# Supplementary material for: Time-series transcriptomic profiling of larval exsheathment in a model parasitic nematode of veterinary importance
Source: Front Cell Dev Biol. 2023 Nov 13;11:1257200. doi: 10.3389/fcell.2023.1257200 (PMC10679320; doi:10.3389/fcell.2023.1257200)
Supplement: Supplementary file 1 [file DataSheet1.xlsx]

## Sheet: Table S1
TABLE S1 Summary of the H. contortus time-series exsheathment transcriptome features.
Sample	Sampling time (min)	RIN	Total reads	SRA accession no.	BioSample accession no.
1	pre-treatment rep 1	7.7	83921376	SRR19325798	SAMN28554519
2	pre-treatment rep 2	8.1	57731052	SRR19325797	SAMN28554520
3	pre-treatment rep 3	7.5	76636750	SRR19325786	SAMN28554521
4	t = 0 min rep 1	8.3	68391782	SRR19325775	SAMN28554522
5	t = 0 min rep 2	6.8	75840852	SRR19325764	SAMN28554523
6	t = 0 min rep 3	6.2	84339068	SRR19325753	SAMN28554524
7	t = 1 min rep 1	7.5	77087068	SRR19325742	SAMN28554525
8	t = 1 min rep 2	7.8	80135854	SRR19325731	SAMN28554526
9	t = 2 min rep 1	7.6	74811960	SRR19325720	SAMN28554527
10	t = 2 min rep 2	7.6	80932858	SRR19325709	SAMN28554528
11	t = 3 min rep 1	8.1	82774752	SRR19325796	SAMN28554529
12	t = 3 min rep 2	8	92096382	SRR19325795	SAMN28554530
13	t = 4 min rep 1	8	83695038	SRR19325794	SAMN28554531
14	t = 4 min rep 2	7.8	78527924	SRR19325793	SAMN28554532
15	t = 5 min rep 1	7.9	84925862	SRR19325792	SAMN28554533
16	t = 5 min rep 2	7.7	63017594	SRR19325791	SAMN28554534
17	t = 6 min rep 1	8.1	79020762	SRR19325790	SAMN28554535
18	t = 6 min rep 2	8.7	76140268	SRR19325789	SAMN28554536
19	t = 7 min rep 1	8.3	76521670	SRR19325788	SAMN28554537
20	t = 7 min rep 2	7.6	84721448	SRR19325787	SAMN28554538
21	t = 8 min rep 1	7.8	69346846	SRR19325785	SAMN28554539
22	t = 8 min rep 2	8.2	78333694	SRR19325784	SAMN28554540
23	t = 9 min rep 1	8.1	69310036	SRR19325783	SAMN28554541
24	t = 9 min rep 2	7.7	69732448	SRR19325782	SAMN28554542
25	t = 10 min rep 1	7.3	76209194	SRR19325781	SAMN28554543
26	t = 10 min rep 2	7.7	81111144	SRR19325780	SAMN28554544
27	t = 11 min rep 1	7.6	90631482	SRR19325779	SAMN28554545
28	t = 11 min rep 2	7.6	81081608	SRR19325778	SAMN28554546
29	t = 12 min rep 1	7.3	71371990	SRR19325777	SAMN28554547
30	t = 12 min rep 2	7.5	79252948	SRR19325776	SAMN28554548
31	t = 13 min rep 1	7.8	83448014	SRR19325774	SAMN28554549
32	t = 13 min rep 2	8	82161762	SRR19325773	SAMN28554550
33	t = 14 min rep 1	8.5	78837028	SRR19325772	SAMN28554551
34	t = 14 min rep 2	7.7	80043098	SRR19325771	SAMN28554552
35	t = 15 min rep 1	8.2	86026624	SRR19325770	SAMN28554553
36	t = 15 min rep 2	7.9	44060772	SRR19325769	SAMN28554554
37	t = 18 min rep 1	7.3	84571792	SRR19325768	SAMN28554555
38	t = 18 min rep 2	7.8	85706904	SRR19325767	SAMN28554556
39	t = 20 min rep 1	7.8	77618290	SRR19325766	SAMN28554557
40	t = 20 min rep 2	8	72089544	SRR19325765	SAMN28554558
41	t = 23 min rep 1	7.9	71875390	SRR19325763	SAMN28554559
42	t = 23 min rep 2	7.4	72870336	SRR19325762	SAMN28554560
43	t = 25 min rep 1	8.2	66479670	SRR19325761	SAMN28554561
44	t = 25 min rep 2	7.1	75230042	SRR19325760	SAMN28554562
45	t = 28 min rep 1	7.5	37394758	SRR19325759	SAMN28554563
46	t = 28 min rep 2	7	46962282	SRR19325758	SAMN28554564
47	t = 30 min rep 1	8.4	42606414	SRR19325757	SAMN28554565
48	t = 30 min rep 2	7.6	42840854	SRR19325756	SAMN28554566
49	t = 33 min rep 1	7.7	43205406	SRR19325755	SAMN28554567
50	t = 33 min rep 2	7.8	40693070	SRR19325754	SAMN28554568
51	t = 35 min rep 1	8.4	47762522	SRR19325752	SAMN28554569
52	t = 35 min rep 2	7.9	34985976	SRR19325751	SAMN28554570
53	t = 40 min rep 1	7.8	39972574	SRR19325750	SAMN28554571
54	t = 40 min rep 2	7.6	43326740	SRR19325749	SAMN28554572
55	t = 43 min rep 1	8.1	41326614	SRR19325748	SAMN28554573
56	t = 43 min rep 2	7.7	53876562	SRR19325747	SAMN28554574
57	t = 45 min rep 1	7.8	38600668	SRR19325746	SAMN28554575
58	t = 45 min rep 2	8.3	44529970	SRR19325745	SAMN28554576
59	t = 50 min rep 1	7.9	44098988	SRR19325744	SAMN28554577
60	t = 50 min rep 2	8.1	47763766	SRR19325743	SAMN28554578
61	t = 55 min rep 1	7.1	47128724	SRR19325741	SAMN28554579
62	t = 55 min rep 2	7.5	55741864	SRR19325740	SAMN28554580
63	t = 60 min rep 1	10	46347754	SRR19325739	SAMN28554581
64	t = 60 min rep 2	7.6	48624600	SRR19325738	SAMN28554582
65	t = 65 min rep 1	6.7	41960770	SRR19325737	SAMN28554583
66	t = 65 min rep 2	7.7	35839506	SRR19325736	SAMN28554584
67	t = 70 min rep 1	6.8	46786974	SRR19325735	SAMN28554585
68	t = 70 min rep 2	7	42875482	SRR19325734	SAMN28554586
69	t = 75 min rep 1	7.5	41683052	SRR19325733	SAMN28554587
70	t = 75 min rep 2	7.5	50674676	SRR19325732	SAMN28554588
71	t = 80 min rep 1	7.1	42445756	SRR19325730	SAMN28554589
72	t = 80 min rep 2	7.4	48510400	SRR19325729	SAMN28554590
73	t = 85 min rep 1	7.3	43659738	SRR19325728	SAMN28554591
74	t = 85 min rep 2	7.7	40336832	SRR19325727	SAMN28554592
75	t = 90 min rep 1	7.5	45469454	SRR19325726	SAMN28554593
76	t = 90 min rep 2	7.7	46581664	SRR19325725	SAMN28554594
77	t = 95 min rep 1	7.6	44393512	SRR19325724	SAMN28554595
78	t = 95 min rep 2	7	43529114	SRR19325723	SAMN28554596
79	t = 100 min rep 1	7.4	38251362	SRR19325722	SAMN28554597
80	t = 100 min rep 2	7.7	46299840	SRR19325721	SAMN28554598
81	t = 105 min rep 1	7.6	43472902	SRR19325719	SAMN28554599
82	t = 105 min rep 2	7.8	46021214	SRR19325718	SAMN28554600
83	t = 110 min rep 1	6.8	45602830	SRR19325717	SAMN28554601
84	t = 110 min rep 2	7.1	42693266	SRR19325716	SAMN28554602
85	t = 115 min rep 1	7.1	48343976	SRR19325715	SAMN28554603
86	t = 115 min rep 2	7.3	31476190	SRR19325714	SAMN28554604
87	t = 120 min rep 1	7.3	49690358	SRR19325713	SAMN28554605
88	t = 120 min rep 2	8.2	52548242	SRR19325712	SAMN28554606
89	t = 150 min rep 1	7.2	45624318	SRR19325711	SAMN28554607
90	t = 150 min rep 2	7.2	44061520	SRR19325710	SAMN28554608
91	t = 180 min rep 1	6.9	44150484	SRR19325708	SAMN28554609
92	t = 180 min rep 2	7.3	43495752	SRR19325707	SAMN28554610
93	t = 240 min rep 1	7.8	41779036	SRR19325706	SAMN28554611
94	t = 240 min rep 2	8.6	47726990	SRR19325705	SAMN28554612
95	t = 360 min rep 1	7.9	55751182	SRR19325704	SAMN28554613
96	t = 360 min rep 2	7.2	48516488	SRR19325703	SAMN28554614
97	t = 720 min rep 1	8	48809502	SRR19325702	SAMN28554615
98	t = 720 min rep 2	7	54945538	SRR19325701	SAMN28554616
99	t = 1440 min rep 1	8	56934692	SRR19325700	SAMN28554617
100	t = 1440 min rep 2	7	51483590	SRR19325699	SAMN28554618

## Sheet: Table S2
TABLE S2 Total sequencing read counts assigned to KEGG categories (Level A, B and C) for each of the H. contortus time-series exsheathment transcriptomes.
KEGG Category (All Levels)	Transcriptomic Datasets (time point_replicate)
	pre_1	pre_2	pre_3	0_1	0_2	0_3	1_1	1_2	2_1	2_2	3_1	3_2	4_1	4_2	5_1	5_2	6_1	6_2	7_1	7_2	8_1	8_2	9_1	9_2	10_1	10_2	11_1	11_2	12_1	12_2	13_1	13_2	14_1	14_2	15_1	15_2	18_1	18_2	20_1	20_2	23_1	23_2	25_1	25_2	28_1	28_2	30_1	30_2	33_1
KEGG Total	13543112	9449690	12541883	11383845	12716405	13926212	12898670	13440521	12504194	13619817	14009654	15486395	14296374	13195923	14383811	10700436	13418842	13039358	12726322	14153462	11811388	13071389	11692454	11745024	12759190	13705586	15113303	13541846	11894899	13210593	13879145	13781744	13344804	13509093	14573922	7519439	14312427	14385777	13066720	12086242	12075138	11900630	11132927	12744847	6524509	7988605	7131914	7291073	7270974
Metabolism	5386741	3765908	5021184	4431382	5033035	5557196	5093978	5273362	4912284	5301508	5476541	6069439	5350500	5198552	5581464	4142772	5315082	5064102	5062601	5618891	4630346	5131993	4612431	4658783	4967183	5337558	5899406	5278954	4649274	5189046	5494254	5441202	5302580	5291037	5725636	2914683	5605819	5535763	5165798	4709065	4761482	4702462	4407672	5006352	2501149	3015529	2707656	2765692	2786678
Carbohydrate metabolism	2620957	1851725	2452394	2262487	2541944	2737191	2609899	2686939	2503521	2731217	2842711	3061870	2652977	2606709	2875549	2132444	2696597	2618703	2553617	2827368	2389270	2595233	2392263	2385745	2524033	2639625	2947388	2622719	2319200	2579675	2735141	2691157	2704274	2672165	2930932	1501376	2916053	2874552	2610540	2405906	2451577	2277461	2253366	2587514	1305519	1555501	1396811	1419643	1432360
ko00010 Glycolysis / Gluconeogenesis	775041	548956	716910	660559	740344	807540	769441	790240	740510	805821	830527	900432	807928	779994	862808	644516	800712	775628	750984	848781	708998	775202	715757	708893	757569	787777	882121	786946	702289	775937	818835	808673	798099	801428	869391	450065	860890	844739	786598	722947	733658	728023	668085	761753	399931	481449	434766	444063	443562
K00001 alcohol dehydrogenase [EC:1.1.1.1]	10	21	142	72	170	186	135	16	11	22	47	13	9	39	5	1	8	28	25	17	36	39	11	8	8	30	36	26	49	48	9	7	5	24	17	13	11	13	4	0	1	6	4	31	0	0	0	0	0
K00002 alcohol dehydrogenase (NADP+) [EC:1.1.1.2]	118028	82022	107864	101061	109921	124395	116147	116239	115083	118914	119256	131793	112156	119928	129230	90145	120665	116442	116652	126285	103320	116324	100263	103931	117439	117881	132583	115671	104097	113699	120968	122139	116513	118970	131774	70593	121175	128198	125989	108300	115551	109991	98762	112617	64127	74400	66538	70224	71805
K00016 L-lactate dehydrogenase [EC:1.1.1.27]	4353	2958	3991	3737	4342	4536	4359	4595	4128	4671	4613	5235	6824	4661	4963	3739	4606	4426	4243	4753	4106	4446	3942	3935	4463	4572	5179	4746	4118	4700	4947	4687	4652	4582	4904	2429	4961	4971	4624	4059	4004	4020	3890	4398	2331	2750	2382	2588	2532
K00114 alcohol dehydrogenase (cytochrome c) [EC:1.1.2.8]	1	0	3	1	0	0	0	0	0	0	0	0	0	1	0	0	0	0	0	0	1	0	0	0	0	0	0	0	0	0	0	0	0	1	2	0	0	0	0	0	0	0	0	0	0	0	0	0	0
K00121 S-(hydroxymethyl)glutathione dehydrogenase / alcohol dehydrogenase [EC:1.1.1.284 1.1.1.1]	1450	1115	1399	1330	1516	1726	1550	1586	1405	1722	1762	1929	1959	1574	1750	1291	1560	1624	1418	1665	1366	1598	1368	1415	1557	1681	1758	1639	1420	1529	1592	1603	1592	1594	1682	894	1703	1721	1442	1541	1395	1549	1279	1561	773	1017	854	850	869
K00128 aldehyde dehydrogenase (NAD+) [EC:1.2.1.3]	6012	4378	5902	5935	6592	7195	6528	7019	6244	7161	7138	8129	8895	7061	7610	5538	6867	6874	6603	7343	5909	6954	5894	6182	6383	7172	7579	6897	6101	6576	6948	6905	6724	7041	7611	3769	7045	7347	6684	6240	6119	6195	5447	6510	3430	4330	3712	3956	3731
K00129 aldehyde dehydrogenase (NAD(P)+) [EC:1.2.1.5]	41	25	40	49	70	62	63	50	39	60	52	75	143	61	45	36	64	62	60	61	54	57	59	49	57	64	68	79	70	83	60	80	60	58	37	45	55	37	67	51	62	48	30	50	36	38	36	42	22
K00131 glyceraldehyde-3-phosphate dehydrogenase (NADP+) [EC:1.2.1.9]	26	11	43	29	69	56	14	32	23	16	55	8	5	52	41	36	24	38	48	24	39	33	24	27	33	70	53	24	57	35	23	30	15	21	23	4	13	2	6	6	3	5	5	12	0	0	0	0	2
K00134 glyceraldehyde 3-phosphate dehydrogenase [EC:1.2.1.12]	100195	75771	95471	86428	98232	106250	100355	102712	95899	104849	107864	118948	108304	96589	106630	85366	105767	98938	97632	112926	95426	102864	97785	94317	98958	100358	116495	104077	91986	105445	109360	106848	109763	105108	113726	59082	119051	111770	101607	94969	95974	98393	88275	102725	55121	66320	60164	58228	59335
K00138 aldehyde dehydrogenase [EC:1.2.1.-]	3	9	13	12	15	13	8	13	9	12	15	14	8	10	10	7	9	6	15	5	6	9	10	6	4	11	14	6	14	9	10	7	5	5	5	3	6	8	10	5	6	6	5	3	3	6	5	4	6
K00149 aldehyde dehydrogenase family 9 member A1 [EC:1.2.1.47 1.2.1.3]	1878	1231	1787	1727	1804	1946	1851	1908	1945	2015	2043	2231	1966	1848	2096	1589	1958	2087	1824	1920	1621	1876	1661	1703	1816	1853	2107	1877	1743	1846	1868	2008	1874	2010	2137	1076	2028	1996	1814	1807	1661	1722	1515	1850	971	1184	1047	1095	1083
K00150 glyceraldehyde-3-phosphate dehydrogenase (NAD(P)) [EC:1.2.1.59]	0	0	0	0	0	0	0	0	0	0	0	0	0	0	0	0	0	1	1	0	0	0	0	0	0	0	1	0	0	0	1	0	0	0	0	0	0	0	0	0	0	0	0	0	0	0	0	0	0
K00161 pyruvate dehydrogenase E1 component alpha subunit [EC:1.2.4.1]	47399	33611	43831	36484	40835	44912	42464	43366	40277	43470	46307	49424	41855	43567	48170	36325	45332	43498	43221	46982	39345	43567	39055	38809	42783	45417	50554	44058	38994	43484	46669	45256	44325	45466	49456	24561	48097	48409	45591	41115	41616	44723	39125	43897	23312	27486	25482	25872	25640
K00162 pyruvate dehydrogenase E1 component beta subunit [EC:1.2.4.1]	27008	18499	24549	19253	21653	24801	22797	23060	21902	23077	24898	27117	22613	23579	26009	19099	24366	22592	23437	25810	21907	23524	21801	21711	23456	24356	26822	24200	21183	23623	26028	25305	24185	24363	27598	13697	26465	25903	25307	22350	23083	24153	21262	23570	13035	15531	14316	14843	14856
K00163 pyruvate dehydrogenase E1 component [EC:1.2.4.1]	0	2	1	0	0	0	0	0	0	0	0	0	0	0	1	0	0	1	0	0	0	0	0	0	0	2	0	0	2	0	0	0	0	0	0	0	1	0	0	0	0	0	0	0	1	0	0	0	3
K00382 dihydrolipoamide dehydrogenase [EC:1.8.1.4]	37219	25339	34491	27821	30676	34525	31568	32391	30952	32280	34753	38252	31456	32644	35857	26515	34583	31287	32524	35631	30597	32285	29135	29731	31858	34072	37323	33285	29320	32372	35022	34544	34140	34011	37045	19453	36077	35121	34647	30183	31035	32457	28261	31915	18032	20880	19596	19790	20147
K00627 pyruvate dehydrogenase E2 component (dihydrolipoamide acetyltransferase) [EC:2.3.1.12]	22863	16501	20703	20302	22183	23518	23645	24384	22176	24567	25800	27737	24777	24085	27424	19463	24110	23663	22434	25167	20962	23236	21670	21150	22626	22504	25935	23579	21055	22790	24355	23489	23568	23664	25869	12693	26482	26185	23257	21117	21509	18259	20946	22868	11116	13349	12303	12548	12334
K00844 hexokinase [EC:2.7.1.1]	1169	837	1152	1091	1169	1271	1231	1254	1103	1322	1421	1424	1515	1207	1321	965	1149	1196	1215	1294	1150	1194	1127	1078	1120	1312	1449	1292	1094	1176	1263	1268	1200	1243	1390	741	1468	1487	1121	1092	991	972	1081	1271	490	706	594	617	582
K00845 glucokinase [EC:2.7.1.2]	0	0	1	2	4	0	2	1	0	0	2	0	1	0	0	0	0	2	0	0	0	0	0	0	0	0	1	0	0	0	0	2	2	0	0	0	0	0	0	0	0	0	2	1	0	0	0	0	0
K00850 6-phosphofructokinase 1 [EC:2.7.1.11]	31582	23257	29671	27855	30559	33077	32183	33201	29849	33716	34967	38506	34026	32808	37178	28067	33330	32815	30952	35152	29203	32526	29509	29354	31286	33156	36242	33526	29468	31858	34044	33689	32553	33703	36275	17718	36680	35849	32612	30122	29888	29321	27847	31760	15642	19784	17207	17794	17692
K00873 pyruvate kinase [EC:2.7.1.40]	5461	3761	5234	5202	5937	6375	5806	6531	5896	6543	6991	7368	8173	6686	7003	5057	6011	6131	5409	5970	5196	6007	5107	5297	6018	6482	7057	6211	5403	6149	6421	6329	5806	6232	6836	3792	6259	6636	5928	5513	5581	5352	4894	5926	3026	3732	3247	3443	3425
K00895 diphosphate-dependent phosphofructokinase [EC:2.7.1.90]	25	28	47	29	42	42	29	22	34	34	60	31	7	60	46	31	23	37	23	20	32	39	23	27	33	61	46	17	46	51	35	37	18	25	29	11	9	5	1	5	4	10	3	26	1	0	1	0	0
K00927 phosphoglycerate kinase [EC:2.7.2.3]	34095	23981	31629	30410	34488	37151	36105	37837	34951	39353	41154	42756	38303	37766	43251	32101	38432	37666	34796	38955	34063	36258	33396	33674	36776	40660	42203	37104	33279	36818	39136	38206	38287	40624	41901	21206	42327	39831	37479	34497	35901	38284	31489	36590	19383	23406	20772	21043	21601
K01006 pyruvate, orthophosphate dikinase [EC:2.7.9.1]	15	12	34	13	23	27	8	15	19	15	54	7	9	36	24	26	9	29	29	12	47	33	16	35	26	38	45	15	37	28	12	16	12	11	14	2	6	5	0	5	2	9	0	17	0	1	0	0	0
K01007 pyruvate, water dikinase [EC:2.7.9.2]	0	1	2	0	0	0	0	0	0	0	0	0	0	0	1	0	0	0	0	0	0	0	0	0	0	0	0	0	0	0	0	0	0	0	0	1	0	0	0	0	0	0	0	0	0	0	0	0	0
K01084 glucose-6-phosphatase [EC:3.1.3.9]	0	0	0	1	2	1	0	0	0	0	0	1	176	2	0	0	0	0	0	0	0	1	1	0	0	0	2	2	6	6	3	2	0	0	0	0	0	0	0	0	0	0	1	0	3	5	0	0	0
K01222 6-phospho-beta-glucosidase [EC:3.2.1.86]	0	0	0	0	0	0	0	0	0	0	0	0	0	0	0	0	0	0	0	0	0	0	0	0	0	0	0	0	0	0	0	0	0	0	0	0	0	0	0	0	0	0	0	0	0	0	0	0	0
K01223 6-phospho-beta-glucosidase [EC:3.2.1.86]	5	5	9	3	12	3	9	7	5	11	4	4	9	6	6	3	8	5	11	6	13	6	8	13	3	3	14	7	12	10	10	13	15	13	11	2	6	9	4	9	4	9	7	4	14	5	4	4	6
K01568 pyruvate decarboxylase [EC:4.1.1.1]	143	205	64	88	77	492	167	163	34	74	82	71	3	275	123	28	11	38	23	54	12	89	60	151	136	87	59	82	43	114	81	62	9	29	23	31	9	28	23	16	3	14	18	47	0	0	0	1	0
K01596 phosphoenolpyruvate carboxykinase (GTP) [EC:4.1.1.32]	190662	131108	172272	166066	189168	201949	198952	204895	189938	209833	217130	229799	206929	197327	222264	166203	200869	199588	187607	220873	181338	196302	190551	182776	187748	197267	219852	198674	179946	196774	203784	200491	204205	203331	217622	111920	219806	209798	188788	182383	181199	176035	168607	191042	91932	111893	102394	105140	101310
K01610 phosphoenolpyruvate carboxykinase (ATP) [EC:4.1.1.49]	115	114	117	96	103	237	137	140	86	135	156	80	24	188	134	45	37	79	54	51	51	76	62	122	123	141	90	59	75	121	76	75	38	60	51	22	18	30	32	16	15	32	27	100	11	1	11	4	4
K01623 fructose-bisphosphate aldolase, class I [EC:4.1.2.13]	33236	24574	31761	31308	35953	37639	36472	38561	35215	39482	38861	42122	44010	37079	40494	31481	37089	37806	35084	38785	33791	36323	33971	34136	35210	36950	41370	36463	32622	36462	38419	38131	37206	36999	40375	21725	40184	40004	35669	33359	34489	34195	30484	36359	18098	22639	19653	19911	20375
K01624 fructose-bisphosphate aldolase, class II [EC:4.1.2.13]	2	3	1	3	0	2	2	0	0	0	2	0	1	0	1	2	1	0	2	1	0	1	0	4	1	1	1	0	0	2	1	2	0	0	0	0	0	1	5	0	1	0	0	0	1	0	2	0	2
K01689 enolase [EC:4.2.1.11]	62533	45466	59347	54344	60561	65271	61788	63305	60251	65083	66720	73012	64849	63524	69969	53904	66402	62842	61096	69544	58876	63842	58836	58304	62180	63350	73715	65995	58280	64744	68920	67748	65456	64444	71646	39164	71763	69303	66759	61090	61157	59477	55551	62794	35177	42767	38416	39179	39327
K01785 aldose 1-epimerase [EC:5.1.3.3]	1599	1118	1470	1201	1354	1511	1519	1404	1322	1528	1475	1618	1409	1216	1469	1142	1405	1417	1432	1582	1281	1461	1333	1306	1378	1371	1839	1478	1311	1454	1421	1473	1478	1419	1609	731	1678	1613	1440	1282	1420	1214	1246	1470	737	852	800	777	811
K01792 glucose-6-phosphate 1-epimerase [EC:5.1.3.15]	27	33	47	29	32	46	25	38	24	25	43	31	6	53	41	14	8	24	28	22	31	39	19	44	36	41	39	23	50	25	30	25	14	29	27	7	8	10	2	4	1	5	6	18	0	0	1	0	0
K01803 triosephosphate isomerase (TIM) [EC:5.3.1.1]	9471	6070	8189	6658	7407	8560	7361	7850	7209	7837	7823	8897	8250	7937	8538	6397	7984	7626	7715	8631	6851	7628	6886	6807	7864	8478	9255	8241	7472	7952	8455	8799	7776	8655	8766	4460	8032	8144	8103	7719	7249	8898	6578	7112	4708	5977	5285	5417	5306
K01810 glucose-6-phosphate isomerase [EC:5.3.1.9]	4972	3339	4552	4293	4750	5264	4693	4974	4359	4894	5076	5990	5697	5022	5357	3815	5099	4657	4750	5329	4458	4782	4202	4542	4661	5065	5547	4871	4341	4743	5185	5226	4784	4831	5505	2604	5191	5176	5108	4546	4498	4114	4121	4561	2551	3267	2931	2879	2954
K01834 2,3-bisphosphoglycerate-dependent phosphoglycerate mutase [EC:5.4.2.11]	13	9	39	55	42	42	35	37	10	36	22	43	842	23	48	12	7	19	22	4	12	13	10	17	24	17	39	21	39	36	46	27	5	10	17	7	11	3	10	4	4	7	3	8	13	20	7	5	3
K01835 phosphoglucomutase [EC:5.4.2.2]	7376	4903	6871	6013	6556	7392	6706	6917	6661	7086	7503	8241	7329	7284	7906	5781	7282	7147	6888	7310	5921	7006	5953	6016	6946	7411	8223	7296	6304	6786	7486	7615	6821	7304	7795	4033	7472	7854	7378	6453	6685	6916	6167	6705	3574	4324	3715	4031	4040
K01837 bisphosphoglycerate/phosphoglycerate mutase [EC:5.4.2.4 5.4.2.11]	0	0	0	0	0	1	0	0	0	0	0	0	59	0	0	0	0	0	0	0	0	0	0	1	0	0	0	0	0	0	0	3	0	0	0	0	0	0	0	0	0	0	0	0	0	0	0	0	0
K01895 acetyl-CoA synthetase [EC:6.2.1.1]	4042	2493	3500	3273	3484	3798	3591	3769	3254	3888	3712	4479	3871	3581	3969	3024	3565	3723	3500	4243	3060	3746	3276	3174	3418	3890	4018	3956	3528	3485	3729	4035	3509	3920	4004	1839	3738	4080	3518	3424	3164	3375	3188	3394	1832	2302	2036	2245	2024
K02446 fructose-1,6-bisphosphatase II [EC:3.1.3.11]	0	0	0	0	0	0	0	0	0	0	0	0	0	0	0	0	0	0	0	0	0	0	0	0	0	0	0	0	0	0	0	0	0	0	0	0	0	0	0	0	0	0	0	0	0	0	0	0	0
K02777 sugar PTS system EIIA component [EC:2.7.1.-]	0	0	0	0	0	0	0	0	0	1	0	0	0	0	0	0	0	0	0	0	0	0	0	0	0	0	0	0	0	0	0	0	0	0	0	0	0	0	0	0	0	0	0	0	0	0	0	0	0
K03103 multiple inositol-polyphosphate phosphatase / 2,3-bisphosphoglycerate 3-phosphatase [EC:3.1.3.62 3.1.3.80]	3	4	12	9	7	15	6	3	6	0	7	2	45	8	6	1	2	4	5	3	6	5	4	0	3	9	5	3	11	6	6	10	2	6	6	1	0	1	1	0	0	0	0	4	0	1	0	0	0
K03737 pyruvate-ferredoxin/flavodoxin oxidoreductase [EC:1.2.7.1 1.2.7.-]	0	0	1	0	0	0	1	0	0	0	0	0	0	0	0	0	0	1	0	0	0	0	0	0	0	0	0	0	0	0	0	0	0	0	0	0	0	0	0	0	0	0	0	0	0	0	0	0	0
K03841 fructose-1,6-bisphosphatase I [EC:3.1.3.11]	1467	1011	1334	1104	1371	1375	1215	1319	1230	1308	1446	1545	1277	1368	1352	1056	1327	1305	1236	1438	1216	1366	1179	1261	1287	1351	1571	1369	1193	1385	1361	1380	1365	1372	1412	699	1313	1406	1190	1213	1199	1249	1042	1227	626	872	768	776	674
K04072 acetaldehyde dehydrogenase / alcohol dehydrogenase [EC:1.2.1.10 1.1.1.1]	0	0	0	0	0	0	0	0	0	1	0	0	0	0	0	0	0	0	0	0	0	0	0	0	0	0	0	1	0	0	0	0	0	0	0	0	1	0	0	0	0	0	0	1	0	0	0	0	0
K08074 ADP-dependent glucokinase [EC:2.7.1.147]	3637	2526	3336	3052	3390	3624	3521	3693	3326	3713	3853	4260	3596	3683	3942	2857	3808	3545	3439	3697	3173	3496	3199	3091	3622	3777	4120	3651	3139	3520	3830	3811	3634	3669	4051	2005	3961	4000	3687	3429	3316	3065	3058	3515	1757	2156	1908	1976	2029
K10705 glyceraldehyde-3-phosphate dehydrogenase, spermatogenic [EC:1.2.1.12]	9	6	9	9	11	11	11	10	3	8	3	10	50	5	13	7	13	7	8	11	13	8	2	8	12	7	12	3	13	12	14	8	4	6	9	2	4	9	9	8	11	5	5	15	10	10	6	6	7
K11645 fructose-bisphosphate aldolase, class I [EC:4.1.2.13]	0	0	0	0	0	0	0	0	0	0	0	0	1	0	0	0	0	0	0	0	0	0	0	0	0	0	0	0	1	0	0	0	0	0	0	0	0	0	0	0	0	0	0	0	0	0	0	0	0
K12406 pyruvate kinase isozymes R/L [EC:2.7.1.40]	1	2	1	2	2	3	2	2	6	5	3	5	13	5	3	4	5	3	4	3	0	6	4	3	5	4	6	3	4	3	5	2	9	6	5	0	3	2	9	3	2	2	5	3	2	4	1	5	2
K12407 glucokinase [EC:2.7.1.2]	10	2	4	7	7	4	9	7	6	2	4	11	36	2	6	5	12	5	8	5	8	6	5	3	4	8	8	11	7	4	6	8	6	4	4	4	14	15	3	9	2	3	4	7	6	8	0	2	3
K12957 alcohol/geraniol dehydrogenase (NADP+) [EC:1.1.1.2 1.1.1.183]	0	0	0	0	0	0	0	0	0	0	0	0	0	0	1	1	0	0	0	0	0	0	0	0	0	0	0	0	0	1	0	0	0	0	0	0	0	0	0	0	0	0	0	0	0	0	1	0	0
K13951 alcohol dehydrogenase 1/7 [EC:1.1.1.1]	0	0	0	0	0	0	0	1	0	1	0	0	379	0	1	0	0	0	0	1	0	0	0	1	0	0	1	0	2	1	1	0	1	0	0	0	0	1	0	0	1	0	0	0	0	0	0	1	0
K13952 alcohol dehydrogenase 6 [EC:1.1.1.1]	0	0	0	0	0	0	0	0	0	0	0	0	1	0	0	0	0	0	0	0	0	0	0	0	0	0	0	0	0	1	0	0	0	0	0	0	0	0	0	0	0	0	0	0	0	0	0	0	0
K13953 alcohol dehydrogenase, propanol-preferring [EC:1.1.1.1]	0	0	0	1	0	0	1	0	0	0	0	0	0	1	2	0	0	0	1	0	0	1	1	0	0	1	0	2	0	0	0	1	0	0	0	0	1	0	0	0	0	0	0	0	0	0	0	0	0
K13954 alcohol dehydrogenase [EC:1.1.1.1]	0	0	0	0	0	0	0	0	0	0	0	0	0	0	2	0	0	0	0	0	0	0	0	0	0	0	0	0	0	0	0	0	0	0	0	0	0	0	0	0	0	0	0	0	0	0	0	0	0
K13979 alcohol dehydrogenase (NADP+) [EC:1.1.1.2]	7	9	16	7	20	32	26	9	14	16	14	16	21	12	13	8	17	12	15	17	11	9	15	12	27	35	19	13	19	13	19	14	27	12	20	8	16	5	11	12	7	9	10	12	9	11	8	11	6
K13980 alcohol dehydrogenase 4 [EC:1.1.1.1]	0	0	0	1	0	0	1	0	0	1	3	0	1	1	1	0	0	3	1	4	2	1	0	0	1	1	1	0	1	0	3	0	0	0	1	0	2	2	0	0	0	0	2	1	0	0	2	0	0
K13997 dihydrolipoamide dehydrogenase-binding protein of pyruvate dehydrogenase complex	222	178	212	204	198	235	238	250	235	244	225	238	302	204	234	180	226	222	251	266	199	258	218	190	256	205	291	179	257	222	251	241	218	279	258	140	296	280	227	257	213	281	179	223	105	141	110	109	145
K14028 methanol dehydrogenase (cytochrome c) subunit 1 [EC:1.1.2.7]	0	0	0	0	0	0	0	0	0	0	0	0	0	0	0	0	0	1	0	0	0	0	0	0	0	0	0	0	0	0	0	0	0	0	0	0	0	0	0	0	0	0	0	0	0	0	0	0	0
K14085 aldehyde dehydrogenase family 7 member A1 [EC:1.2.1.31 1.2.1.8 1.2.1.3]	1968	1446	1910	1827	1894	2208	2025	2068	1941	2151	2269	2476	2313	2103	2388	1731	2031	2068	1818	2178	1817	1987	1766	1825	1997	2111	2388	2080	1812	1963	2205	2137	2076	2085	2297	1116	2257	2276	2018	1819	1715	1515	1709	2017	994	1136	1039	1119	1074
K15633 2,3-bisphosphoglycerate-independent phosphoglycerate mutase [EC:5.4.2.12]	11619	8613	11188	9696	10954	12098	11124	11580	10889	11656	11861	13410	10933	11579	12457	9213	11950	11233	11068	12073	10211	11308	9930	10019	10961	11461	13045	11418	9862	11092	11891	11989	11605	11569	12565	6283	12334	12237	11974	10604	10538	9885	9708	10891	5735	6760	6106	6260	6440
K15634 2,3-bisphosphoglycerate-dependent phosphoglycerate mutase [EC:5.4.2.11]	7	7	11	1	4	25	16	5	11	4	14	1	2	13	8	4	2	4	5	5	6	13	8	9	13	15	3	3	11	7	9	9	1	3	3	2	0	2	2	0	2	1	0	9	0	0	0	0	0
K15635 2,3-bisphosphoglycerate-independent phosphoglycerate mutase [EC:5.4.2.12]	0	0	0	0	0	0	0	0	0	0	0	0	0	0	0	0	0	0	0	0	0	0	0	0	0	0	0	0	0	0	0	0	0	0	0	0	0	0	0	0	0	0	0	0	0	0	0	0	0
K15778 phosphomannomutase / phosphoglucomutase [EC:5.4.2.8 5.4.2.2]	0	0	2	1	0	1	0	0	0	0	0	0	0	0	0	0	0	0	0	0	1	0	0	0	0	0	0	0	0	0	0	0	0	0	1	0	0	0	1	0	0	0	0	0	0	0	0	0	0
K15779 phosphoglucomutase / phosphopentomutase [EC:5.4.2.2 5.4.2.7]	2596	1786	2340	1983	2367	2642	2377	2511	2326	2524	2719	2844	2454	2470	2986	2085	2622	2620	2260	2535	2201	2343	2256	2195	2541	2667	2866	2547	2245	2397	2601	2650	2476	2494	2869	1433	2822	2874	2360	2251	2343	2174	2192	2347	1202	1374	1302	1266	1348
K16370 6-phosphofructokinase 2 [EC:2.7.1.11]	0	0	0	0	0	0	1	0	0	0	0	0	0	0	0	0	0	0	0	0	0	0	0	0	0	0	0	0	0	0	0	0	0	0	0	0	0	0	0	0	0	0	0	0	0	0	0	0	0
K18857 alcohol dehydrogenase class-P [EC:1.1.1.1]	466	555	295	381	318	995	562	490	204	455	245	229	36	761	408	116	57	181	92	118	53	207	146	424	412	301	172	166	147	277	216	231	60	122	108	44	31	82	77	60	34	67	45	267	4	4	4	2	7
K21071 ATP-dependent phosphofructokinase / diphosphate-dependent phosphofructokinase [EC:2.7.1.11 2.7.1.90]	0	1	0	0	0	0	0	0	0	0	0	0	0	0	1	0	0	0	0	0	0	4	0	0	0	0	0	0	0	0	0	0	0	1	0	0	0	0	0	0	0	1	0	2	0	0	0	0	0
ko00020 Citrate cycle (TCA cycle)	669965	470564	619047	566666	634705	689392	659050	675036	627850	687282	716815	777124	680111	659813	728723	545949	680726	660129	642516	723396	603555	658372	609988	603433	638215	673711	748491	669020	593444	658128	691361	682098	684573	682039	736606	373820	731242	713678	661143	611109	614718	620005	565041	646420	338757	404816	367040	372751	371790
K00024 malate dehydrogenase [EC:1.1.1.37]	182	141	154	151	192	201	171	160	165	187	190	255	139	190	199	135	152	181	121	171	122	191	144	168	122	171	142	129	106	165	178	184	170	158	146	91	154	184	147	130	154	135	123	170	101	104	108	114	92
K00025 malate dehydrogenase [EC:1.1.1.37]	44929	30348	40606	32373	37404	40056	37926	37583	35477	38724	39661	44547	38093	36487	40108	31493	39565	37968	36750	42928	34911	38251	35484	34871	36633	41391	44227	39178	34939	39021	40384	41139	40157	40077	42222	19842	42162	41611	38907	35671	36217	38603	33086	37984	21265	24877	23250	22739	22839
K00026 malate dehydrogenase [EC:1.1.1.37]	38378	27326	35897	30765	34862	37641	35654	35457	33094	36876	37301	41426	35535	32712	35111	28279	36229	35199	35210	39440	31865	34653	33034	31882	33457	35184	40531	35546	30993	35593	36756	36085	37803	36364	38562	21231	38542	37679	34424	31977	32256	33461	29211	34533	17683	21483	19029	18493	19199
K00030 isocitrate dehydrogenase (NAD+) [EC:1.1.1.41]	15892	10730	14410	12506	13510	15413	13848	14568	13790	14705	15323	17145	15610	14624	15752	11902	14831	14398	14018	15457	13034	14509	12647	13069	14213	15172	16451	14781	12884	14091	15478	15309	14685	15137	16023	8953	15934	16121	15143	13315	13404	14497	12164	14352	7407	8935	7775	8037	8134
K00031 isocitrate dehydrogenase [EC:1.1.1.42]	17263	12088	16602	14699	16763	17919	16761	16997	15627	17214	17822	19777	16521	16703	17549	13530	17192	16285	16827	18372	15502	16799	15240	15301	16325	17384	19313	16787	14920	16542	17337	17461	17557	16998	18518	9507	17939	17648	17208	15569	15229	15684	13617	16217	8400	10170	9220	8810	9190
K00116 malate dehydrogenase (quinone) [EC:1.1.5.4]	0	1	0	0	0	0	0	0	0	0	0	0	0	0	0	0	0	0	0	0	0	0	0	0	0	0	0	0	0	0	0	1	0	0	0	0	0	0	0	0	0	0	0	0	0	0	0	0	0
K00164 2-oxoglutarate dehydrogenase E1 component [EC:1.2.4.2]	15943	11745	15681	16818	17955	19172	18555	19908	17732	19700	20952	22451	20382	19203	21283	14971	18330	18521	17639	19607	16372	17929	16093	16481	17028	17856	19967	18527	16227	17545	18484	18266	18396	18086	20394	11249	20311	20012	17579	16748	16086	12915	15267	17283	8183	9874	8773	9101	9138
K00234 succinate dehydrogenase (ubiquinone) flavoprotein subunit [EC:1.3.5.1]	32292	23294	30209	31204	33722	36043	35160	36408	34299	37178	39215	42121	37602	36052	40971	29235	36248	36278	33364	36939	32152	35265	31680	32155	34968	35940	39396	35814	31389	34942	36362	36197	36145	36772	40552	21333	39601	40207	35888	32732	33711	32653	30427	35469	17777	20606	18509	19199	19371
K00235 succinate dehydrogenase (ubiquinone) iron-sulfur subunit [EC:1.3.5.1]	23542	15186	20275	16241	18491	20530	19299	18730	18469	18969	20848	22687	19490	19220	22054	15786	20670	19055	18962	20899	17583	19399	17308	17198	19522	20864	22559	19731	17867	19870	20763	20798	20290	20163	22174	9854	20797	21063	19969	17904	18874	20217	17146	19134	11212	12734	12499	12369	12019
K00236 succinate dehydrogenase (ubiquinone) cytochrome b560 subunit	23993	18296	23308	20444	22894	25204	25387	24428	22808	25468	27264	28623	24650	23946	27193	21328	26916	24602	24811	26764	22880	24733	23500	22152	24543	24345	29428	26009	22658	25695	27028	25884	26991	25610	27959	11654	29184	26829	25348	23518	23731	24632	21630	24514	16185	19129	17162	16887	17556
K00237 succinate dehydrogenase (ubiquinone) membrane anchor subunit	27093	18194	23994	18899	21173	24126	22353	22522	20704	22587	23362	25943	21732	20924	22541	17875	23370	20694	22844	24905	20660	23249	20898	20443	22236	22151	26897	22985	20681	22873	23634	23401	24086	23118	24846	10698	26007	24047	22249	20693	21677	24515	20229	21943	15364	18324	17272	17028	16972
K00239 succinate dehydrogenase / fumarate reductase, flavoprotein subunit [EC:1.3.5.1 1.3.5.4]	60	53	72	71	99	82	91	81	94	109	112	142	92	112	102	85	101	80	66	73	103	74	72	61	58	90	92	86	86	83	108	74	96	70	83	38	109	82	106	76	58	61	88	75	72	83	70	68	58
K00240 succinate dehydrogenase / fumarate reductase, iron-sulfur subunit [EC:1.3.5.1 1.3.5.4]	462	352	427	350	439	398	430	387	360	423	488	502	466	461	528	416	439	462	361	424	367	360	318	337	407	463	418	443	394	442	517	441	412	377	436	195	495	420	367	391	415	370	400	430	207	213	231	238	203
K00241 succinate dehydrogenase / fumarate reductase, cytochrome b subunit	0	0	0	0	0	0	0	0	0	0	0	0	0	0	0	0	0	0	0	0	0	0	0	0	0	0	0	0	0	0	0	0	0	0	0	0	0	0	0	0	0	0	0	0	1	0	0	0	0
K00242 succinate dehydrogenase / fumarate reductase, membrane anchor subunit	0	0	0	0	0	0	0	0	0	0	0	0	0	0	0	0	0	0	0	0	0	0	0	0	0	0	0	0	1	0	0	0	0	0	0	0	1	0	0	0	0	0	0	0	0	0	0	0	0
K00244 fumarate reductase flavoprotein subunit [EC:1.3.5.4]	0	1	2	0	2	3	0	0	0	0	0	0	1	0	3	0	1	0	3	3	2	1	0	3	2	3	3	1	0	0	0	2	1	0	2	2	0	0	0	3	5	2	0	2	1	0	0	0	0
K00247 fumarate reductase subunit D	0	0	0	0	0	0	0	0	0	0	0	0	0	0	0	0	0	1	0	0	0	0	0	0	0	0	0	0	0	0	0	0	0	0	0	0	0	0	0	0	0	0	0	0	0	0	0	0	0
K00658 2-oxoglutarate dehydrogenase E2 component (dihydrolipoamide succinyltransferase) [EC:2.3.1.61]	6496	4720	6208	6422	6880	7729	7208	7544	6918	7717	8166	8939	7547	7717	8437	6045	7542	7499	7124	7913	6376	7327	6429	6628	7030	7521	8143	7236	6451	7262	7290	7644	7193	7342	8119	3956	7739	7809	7292	6639	6534	6952	6199	7007	3488	4156	3567	3823	3733
K01647 citrate synthase [EC:2.3.3.1]	13775	10651	13763	13732	15196	16857	15088	15855	14427	15986	15941	18914	15267	15757	16542	12520	15764	15094	15331	16659	14013	15433	13528	14301	14894	16233	17567	15829	13594	15536	16258	16567	15765	16050	17132	8540	16813	15639	15748	14804	13958	14602	12627	14605	8517	10484	8607	9204	9288
K01648 ATP citrate (pro-S)-lyase [EC:2.3.3.8]	1161	825	1127	1092	1302	1356	1164	1348	1171	1473	1481	1480	2701	1390	1396	991	1208	1320	1186	1281	1117	1289	987	1089	1215	1463	1368	1315	1195	1279	1309	1343	1173	1372	1366	728	1278	1332	1216	1213	1116	1067	1010	1219	617	709	616	659	640
K01676 fumarate hydratase, class I [EC:4.2.1.2]	4	4	6	4	7	8	11	8	7	5	6	4	8	10	8	5	7	6	9	4	6	7	2	3	5	3	7	9	6	3	5	8	11	4	5	2	8	7	6	3	6	3	4	1	1	3	1	3	5
K01679 fumarate hydratase, class II [EC:4.2.1.2]	24584	18201	22915	21638	24729	26604	25426	25970	24951	27100	27224	30015	25771	25352	28475	21893	26398	26184	23695	26706	23310	25494	23326	23111	24872	26822	28873	25872	22376	25408	27596	26302	26586	26872	28621	15555	29227	28954	25404	23594	24135	25581	21398	25847	13002	15771	13907	14072	14478
K01681 aconitate hydratase [EC:4.2.1.3]	19263	14661	19222	21616	23887	25071	23182	24999	22082	25152	26981	29102	26660	25151	26916	18914	24169	23940	23005	24270	21424	23040	20282	21646	22952	24276	26304	23373	19996	22380	24110	23586	24540	24095	26264	12728	25285	24754	24356	21161	21797	21407	18680	22984	10819	13039	11130	11636	12157
K01682 aconitate hydratase 2 / 2-methylisocitrate dehydratase [EC:4.2.1.3 4.2.1.99]	5	5	7	13	17	18	12	14	9	9	10	12	8	10	3	11	10	7	8	10	8	7	5	9	11	6	9	9	10	20	11	5	7	7	16	3	9	8	7	7	6	1	10	3	4	7	3	5	2
K01899 succinyl-CoA synthetase alpha subunit [EC:6.2.1.4 6.2.1.5]	14644	10677	14326	14346	15456	17021	16081	16782	15440	17188	17243	19227	16162	16488	16770	12499	16440	16438	16006	17507	14309	15841	13981	14885	15427	16716	17942	16022	13672	15783	16415	16520	16578	16674	17930	9533	16492	16798	16996	14952	15186	15892	13225	15711	9325	10707	9031	9503	9656
K01900 succinyl-CoA synthetase beta subunit [EC:6.2.1.4 6.2.1.5]	20417	14659	19591	18445	20026	22381	20368	21467	19899	21575	22590	25082	20927	20697	21092	16193	20795	19843	20926	23066	18612	20289	18334	18800	18865	20572	22605	20271	17717	19378	20287	20332	20250	20378	21803	12658	20440	21122	20048	17966	17136	16691	15936	18625	9158	11046	9592	9824	10007
K01902 succinyl-CoA synthetase alpha subunit [EC:6.2.1.5]	108	97	104	95	104	118	110	99	87	96	113	136	89	87	117	83	107	97	103	105	86	125	74	87	108	107	143	124	93	116	115	125	111	100	122	65	93	121	85	102	80	111	91	103	62	71	53	60	59
K01903 succinyl-CoA synthetase beta subunit [EC:6.2.1.5]	10	4	8	4	14	11	7	11	11	3	0	4	11	5	8	4	5	7	3	3	6	5	3	3	9	10	3	7	10	6	6	9	7	6	6	3	1	8	3	4	11	8	11	4	1	1	5	8	2
K01958 pyruvate carboxylase [EC:6.4.1.1]	3972	2947	3951	4504	4756	5248	4949	5213	4651	5227	5250	5935	6682	4913	5466	3922	4709	5031	4611	5104	4330	4846	4121	4254	4458	4993	5229	4896	4333	4706	4738	5008	4876	5027	5391	2910	5370	5488	4791	4515	4260	4001	4049	4582	2361	3006	2416	2562	2549
K01959 pyruvate carboxylase subunit A [EC:6.4.1.1]	9	5	5	8	7	4	7	11	12	4	3	8	9	7	5	3	5	8	4	4	6	7	6	5	4	11	7	5	13	2	7	5	7	8	15	5	8	6	6	1	5	4	6	7	0	3	1	3	2
K01960 pyruvate carboxylase subunit B [EC:6.4.1.1]	0	0	0	0	0	0	0	0	0	0	0	0	0	0	0	0	0	0	0	0	0	0	0	0	0	0	0	0	1	0	0	0	0	0	0	0	0	0	0	0	0	0	0	1	0	0	0	0	0
K18118 succinyl-CoA:acetate CoA-transferase [EC:2.8.3.18]	0	1	0	0	2	1	0	0	0	1	0	0	0	1	1	1	0	0	1	2	0	1	0	2	1	0	0	1	0	1	0	1	1	0	0	1	1	3	1	0	1	0	0	0	0	0	1	0	2
ko00030 Pentose phosphate pathway	101545	72282	95139	89950	100958	108403	102961	107626	97520	109798	111965	123107	118835	105972	117126	88102	106404	105736	100254	111539	94162	104059	94119	94990	100653	107214	118279	106055	94194	103195	109552	109426	104349	106788	115745	59176	113758	114066	103613	95731	96246	95281	87552	101463	51094	64010	55927	57353	57681
K00032 phosphogluconate 2-dehydrogenase [EC:1.1.1.43]	0	0	0	0	0	0	0	0	0	0	0	0	0	0	0	0	0	0	0	0	0	0	0	0	0	0	0	0	0	0	0	0	0	0	0	0	0	0	0	0	0	0	0	0	0	0	0	0	0
K00033 6-phosphogluconate dehydrogenase [EC:1.1.1.44 1.1.1.343]	3522	2438	3371	3337	3571	3793	3570	3790	3319	4017	4061	4531	3984	3657	4033	2900	3572	3532	3409	3876	3159	3500	3182	3240	3448	3740	4100	3645	3228	3564	3580	3794	3514	3696	3987	2168	3901	3937	3532	3257	3243	3298	2833	3530	1601	1966	1790	1815	1758
K00034 glucose 1-dehydrogenase [EC:1.1.1.47]	0	0	0	0	0	0	0	0	0	0	0	0	0	0	0	0	0	0	0	0	0	0	0	0	0	0	0	0	0	0	0	0	0	0	0	0	0	0	0	1	0	0	0	0	0	0	0	0	0
K00036 glucose-6-phosphate 1-dehydrogenase [EC:1.1.1.49 1.1.1.363]	1217	864	1176	1262	1331	1387	1254	1304	1248	1389	1455	1691	1574	1359	1550	982	1268	1327	1290	1305	1112	1366	1044	1098	1241	1571	1464	1353	1125	1207	1384	1400	1139	1349	1395	856	1201	1389	1330	1236	1109	967	1053	1151	591	817	657	671	613
K00090 glyoxylate/hydroxypyruvate/2-ketogluconate reductase [EC:1.1.1.79 1.1.1.81 1.1.1.215]	0	0	0	2	0	0	0	0	0	0	0	0	1	0	0	0	0	0	0	0	0	0	0	0	0	0	0	0	0	0	0	0	0	0	0	0	0	0	0	0	0	0	0	0	0	0	0	0	0
K00115 glucose 1-dehydrogenase (FAD, quinone) [EC:1.1.5.9]	0	0	1	0	1	1	0	0	0	0	1	0	0	1	0	0	0	0	0	0	0	0	0	0	0	0	1	0	0	0	0	0	0	1	0	0	0	0	0	0	0	0	0	0	0	0	0	0	0
K00117 quinoprotein glucose dehydrogenase [EC:1.1.5.2]	0	0	0	0	0	0	0	0	1	0	0	0	0	0	0	0	0	0	0	0	1	0	0	0	0	0	0	0	0	0	0	0	0	0	0	0	0	0	0	0	0	0	0	0	0	0	0	0	0
K00615 transketolase [EC:2.2.1.1]	6035	3768	5260	5066	5647	6148	5959	6136	5263	6340	6358	6990	8421	5841	6550	4889	5762	5817	5632	6462	5052	6005	5282	5271	5400	5890	6561	5913	5468	5812	6110	6107	5663	5960	6293	3132	6131	6168	5405	5222	4999	4888	4644	5620	2692	3217	2850	3106	2922
K00616 transaldolase [EC:2.2.1.2]	3342	2302	3088	2676	3037	3257	2919	3134	2741	3121	3321	3712	3844	2990	3453	2489	3093	2969	3056	3257	2796	2926	2697	2626	2894	3257	3577	3181	2802	2998	3312	3314	3091	3197	3567	1655	3048	3342	3095	2806	2767	3051	2580	2888	1590	1968	1763	1760	1894
K00851 gluconokinase [EC:2.7.1.12]	32	17	28	17	22	21	20	17	24	14	26	22	103	19	13	16	22	21	23	18	20	31	15	15	31	23	26	29	15	25	27	18	17	25	29	11	15	21	17	19	21	15	10	23	11	11	9	16	15
K00852 ribokinase [EC:2.7.1.15]	139	94	108	107	144	156	130	134	133	138	114	142	139	128	142	87	132	133	115	148	116	114	125	123	130	153	157	155	107	157	138	148	125	159	132	79	142	147	130	122	131	125	100	148	50	79	59	61	78
K00874 2-dehydro-3-deoxygluconokinase [EC:2.7.1.45]	0	0	0	0	0	0	0	0	0	0	0	0	0	0	0	0	0	0	0	0	0	0	0	0	0	0	0	0	0	0	0	0	0	0	0	0	0	0	0	0	0	0	0	0	0	0	0	0	0
K00948 ribose-phosphate pyrophosphokinase [EC:2.7.6.1]	1586	1019	1456	1280	1505	1630	1464	1517	1430	1465	1499	1831	1565	1500	1640	1192	1552	1464	1520	1587	1376	1491	1289	1416	1499	1557	1763	1522	1397	1576	1612	1582	1584	1536	1660	941	1638	1628	1538	1424	1394	1435	1246	1371	768	971	859	879	860
K01053 gluconolactonase [EC:3.1.1.17]	0	0	0	0	0	0	0	0	0	0	0	0	23	0	0	0	0	0	1	0	0	0	0	0	0	0	0	0	0	0	0	0	0	0	0	0	0	0	0	0	0	0	0	0	0	0	0	1	0
K01057 6-phosphogluconolactonase [EC:3.1.1.31]	1255	794	1123	991	1089	1244	1088	1160	1088	1168	1256	1319	1366	1221	1184	896	1107	1135	1065	1151	975	1256	883	1014	1117	1134	1284	1171	1094	1131	1181	1235	1066	1068	1186	579	1080	1196	1194	1030	928	922	888	1017	568	712	682	707	677
K01619 deoxyribose-phosphate aldolase [EC:4.1.2.4]	490	398	511	515	566	624	588	526	489	629	607	700	629	626	625	511	626	580	583	592	495	576	493	487	585	651	704	593	520	630	623	602	532	640	666	296	610	554	646	542	514	554	487	590	321	431	361	350	363
K01621 xylulose-5-phosphate/fructose-6-phosphate phosphoketolase [EC:4.1.2.9 4.1.2.22]	0	0	2	0	0	0	3	0	1	0	0	0	0	0	0	0	0	0	0	2	0	0	0	0	1	0	0	0	0	0	0	0	0	0	0	0	0	0	0	0	0	0	0	0	0	0	0	0	1
K01625 2-dehydro-3-deoxyphosphogluconate aldolase / (4S)-4-hydroxy-2-oxoglutarate aldolase [EC:4.1.2.14 4.1.3.42]	0	0	0	1	0	0	0	0	0	0	0	0	0	0	0	0	0	0	0	0	0	0	0	0	0	0	0	0	0	0	0	0	0	0	0	0	0	0	0	0	0	0	0	0	0	0	0	0	0
K01690 phosphogluconate dehydratase [EC:4.2.1.12]	0	0	0	0	0	0	0	1	0	0	1	0	0	0	0	0	0	0	0	0	0	0	0	0	0	0	0	0	0	0	0	0	0	0	0	0	0	0	0	0	0	0	0	0	0	0	0	0	0
K01783 ribulose-phosphate 3-epimerase [EC:5.1.3.1]	949	638	883	691	792	923	701	838	670	815	851	977	740	858	885	624	835	776	757	921	736	806	677	750	812	894	897	814	789	889	880	787	808	840	888	429	789	852	810	730	683	691	618	705	376	507	435	414	436
K01807 ribose 5-phosphate isomerase A [EC:5.3.1.6]	1632	1006	1465	1327	1532	1671	1529	1480	1372	1583	1671	1850	1412	1581	1643	1133	1602	1491	1511	1569	1412	1515	1279	1336	1450	1554	1746	1515	1320	1411	1493	1606	1505	1482	1594	775	1468	1594	1536	1327	1293	1300	1189	1368	803	1037	848	897	942
K01808 ribose 5-phosphate isomerase B [EC:5.3.1.6]	0	0	0	1	0	0	0	0	0	1	0	0	0	0	0	0	0	0	0	0	0	0	0	0	0	0	0	0	0	0	0	0	0	0	0	0	0	0	0	0	0	0	0	0	0	0	0	0	0
K03738 aldehyde:ferredoxin oxidoreductase [EC:1.2.7.5]	0	0	0	1	0	0	0	0	0	0	0	0	0	0	0	0	0	0	0	0	0	0	0	0	0	0	2	0	0	0	0	0	0	0	0	0	0	0	0	0	0	0	0	0	0	0	0	0	0
K11529 glycerate 2-kinase [EC:2.7.1.165]	64	31	45	58	53	57	43	52	44	58	55	55	66	48	46	29	36	66	49	57	49	50	36	51	47	58	78	50	51	70	56	71	67	85	64	28	50	67	50	60	54	50	43	53	28	34	35	19	34
K13937 hexose-6-phosphate dehydrogenase [EC:1.1.1.47 3.1.1.31]	0	0	0	0	1	1	1	0	0	0	0	0	161	0	0	0	0	0	0	0	1	0	0	1	0	0	0	1	1	6	1	2	0	0	0	0	1	0	0	0	0	0	0	0	0	0	0	0	1
ko00040 Pentose and glucuronate interconversions	154579	107688	142111	132934	145632	164364	152129	153518	151314	157008	158623	174681	148894	157104	169687	119156	158731	152975	153479	166079	136731	153043	132925	137373	154837	156796	175573	153377	137484	150387	160576	160887	154054	156563	174527	94396	160379	168429	164994	142625	151763	142637	129952	148137	82879	96510	86281	90576	92689
K00007 D-arabinitol 4-dehydrogenase [EC:1.1.1.11]	0	0	0	0	0	0	0	0	0	0	0	0	0	0	0	0	0	0	0	0	0	0	0	0	0	1	0	0	0	0	0	1	0	0	0	0	0	0	0	0	0	0	0	1	0	0	0	0	0
K00008 L-iditol 2-dehydrogenase [EC:1.1.1.14]	1425	1030	1379	1329	1505	1670	1468	1575	1384	1583	1537	1865	1488	1584	1656	1311	1554	1494	1477	1696	1373	1487	1381	1384	1456	1695	1795	1622	1438	1572	1595	1657	1519	1605	1652	868	1638	1533	1632	1486	1364	1553	1221	1440	816	1030	860	884	879
K00011 aldehyde reductase [EC:1.1.1.21]	18905	12855	16801	15233	17241	19320	17820	18125	18788	18800	19482	20449	17990	18211	20864	14611	19087	18490	18114	19934	16735	18116	16777	16433	19161	18866	21691	18725	16921	18393	20394	19507	18770	18454	22028	12911	20006	21132	19630	17133	19281	16367	16453	18120	9479	10771	9832	10254	10534
K00012 UDPglucose 6-dehydrogenase [EC:1.1.1.22]	177	140	225	187	225	274	200	196	189	202	245	259	268	230	231	155	154	179	232	236	179	235	135	197	194	263	243	196	209	227	199	219	198	198	205	116	163	199	166	177	152	172	151	192	107	121	102	107	92
K00039 ribitol 2-dehydrogenase [EC:1.1.1.56]	0	0	0	0	0	0	0	0	0	0	0	0	0	0	0	0	0	0	0	0	0	0	0	0	0	0	0	0	0	0	0	0	0	0	0	0	0	0	0	0	0	0	0	0	0	0	0	0	0
K00040 fructuronate reductase [EC:1.1.1.57]	0	0	1	0	0	0	0	0	0	0	0	0	0	0	0	0	0	0	0	0	0	0	0	0	0	0	0	0	0	0	0	0	0	0	0	0	0	0	0	0	0	0	0	0	0	0	0	0	0
K00065 2-dehydro-3-deoxy-D-gluconate 5-dehydrogenase [EC:1.1.1.127]	0	0	0	0	0	0	0	0	0	0	0	0	0	0	0	0	0	0	0	0	0	0	0	0	0	0	0	0	0	0	0	0	0	0	0	0	0	0	0	0	0	0	0	0	0	0	0	0	0
K00078 dihydrodiol dehydrogenase / D-xylose 1-dehydrogenase (NADP) [EC:1.3.1.20 1.1.1.179]	0	1	9	3	6	9	7	1	0	2	2	0	13	3	0	0	0	0	0	1	2	1	0	0	0	0	1	0	1	0	0	0	0	1	0	1	0	1	0	0	0	0	0	0	0	1	0	0	0
K00699 glucuronosyltransferase [EC:2.4.1.17]	9224	6580	8973	8841	9811	10553	9757	10203	9466	10283	10448	11857	9673	9744	10215	7486	10135	9510	10120	10605	8860	10068	8568	8956	9884	10542	11569	10094	8581	9581	10284	10278	10178	10259	11133	5996	10400	10286	10527	9345	9307	8779	8006	9309	5012	6108	5485	5509	5811
K00854 xylulokinase [EC:2.7.1.17]	60	64	85	78	59	75	75	76	73	86	74	83	83	64	86	68	63	77	82	85	82	71	60	84	66	84	95	70	72	88	86	80	89	78	101	47	90	78	77	73	71	56	52	71	47	46	41	31	46
K00963 UTP--glucose-1-phosphate uridylyltransferase [EC:2.7.7.9]	5042	3705	5133	4814	5148	5921	5107	5305	5037	5493	5786	6590	5537	5478	5622	4139	5568	5239	5339	5666	4808	5119	4467	4798	5010	5528	5868	5418	4603	5115	5387	5454	5369	5369	6020	3048	5552	5479	5636	4841	4832	4438	4260	4960	2659	3165	2708	2838	2815
K01051 pectinesterase [EC:3.1.1.11]	192	255	221	182	292	504	274	288	134	234	298	171	24	380	296	115	75	163	172	92	109	191	107	268	252	326	192	126	175	203	194	176	77	161	121	53	27	49	35	37	28	39	25	156	0	0	0	0	0
K01184 polygalacturonase [EC:3.2.1.15]	2	4	5	1	6	12	4	13	2	5	11	1	0	3	4	1	7	5	4	1	8	5	5	13	2	9	4	1	10	10	4	11	8	2	3	1	2	1	1	1	1	0	1	2	0	0	0	0	0
K01195 beta-glucuronidase [EC:3.2.1.31]	323	213	248	263	293	332	286	339	250	284	287	316	449	278	320	271	306	314	231	258	265	296	262	273	304	318	314	319	258	269	312	297	267	317	321	177	289	347	273	275	294	317	252	298	128	226	144	174	145
K01213 galacturan 1,4-alpha-galacturonidase [EC:3.2.1.67]	4	2	3	4	2	5	0	3	0	1	3	1	1	2	2	3	0	3	2	0	2	3	3	3	1	2	2	1	3	7	0	3	0	0	1	2	1	0	2	0	1	0	0	2	0	0	0	0	0
K01685 altronate hydrolase [EC:4.2.1.7]	0	0	0	0	0	0	0	0	0	0	0	0	0	0	0	0	0	0	0	0	0	0	0	0	0	0	0	0	0	0	0	0	0	0	0	0	0	0	0	0	0	0	0	0	0	0	0	0	0
K01686 mannonate dehydratase [EC:4.2.1.8]	0	0	0	0	0	0	0	0	0	0	0	0	0	0	0	0	0	0	0	0	0	0	0	0	0	0	0	0	0	0	0	0	0	0	0	0	1	0	0	0	0	0	0	0	0	0	0	0	0
K01728 pectate lyase [EC:4.2.2.2]	33	39	57	52	84	91	32	67	33	43	76	23	10	104	67	43	31	57	60	44	50	45	31	53	44	96	62	52	100	65	46	53	27	57	34	15	11	10	6	4	7	10	4	41	0	0	0	0	0
K01805 xylose isomerase [EC:5.3.1.5]	11	13	27	17	18	35	7	16	7	19	18	6	3	29	19	10	8	10	12	9	10	15	5	22	24	32	19	15	17	24	17	20	3	7	9	1	3	4	3	7	1	4	1	11	0	0	0	0	0
K01812 glucuronate isomerase [EC:5.3.1.12]	0	0	0	0	0	0	0	0	0	0	0	0	0	0	0	0	0	0	0	0	0	0	0	0	0	0	0	0	0	0	0	0	0	0	0	0	0	0	0	0	0	0	0	0	0	0	1	0	0
K01820 L-rhamnose isomerase / sugar isomerase [EC:5.3.1.14 5.3.1.-]	1	0	0	0	0	0	0	0	0	0	0	0	0	0	0	0	0	0	0	0	0	0	0	0	0	0	0	0	0	0	0	0	0	0	0	0	0	0	0	0	0	0	0	0	0	0	0	0	0
K03077 L-ribulose-5-phosphate 4-epimerase [EC:5.1.3.4]	0	0	0	0	0	0	0	0	0	0	0	0	0	0	0	1	0	0	0	0	0	0	0	0	0	0	0	0	0	0	0	0	0	0	0	0	0	0	0	0	0	0	0	0	0	0	0	0	0
K03079 L-ribulose-5-phosphate 3-epimerase [EC:5.1.3.22]	0	0	0	0	0	0	0	0	0	0	0	0	0	0	0	0	0	0	0	0	0	0	0	0	0	0	0	0	0	0	0	0	0	0	0	0	0	0	0	0	0	0	0	0	0	0	0	0	0
K03331 L-xylulose reductase [EC:1.1.1.10]	87	47	84	77	78	102	87	104	61	105	91	117	249	77	56	62	77	96	79	109	80	118	79	86	60	104	81	115	86	88	83	81	78	92	93	63	71	120	73	100	86	97	62	83	56	57	55	53	53
K05351 D-xylulose reductase [EC:1.1.1.9]	28	20	33	18	36	38	35	31	24	38	34	41	45	31	31	31	42	35	36	25	23	30	19	31	33	38	32	36	27	37	29	40	43	32	34	23	42	33	38	33	29	32	30	26	27	25	26	30	17
K12447 UDP-sugar pyrophosphorylase [EC:2.7.7.64]	5	5	8	2	6	8	6	5	12	9	12	2	0	5	5	5	9	5	5	2	7	8	3	2	4	7	7	4	6	4	8	7	3	2	6	3	0	1	2	1	1	1	0	6	1	0	0	0	1
K13247 L-gulonate 3-dehydrogenase [EC:1.1.1.45]	77	51	67	72	93	89	111	89	90	85	106	123	153	85	90	71	106	74	97	101	75	96	76	71	81	101	108	91	86	109	87	71	95	110	97	43	113	100	90	76	72	83	51	92	42	47	52	58	54
K13877 2,5-dioxopentanoate dehydrogenase [EC:1.2.1.26]	0	0	0	0	0	0	0	0	0	0	0	0	0	0	0	0	0	0	0	0	0	0	0	0	0	0	0	0	0	0	0	0	0	0	0	0	0	0	0	0	0	0	0	0	0	0	0	0	0
K14274 xylono-1,5-lactonase [EC:3.1.1.110]	0	0	1	0	0	0	0	0	0	1	0	0	0	0	0	0	0	0	0	0	0	0	0	0	0	1	1	0	0	0	0	0	0	0	0	0	0	0	0	0	0	1	0	0	0	0	0	0	0
K16190 glucuronokinase [EC:2.7.1.43]	3	2	3	2	8	4	1	3	3	0	4	0	0	6	6	2	2	3	3	2	2	4	0	5	6	6	3	1	3	4	1	3	3	3	1	1	0	2	1	1	0	0	0	2	0	0	0	0	0
K17743 D-xylose reductase [EC:1.1.1.307]	2	2	1	6	6	3	3	0	8	4	2	4	1	2	1	2	5	2	4	5	5	4	3	10	4	2	2	5	2	1	1	3	4	3	4	4	6	3	2	4	1	5	3	3	1	4	1	0	1
K18106 D-galacturonate reductase [EC:1.1.1.-]	1	0	0	1	1	0	0	2	0	1	0	1	0	2	0	0	0	1	0	0	0	1	3	3	0	0	3	1	0	0	1	0	0	0	0	0	0	0	1	0	0	1	0	0	0	0	0	0	0
K18107 L-glyceraldehyde reductase [EC:1.1.1.372]	0	0	0	0	0	0	0	0	0	0	0	0	0	0	0	0	0	0	0	0	0	0	0	0	0	0	0	0	0	1	0	0	0	0	0	0	0	0	0	0	0	0	0	0	0	0	1	0	0
K21031 D-ribitol-5-phosphate cytidylyltransferase [EC:2.7.7.40]	0	0	0	0	0	1	0	0	0	0	0	0	5	0	0	0	0	0	0	0	0	0	0	0	0	0	1	0	0	0	0	0	0	0	0	0	0	0	0	0	0	0	0	0	0	0	0	0	0
K22185 D-xylose 1-dehydrogenase [EC:1.1.1.175]	0	0	0	0	0	0	0	0	0	0	0	0	0	0	0	0	0	0	0	0	0	0	0	0	0	0	0	0	0	0	0	0	0	0	0	0	0	0	0	0	0	0	0	0	0	0	0	0	0
K22187 alpha-ketoglutaric semialdehyde dehydrogenase [EC:1.2.1.-]	0	0	0	0	1	0	1	0	0	1	0	2	6	0	1	0	2	0	1	2	0	0	1	0	0	0	0	0	0	1	0	0	2	3	2	1	0	1	0	1	1	0	0	0	1	2	0	0	0
ko00051 Fructose and mannose metabolism	108831	77956	101259	94764	106090	115220	108536	113878	105506	116075	117855	128611	120657	111825	124152	92931	113029	112356	107081	119204	100337	109999	100206	100567	108367	114005	126221	112783	100439	110193	117510	116534	111693	113611	124645	65407	121120	122266	111324	102632	104785	102597	94228	108564	55539	68565	60149	62041	62126
K00045 mannitol 2-dehydrogenase [EC:1.1.1.67]	0	0	0	0	0	0	0	0	0	0	0	0	0	0	0	0	0	0	0	0	0	0	0	0	0	0	0	0	0	0	0	0	0	1	0	0	0	0	0	1	0	0	0	0	0	0	0	0	0
K00066 GDP-mannose 6-dehydrogenase [EC:1.1.1.132]	0	0	0	0	0	0	0	0	0	0	0	0	0	0	0	0	0	0	0	0	0	0	0	0	0	0	0	0	0	0	0	0	0	0	0	0	0	0	0	0	0	0	0	0	0	0	0	0	0
K00068 sorbitol-6-phosphate 2-dehydrogenase [EC:1.1.1.140]	0	0	1	0	0	0	0	0	0	0	0	0	0	0	0	0	0	0	0	0	0	0	0	0	0	0	0	0	0	0	0	0	0	0	0	0	0	0	0	0	0	0	0	0	0	0	0	0	0
K00846 ketohexokinase [EC:2.7.1.3]	0	0	0	0	0	1	0	1	0	0	0	0	65	0	1	0	0	0	0	0	1	0	0	0	0	0	2	0	3	1	1	2	0	0	0	0	0	0	0	0	0	0	0	0	0	0	0	0	0
K00847 fructokinase [EC:2.7.1.4]	75	101	108	83	129	212	84	119	40	102	123	90	18	142	138	38	18	57	59	26	74	77	42	88	103	103	76	45	63	79	90	47	32	53	45	14	12	16	13	10	6	15	10	58	0	1	0	1	4
K00863 triose/dihydroxyacetone kinase / FAD-AMP lyase (cyclizing) [EC:2.7.1.28 2.7.1.29 4.6.1.15]	701	499	692	648	672	730	685	756	715	786	807	852	714	721	760	605	717	816	648	779	664	695	686	655	736	835	854	746	678	761	738	798	790	748	870	448	834	926	742	707	684	662	622	740	328	427	363	375	340
K00879 L-fuculokinase [EC:2.7.1.51]	0	0	0	0	0	0	0	0	0	0	0	0	0	0	0	0	0	0	0	0	0	0	0	0	0	0	0	0	0	0	0	0	0	0	0	0	0	1	0	0	0	0	0	0	0	0	0	0	0
K00881 allose kinase [EC:2.7.1.55]	1	0	0	0	0	0	0	0	0	0	0	0	0	0	0	0	0	0	0	0	0	0	0	0	0	0	0	0	0	0	0	0	0	0	0	0	0	0	0	0	0	0	0	0	0	0	0	0	0
K00900 6-phosphofructo-2-kinase [EC:2.7.1.105]	1	0	0	1	0	0	0	0	0	0	0	0	0	0	0	0	0	0	0	0	0	0	0	0	0	0	0	0	0	0	0	0	0	0	0	0	0	0	0	0	0	0	2	0	0	0	0	0	0
K00966 mannose-1-phosphate guanylyltransferase [EC:2.7.7.13]	2872	1915	2559	2150	2303	2714	2384	2602	2224	2497	2630	2979	2746	2519	2689	1999	2494	2413	2506	2768	2047	2414	2008	2134	2350	2544	2805	2612	2246	2476	2688	2597	2503	2470	2724	1171	2556	2668	2531	2243	2209	2298	2186	2401	1198	1468	1268	1326	1337
K00971 mannose-1-phosphate guanylyltransferase [EC:2.7.7.13]	0	0	0	0	0	0	0	0	0	1	0	0	0	0	0	0	0	0	0	0	0	0	0	0	0	0	0	0	0	0	0	0	0	0	0	0	0	0	0	0	0	0	0	0	0	0	0	0	2
K00976 fucose-1-phosphate guanylyltransferase [EC:2.7.7.30]	42	18	40	35	36	48	35	32	42	43	44	64	53	50	34	38	37	53	38	39	32	45	31	36	47	58	51	22	30	39	31	40	35	54	53	33	49	37	39	44	31	29	37	44	15	24	16	23	21
K01103 6-phosphofructo-2-kinase / fructose-2,6-biphosphatase 3 [EC:2.7.1.105 3.1.3.46]	986	762	993	1001	998	1043	961	1125	1132	1124	1232	1399	1226	1174	1227	820	1065	1085	1052	1118	947	1073	822	902	1024	1093	1166	1051	877	988	1140	1066	1071	1013	1228	624	1131	1162	1099	989	939	732	877	1024	533	540	528	550	522
K01218 mannan endo-1,4-beta-mannosidase [EC:3.2.1.78]	0	0	0	1	0	1	0	0	0	0	0	0	1	0	0	0	0	0	0	0	0	1	0	0	0	0	0	0	0	1	0	0	0	0	0	0	0	0	0	1	0	0	0	0	0	0	0	0	0
K01711 GDPmannose 4,6-dehydratase [EC:4.2.1.47]	1432	1100	1400	1350	1444	1684	1448	1635	1463	1674	1664	1843	1536	1605	1779	1328	1534	1628	1599	1627	1395	1510	1296	1355	1388	1666	1792	1638	1342	1542	1591	1648	1488	1682	1744	931	1706	1808	1535	1443	1435	1463	1331	1569	805	980	825	922	846
K01729 poly(beta-D-mannuronate) lyase [EC:4.2.2.3]	0	0	0	0	0	0	0	0	0	0	0	0	0	0	0	0	0	0	0	0	0	0	0	0	0	0	0	0	0	0	0	0	0	0	0	0	0	0	0	0	0	0	0	0	0	0	0	0	0
K01809 mannose-6-phosphate isomerase [EC:5.3.1.8]	743	560	758	739	677	742	683	730	718	763	758	917	766	687	761	579	735	756	716	843	644	764	655	663	705	824	896	702	659	711	797	789	758	765	805	446	731	893	728	705	651	618	580	796	355	477	417	486	385
K01840 phosphomannomutase [EC:5.4.2.8]	0	0	0	0	0	0	0	0	1	0	0	0	0	0	0	1	0	0	0	0	0	0	0	0	0	0	0	0	0	1	0	0	1	0	0	0	0	0	0	0	0	0	0	0	0	0	0	0	0
K02377 GDP-L-fucose synthase [EC:1.1.1.271]	1699	1179	1544	1646	1803	2057	1866	1923	1692	2028	1906	2242	1815	1851	2137	1426	1875	1943	1726	1964	1600	1917	1485	1637	1822	1874	2059	1823	1658	1855	1939	1998	1850	1886	2011	905	1874	1954	1901	1691	1744	1813	1513	1888	1060	1243	1025	1160	1166
K02783 glucitol/sorbitol PTS system EIIC component	0	0	0	0	0	0	0	0	0	0	0	0	0	0	0	0	0	0	0	0	0	0	0	0	0	0	0	0	0	0	0	0	0	0	0	0	0	0	0	0	0	0	0	0	0	0	0	0	0
K02794 mannose PTS system EIIAB component [EC:2.7.1.191]	0	0	0	0	0	0	0	0	0	0	0	0	0	0	0	0	0	0	0	0	0	0	0	0	0	0	0	0	0	0	0	0	0	0	0	0	0	0	0	0	0	0	0	0	0	0	0	0	0
K02795 mannose PTS system EIIC component	0	0	0	0	0	0	0	0	0	0	0	0	0	0	0	0	0	0	0	0	0	0	0	0	0	0	0	0	0	0	0	0	0	0	0	0	0	0	0	0	0	0	0	0	0	0	0	0	0
K02796 mannose PTS system EIID component	0	0	0	0	0	0	0	0	0	0	0	0	0	0	0	0	0	0	0	0	0	0	0	0	0	0	0	0	0	0	0	0	0	0	0	0	0	0	0	0	0	0	0	0	0	0	0	0	0
K02800 mannitol PTS system EIICBA or EIICB component [EC:2.7.1.197]	0	0	0	0	0	0	0	0	0	0	0	0	0	0	0	0	0	0	0	0	0	0	0	0	0	0	0	0	0	0	0	0	0	0	0	0	0	0	1	0	0	0	0	0	0	0	0	0	0
K05305 fucokinase [EC:2.7.1.52]	218	143	200	199	221	251	227	239	186	204	251	284	281	225	263	181	258	217	219	227	189	221	193	224	202	268	263	234	192	209	230	250	220	243	222	115	233	258	212	244	217	184	138	218	113	120	112	140	132
K08261 D-sorbitol dehydrogenase (acceptor) [EC:1.1.99.21]	0	0	0	0	0	0	0	1	0	0	0	0	0	0	0	0	0	0	0	0	0	0	0	0	0	0	0	0	0	0	0	0	0	0	0	0	0	0	0	0	0	0	0	0	0	0	0	0	0
K12660 2-dehydro-3-deoxy-L-rhamnonate aldolase [EC:4.1.2.53]	0	0	0	0	0	0	0	0	0	0	0	0	0	0	0	0	0	0	0	0	0	0	0	0	0	0	0	0	0	0	0	1	0	0	0	0	0	0	0	0	0	0	0	0	0	0	0	0	0
K12661 L-rhamnonate dehydratase [EC:4.2.1.90]	0	0	0	0	0	0	0	0	0	0	0	0	0	0	0	0	0	0	0	0	0	0	0	0	0	0	0	1	0	0	0	0	0	0	0	0	0	0	0	0	0	0	0	0	0	0	0	0	0
K14634 fructose-2,6-bisphosphatase [EC:3.1.3.46]	0	0	0	0	1	0	0	2	0	0	0	0	7	1	0	0	1	0	0	0	1	0	0	0	2	0	1	0	0	2	4	1	0	0	0	0	0	1	0	0	0	0	0	0	1	0	1	0	0
K16011 mannose-1-phosphate guanylyltransferase / mannose-6-phosphate isomerase [EC:2.7.7.13 5.3.1.8]	4	0	0	1	0	0	0	0	0	0	0	0	0	1	0	0	0	0	0	0	0	0	0	0	0	0	0	0	0	0	0	0	0	0	0	0	0	0	0	0	0	0	0	0	0	0	0	0	0
K17497 phosphomannomutase [EC:5.4.2.8]	336	229	286	276	296	316	285	371	272	338	293	396	465	333	355	245	302	317	295	328	305	317	226	286	311	376	361	308	310	309	307	311	303	313	371	161	350	364	274	299	279	349	244	316	178	232	196	200	195
K17742 sorbose reductase [EC:1.1.1.289]	0	0	0	0	0	0	0	0	0	0	0	0	0	0	0	0	0	0	0	0	0	0	0	0	0	0	0	0	0	0	0	0	0	0	0	0	0	0	0	0	0	0	0	0	0	0	0	0	0
K18334 L-fuconate dehydratase [EC:4.2.1.68]	1	0	0	0	1	0	0	0	0	0	0	0	0	1	0	0	0	0	0	0	0	0	1	0	0	0	3	6	4	2	1	2	0	0	0	0	0	0	0	0	0	0	0	1	3	0	1	0	0
K18335 2-keto-3-deoxy-L-fuconate dehydrogenase [EC:1.1.1.-]	0	0	0	0	0	0	0	0	0	0	0	0	0	0	0	0	0	0	0	0	0	0	0	0	0	0	0	0	0	0	0	0	0	0	0	0	0	0	0	0	0	0	0	0	0	0	0	0	0
K18447 ADP-sugar diphosphatase [EC:3.6.1.21]	0	1	1	2	0	3	4	0	2	0	1	0	0	0	1	1	0	4	3	2	1	0	0	0	0	0	1	2	4	2	0	1	0	2	1	0	1	0	0	0	0	1	0	2	0	0	0	0	0
K19028 6-phosphofructo-2-kinase / fructose-2,6-biphosphatase 1 [EC:2.7.1.105 3.1.3.46]	1	0	0	0	0	0	1	0	0	0	0	1	112	0	0	0	0	0	0	0	0	0	0	0	0	0	0	0	0	0	0	0	0	0	0	0	0	0	0	0	0	0	0	0	0	0	0	0	0
K19029 6-phosphofructo-2-kinase / fructose-2,6-biphosphatase 2 [EC:2.7.1.105 3.1.3.46]	2421	1760	2304	1998	2233	2415	2081	2412	2197	2409	2524	2689	2265	2223	2524	1735	2439	2283	2386	2519	2069	2261	1900	2074	2230	2452	2448	2322	2093	2333	2360	2487	2228	2312	2626	1422	2306	2612	2282	2115	2123	1858	1978	2174	1089	1271	1194	1205	1132
K19030 6-phosphofructo-2-kinase / fructose-2,6-biphosphatase 4 [EC:2.7.1.105 3.1.3.46]	0	0	0	0	0	0	0	1	0	1	0	0	18	0	1	1	0	0	0	0	0	1	0	0	0	1	1	0	1	0	3	0	2	0	0	0	0	0	0	1	0	0	0	0	0	2	1	0	0
K19355 mannan endo-1,4-beta-mannosidase [EC:3.2.1.78]	3	5	8	5	11	10	1	4	3	3	5	7	0	8	9	3	1	4	3	4	6	4	2	4	4	8	3	0	7	6	4	5	2	3	7	2	4	0	0	1	0	2	0	2	0	0	0	0	0
K21883 2-dehydro-3-deoxy-L-rhamnonate dehydrogenase (NAD+) [EC:1.1.1.401]	1	5	1	0	0	1	2	2	0	0	0	3	1	1	3	0	1	1	1	0	0	0	1	3	1	0	0	1	0	1	2	0	0	2	1	1	0	1	0	2	0	3	0	2	0	1	0	0	0
ko00052 Galactose metabolism	72521	51656	67799	62396	69017	76270	71372	73476	69169	75322	78464	84969	75748	73807	82379	60512	75002	73636	70648	78149	65335	72289	65248	65235	71908	75338	83576	75028	66005	71659	77169	76292	72923	74403	82925	43189	80320	81074	74501	67151	69348	65176	62767	71027	35821	43582	38366	39865	40245
K00094 galactitol-1-phosphate 5-dehydrogenase [EC:1.1.1.251]	0	0	0	0	0	0	0	0	0	0	0	0	0	0	0	0	0	0	0	0	0	0	0	0	0	0	0	0	0	0	0	0	0	0	0	0	0	0	0	0	0	0	0	0	0	0	0	0	0
K00704 alpha-lactalbumin [EC:2.4.1.22]	0	0	0	0	0	0	0	0	0	0	0	0	2	0	0	0	0	0	0	0	0	0	0	0	0	0	0	0	0	0	0	0	0	0	0	0	0	0	0	0	0	0	0	0	0	0	0	0	0
K00849 galactokinase [EC:2.7.1.6]	415	246	353	312	316	373	326	343	318	376	388	400	436	370	369	259	336	350	349	330	296	336	315	293	367	354	400	403	322	352	342	380	329	385	408	197	347	399	328	317	313	395	320	324	180	208	222	213	223
K00965 UDPglucose--hexose-1-phosphate uridylyltransferase [EC:2.7.7.12]	213	143	211	241	252	293	273	261	260	281	291	305	330	255	331	251	278	293	255	270	252	286	246	253	261	283	361	280	241	294	291	291	290	269	318	143	330	330	262	259	275	215	219	286	143	166	147	161	145
K01182 oligo-1,6-glucosidase [EC:3.2.1.10]	0	0	0	0	1	1	1	0	0	0	0	0	1	0	0	0	0	1	1	0	0	0	0	0	0	0	0	0	1	0	0	0	0	0	0	0	0	0	0	0	0	0	0	0	0	0	1	0	0
K01187 alpha-glucosidase [EC:3.2.1.20]	872	786	1006	1077	1233	1351	1233	1205	1065	1293	1320	1369	1259	1233	1150	896	1135	1141	1150	1220	1046	1216	1059	1030	1050	1076	1301	1132	925	1081	1138	1111	1157	1061	1316	691	1242	1256	1224	1027	1003	777	888	1114	528	664	525	530	601
K01189 alpha-galactosidase [EC:3.2.1.22]	31	21	20	24	25	32	24	30	22	27	31	39	39	28	28	29	18	25	21	35	19	27	17	27	15	30	39	28	29	20	27	25	23	24	25	12	20	30	19	30	26	20	23	15	17	28	11	22	16
K01190 beta-galactosidase [EC:3.2.1.23]	5	3	6	4	11	8	5	10	4	2	9	5	0	9	4	3	1	4	6	3	8	11	3	8	3	9	15	2	10	6	7	5	0	6	4	1	0	2	1	1	1	3	0	3	0	0	0	0	0
K01193 beta-fructofuranosidase [EC:3.2.1.26]	75	48	108	71	103	95	43	72	46	87	113	67	12	121	129	53	34	67	72	27	38	50	23	54	65	144	111	49	67	74	43	52	19	41	50	15	17	11	5	10	6	14	5	55	0	0	0	0	0
K01203 sucrase-isomaltase [EC:3.2.1.48 3.2.1.10]	3	0	0	0	0	0	1	0	0	1	0	0	0	1	0	0	0	0	0	1	0	0	1	0	0	0	0	0	0	1	0	1	0	0	0	0	1	0	0	0	0	0	0	0	0	0	0	0	1
K01229 lactase-phlorizin hydrolase [EC:3.2.1.108 3.2.1.62]	26	10	15	11	23	17	24	21	32	20	36	17	16	19	24	19	20	20	31	24	20	18	19	19	20	29	28	21	11	8	17	30	23	24	26	11	19	30	17	21	18	15	19	25	6	24	10	9	4
K01631 2-dehydro-3-deoxyphosphogalactonate aldolase [EC:4.1.2.21]	0	0	0	0	0	0	0	0	0	0	0	0	0	0	0	0	0	0	0	0	0	0	0	0	0	0	0	0	0	0	0	0	0	0	0	0	0	0	0	0	0	0	0	0	0	0	0	0	0
K01784 UDP-glucose 4-epimerase [EC:5.1.3.2]	1038	742	1027	909	942	1051	1005	1084	862	1076	1098	1241	1025	1104	1044	820	1070	1044	935	1099	893	1000	805	930	952	1077	1187	1051	948	1050	1096	1071	961	1010	1019	603	1056	1013	1053	919	939	1061	816	1031	515	643	605	593	597
K02773 galactitol PTS system EIIA component [EC:2.7.1.200]	0	0	0	0	0	0	0	0	0	0	0	0	0	0	0	0	0	0	0	0	0	0	0	0	0	0	0	0	0	0	0	0	0	0	0	0	0	0	0	0	0	0	0	0	0	0	0	0	0
K06611 stachyose synthetase [EC:2.4.1.67]	0	0	0	0	0	3	0	0	0	0	0	1	0	1	0	0	0	0	0	0	0	0	0	0	0	1	0	0	0	0	0	1	0	0	1	0	0	0	0	0	0	0	0	0	0	0	0	0	0
K06617 raffinose synthase [EC:2.4.1.82]	147	126	228	231	199	323	62	146	46	119	154	55	15	406	207	197	130	203	192	148	63	141	46	107	214	479	261	251	170	204	91	150	41	115	78	42	17	47	7	31	15	44	23	60	0	0	0	0	0
K07406 alpha-galactosidase [EC:3.2.1.22]	0	0	0	0	0	0	0	0	0	0	0	0	0	0	0	0	0	0	0	0	0	0	0	0	0	0	0	0	0	0	0	0	0	0	0	0	0	0	0	0	0	0	0	0	0	0	0	0	0
K07407 alpha-galactosidase [EC:3.2.1.22]	25	25	41	31	49	53	22	35	22	26	44	20	3	39	44	14	15	27	17	13	39	19	14	26	21	36	36	14	43	18	27	16	18	31	27	4	5	6	4	8	4	13	3	29	1	1	1	2	3
K07966 beta-1,4-galactosyltransferase 1 [EC:2.4.1.22 2.4.1.90 2.4.1.38 2.4.1.-]	6	2	3	7	7	8	6	4	2	8	5	6	25	14	4	2	8	8	6	2	11	2	13	10	2	4	5	9	7	3	7	5	7	3	7	2	8	2	5	4	5	2	3	6	0	4	0	4	2
K07967 beta-1,4-galactosyltransferase 2 [EC:2.4.1.22 2.4.1.90 2.4.1.38 2.4.1.-]	95	73	99	86	110	94	90	105	114	115	109	156	86	108	110	72	106	110	109	116	108	92	104	104	121	82	97	116	97	114	103	99	113	112	130	60	115	108	107	101	88	88	87	94	45	61	43	70	73
K08302 tagatose 1,6-diphosphate aldolase GatY/KbaY [EC:4.1.2.40]	1	0	0	0	0	0	0	0	0	0	0	0	0	0	0	0	0	0	0	0	0	0	0	0	0	0	0	0	0	0	3	0	0	0	0	0	0	0	0	0	0	0	0	0	0	0	0	0	0
K12047 maltase-glucoamylase [EC:3.2.1.20 3.2.1.3]	17	9	19	21	36	24	14	29	20	25	29	22	23	16	19	14	21	26	22	24	22	17	13	24	16	20	23	20	24	18	11	32	21	9	29	18	26	23	20	22	24	18	11	23	17	16	9	9	12
K12308 beta-galactosidase [EC:3.2.1.23]	17	14	9	18	20	10	21	16	25	18	25	22	22	13	18	11	7	14	14	16	12	21	17	13	14	16	18	11	16	14	10	10	20	17	17	13	21	20	9	11	12	18	16	20	13	7	11	4	8
K12309 beta-galactosidase [EC:3.2.1.23]	1210	906	1160	1103	1221	1309	1212	1323	1178	1319	1375	1500	1488	1321	1466	1033	1327	1315	1214	1308	1139	1218	1086	1088	1277	1290	1429	1289	1081	1165	1284	1290	1188	1260	1435	734	1380	1458	1223	1184	1142	1049	1051	1243	552	745	613	652	716
K12316 lysosomal alpha-glucosidase [EC:3.2.1.20]	26	15	24	22	30	26	23	25	19	26	25	33	447	32	28	17	18	26	22	15	26	21	22	24	32	37	39	34	29	24	36	23	23	26	19	8	19	22	22	15	20	14	22	31	10	17	6	10	16
K12317 neutral alpha-glucosidase C [EC:3.2.1.20]	5	8	5	12	10	12	10	20	14	8	12	16	46	7	14	11	7	13	6	10	6	6	11	13	11	13	13	11	9	9	13	12	7	4	8	8	3	11	9	5	13	19	8	4	1	9	4	7	2
K16371 D-tagatose-1,6-bisphosphate aldolase subunit GatZ/KbaZ	0	0	0	0	0	0	0	0	0	0	0	0	0	0	0	0	0	0	0	0	0	1	0	0	0	0	0	0	0	0	0	0	0	0	0	0	0	0	0	0	0	0	0	0	0	0	0	0	0
K17716 UDP-glucose 4-epimerase [EC:5.1.3.2]	0	0	0	0	0	0	1	0	0	0	0	0	0	0	0	0	0	0	0	0	0	0	0	0	0	0	0	0	0	0	0	0	0	0	0	0	0	0	0	0	0	0	0	0	0	0	0	0	0
K18819 inositol 3-alpha-galactosyltransferase [EC:2.4.1.123]	10	10	12	13	16	39	15	17	16	15	29	9	0	27	32	11	7	13	13	8	22	23	3	27	17	32	17	8	10	11	10	13	5	13	11	5	2	2	3	2	1	4	0	15	0	0	0	0	0
ko00053 Ascorbate and aldarate metabolism	20125	14447	19819	19365	21524	23321	21217	22372	20630	22680	23480	25747	23637	22119	23666	17212	21799	21561	21465	23049	19329	22165	18830	19745	21111	23159	25057	21989	19497	21160	22360	22448	21750	22434	24337	12453	22462	22749	21746	19911	19460	18913	17221	20599	10776	13224	11659	12108	12083
K00103 L-gulonolactone oxidase [EC:1.1.3.8]	0	0	0	0	0	0	0	0	0	0	0	0	0	0	0	0	2	0	0	0	0	0	0	0	0	0	1	0	0	0	0	0	0	0	0	0	0	0	0	0	0	0	0	0	0	0	0	0	0
K00225 L-galactono-1,4-lactone dehydrogenase [EC:1.3.2.3]	4	1	10	5	1	6	2	9	2	4	8	2	0	2	8	3	2	2	4	1	2	2	5	2	4	2	1	0	4	3	4	7	1	4	2	1	0	0	0	0	0	0	0	3	0	0	0	0	0
K00423 L-ascorbate oxidase [EC:1.10.3.3]	110	89	112	110	118	102	114	96	104	117	135	91	78	79	92	81	88	93	101	131	101	117	105	99	71	119	121	99	92	82	112	96	92	94	142	56	93	101	94	84	69	59	79	89	42	29	41	37	40
K00434 L-ascorbate peroxidase [EC:1.11.1.11]	124	110	216	134	282	215	142	173	151	146	353	84	36	254	227	101	83	134	165	83	202	170	161	172	155	271	258	125	251	190	128	150	93	149	169	51	32	25	27	34	24	32	18	101	0	2	0	0	0
K00469 inositol oxygenase [EC:1.13.99.1]	441	286	363	365	428	459	391	450	366	387	412	447	338	449	446	346	374	400	348	431	343	466	338	345	412	492	490	478	380	447	392	419	388	395	416	200	406	475	372	363	378	381	269	356	208	308	228	271	246
K01706 glucarate dehydratase [EC:4.2.1.40]	0	0	0	0	0	0	0	0	0	0	0	0	0	2	0	0	0	0	0	0	0	0	0	0	0	0	0	0	0	0	0	0	0	0	0	0	0	0	0	0	0	0	0	0	0	0	0	0	0
K01708 galactarate dehydratase [EC:4.2.1.42]	0	0	0	0	0	0	0	0	0	0	0	1	0	0	0	0	0	0	0	1	0	0	0	0	0	0	0	0	0	0	0	0	0	0	0	0	0	0	0	0	0	0	0	0	0	0	0	0	0
K03475 ascorbate PTS system EIIC component	0	0	0	0	0	0	0	0	0	0	0	0	0	0	0	0	0	0	0	0	0	0	0	0	0	0	0	0	0	0	0	0	0	0	0	0	0	0	0	0	0	0	0	0	0	0	0	0	0
K08232 monodehydroascorbate reductase (NADH) [EC:1.6.5.4]	71	97	141	121	154	153	108	122	91	127	183	109	17	148	192	80	38	85	108	43	113	130	75	128	72	125	127	41	134	105	96	105	57	101	109	25	12	16	17	19	15	28	10	76	0	0	0	0	0
K10046 GDP-D-mannose 3', 5'-epimerase [EC:5.1.3.18 5.1.3.-]	34	18	50	48	57	49	27	38	28	19	45	15	10	57	38	26	20	35	50	27	48	51	28	44	33	65	46	36	56	37	34	43	13	24	30	21	12	12	9	7	9	10	5	20	8	1	2	1	3
K10047 inositol-phosphate phosphatase / L-galactose 1-phosphate phosphatase [EC:3.1.3.25 3.1.3.93]	4	2	3	1	3	6	3	4	2	2	4	1	1	5	6	3	1	4	2	0	4	3	3	5	1	4	4	2	6	7	4	1	3	2	2	0	0	0	0	0	0	1	1	2	0	0	0	0	0
K13875 L-arabonate dehydrase [EC:4.2.1.25]	0	0	0	0	0	0	0	0	0	0	0	0	0	0	0	0	0	0	0	0	0	0	0	0	0	2	0	0	0	0	0	0	0	0	0	0	0	0	0	0	0	0	0	0	0	0	0	0	0
K14190 GDP-L-galactose phosphorylase [EC:2.7.7.69]	23	17	50	16	68	51	21	42	54	18	95	10	7	35	36	16	9	30	33	14	71	36	52	34	24	30	42	14	54	27	31	31	20	22	33	8	3	4	7	3	1	10	3	24	0	0	0	0	0
K17744 L-galactose dehydrogenase [EC:1.1.1.316]	11	17	11	6	19	11	7	7	6	4	19	9	4	18	5	11	5	13	13	13	11	15	10	7	12	11	10	14	11	11	9	4	8	5	14	3	8	7	3	5	4	3	3	13	3	5	3	12	2
K18649 inositol-phosphate phosphatase / L-galactose 1-phosphate phosphatase / histidinol-phosphatase [EC:3.1.3.25 3.1.3.93 3.1.3.15]	1	0	0	1	1	9	1	0	0	0	4	0	0	1	2	0	0	0	4	0	1	1	2	2	1	1	4	1	1	2	1	1	0	5	1	0	0	0	0	1	0	0	0	2	0	0	0	0	0
K19642 D-galacturonate reductase [EC:1.1.1.365]	0	0	0	0	0	0	0	0	0	0	0	0	0	0	0	0	0	0	0	0	0	0	0	0	0	0	0	0	0	0	0	0	0	0	0	0	0	0	0	0	0	0	0	0	0	0	0	0	0
K21888 glutathione dehydrogenase/transferase [EC:1.8.5.1 2.5.1.18]	35	28	55	37	53	72	33	29	26	35	63	24	8	72	63	38	21	39	31	19	38	42	24	37	42	83	57	30	53	48	36	34	19	35	29	11	3	2	5	5	5	5	5	27	0	0	0	0	0
ko00500 Starch and sucrose metabolism	60630	45206	59736	57060	61939	67589	62520	65984	60126	66633	70959	76488	70330	66711	71508	49846	64158	63206	61204	65826	56438	61786	53356	56540	60349	64851	70676	63431	54421	59919	64606	64176	62065	62794	70070	36215	68257	69374	62113	56140	55186	45324	51781	59278	28676	36045	31121	31810	32510
K00688 glycogen phosphorylase [EC:2.4.1.1]	6786	4801	6681	6323	6802	7432	7269	7523	6957	7714	8250	8849	10099	7914	8783	5920	7414	7314	6815	7554	6566	7134	6039	6429	7072	7658	8044	7523	6514	7071	7492	7636	7391	7354	8310	4282	7938	8245	7297	6608	6549	5896	6112	7206	3306	4196	3753	3938	3653
K00693 glycogen synthase [EC:2.4.1.11]	4715	3467	4477	4202	4554	4943	4818	4994	4883	5186	5513	5637	5175	5086	5708	3955	5058	5089	4496	5024	4233	4772	4110	4277	4620	5060	5398	4861	4193	4690	5018	4939	4678	4992	5417	2822	5271	5517	4596	4403	4435	4130	4116	4691	2289	2738	2462	2615	2579
K00694 cellulose synthase (UDP-forming) [EC:2.4.1.12]	0	0	0	0	2	0	0	0	0	0	0	0	0	0	0	0	0	0	0	0	0	0	0	0	0	0	0	0	0	0	0	0	0	0	0	0	0	0	1	0	0	0	0	0	0	0	0	0	0
K00695 sucrose synthase [EC:2.4.1.13]	219	282	86	154	137	631	288	266	64	141	110	124	25	428	191	77	23	61	45	68	39	134	80	235	231	119	59	108	80	184	145	117	23	55	31	24	13	47	32	25	7	27	31	75	0	0	0	0	0
K00696 sucrose-phosphate synthase [EC:2.4.1.14]	15	18	36	18	28	34	25	23	29	12	39	6	2	29	20	8	6	17	24	18	29	25	15	16	13	15	21	8	37	24	22	19	9	9	11	11	2	3	1	6	3	5	2	15	0	0	0	0	0
K00697 trehalose 6-phosphate synthase [EC:2.4.1.15 2.4.1.347]	0	0	0	0	0	0	0	0	1	0	0	0	0	1	0	0	0	0	1	2	0	0	0	0	0	0	0	0	1	0	0	0	1	0	0	0	1	0	0	0	0	0	0	1	0	0	0	0	0
K00700 1,4-alpha-glucan branching enzyme [EC:2.4.1.18]	806	532	774	716	793	931	820	876	779	958	852	1101	939	893	916	707	789	885	767	878	693	813	743	799	795	864	864	924	713	815	816	895	807	902	882	446	857	1013	784	804	786	748	711	821	379	508	394	469	437
K00703 starch synthase [EC:2.4.1.21]	11	4	24	10	29	26	9	13	14	6	20	3	2	22	19	8	7	21	23	10	24	12	5	16	13	28	26	7	23	21	11	17	4	6	9	2	2	4	3	2	0	1	2	5	0	0	0	0	0
K00705 4-alpha-glucanotransferase [EC:2.4.1.25]	10	9	13	11	16	9	7	8	5	9	12	7	1	14	9	3	4	10	11	5	23	25	9	10	11	15	13	4	16	14	21	8	8	6	17	2	5	0	8	3	0	0	1	3	0	0	0	0	0
K00706 1,3-beta-glucan synthase [EC:2.4.1.34]	0	0	0	0	1	0	0	0	0	0	0	0	0	0	0	0	0	0	0	0	0	0	0	0	0	0	2	0	0	0	0	0	0	0	0	0	0	0	0	0	0	0	0	0	0	0	0	0	0
K00750 glycogenin [EC:2.4.1.186]	7198	5624	6994	6577	7140	7687	7412	7588	7131	7708	8141	8960	7590	7733	8515	6179	7861	7589	7315	7945	6874	7722	6626	6901	7343	7486	8596	7534	6610	7500	8237	8187	7847	7480	8710	4262	8680	8593	8097	7097	7221	5751	6589	7624	3899	5010	4489	4379	4548
K00975 glucose-1-phosphate adenylyltransferase [EC:2.7.7.27]	13	10	39	22	53	41	19	26	18	15	24	8	4	51	33	20	25	28	36	26	36	39	19	28	39	54	41	19	66	47	34	33	14	32	14	13	11	7	4	5	1	6	2	19	0	0	0	0	1
K01087 trehalose 6-phosphate phosphatase [EC:3.1.3.12]	15	17	40	29	19	41	23	25	16	28	25	21	5	13	32	2	9	10	19	2	17	22	10	23	21	29	18	7	15	31	19	14	8	21	16	6	1	3	3	2	1	4	3	18	0	0	0	0	0
K01176 alpha-amylase [EC:3.2.1.1]	43	37	91	78	55	76	77	75	66	97	81	83	498	69	72	61	59	68	44	74	60	59	65	52	50	54	76	66	69	69	69	57	48	56	59	39	65	72	62	54	46	55	44	63	34	29	27	19	31
K01177 beta-amylase [EC:3.2.1.2]	30	25	43	25	60	48	25	51	30	19	61	10	3	53	48	26	20	39	22	24	37	54	23	30	29	50	56	20	46	40	33	35	9	25	27	7	4	6	5	4	1	10	4	16	0	0	0	0	0
K01178 glucoamylase [EC:3.2.1.3]	0	0	1	1	3	1	0	1	3	0	2	1	0	2	1	2	1	2	2	1	1	2	2	0	2	1	3	0	1	1	2	2	1	0	1	0	6	1	0	1	0	1	2	0	0	3	0	0	0
K01179 endoglucanase [EC:3.2.1.4]	11	12	8	8	16	19	10	13	5	5	26	6	3	24	10	8	3	7	13	6	10	10	2	6	12	15	9	7	7	5	7	9	3	10	5	1	2	2	3	1	0	1	1	6	0	0	0	0	0
K01188 beta-glucosidase [EC:3.2.1.21]	328	255	501	304	465	503	313	352	316	297	682	322	74	459	676	194	151	262	315	163	202	311	201	317	324	697	474	234	413	322	328	357	169	229	252	90	62	48	55	76	69	75	49	372	6	13	12	3	13
K01194 alpha,alpha-trehalase [EC:3.2.1.28]	2120	1465	1983	1958	2036	2198	2109	2170	2155	2266	2283	2572	2215	2329	2401	1749	2145	2217	2096	2207	1867	2199	1792	1929	2056	2273	2404	2266	1819	2211	2191	2193	2111	2269	2364	1324	2329	2599	2239	2061	1846	1703	1840	2132	986	1294	1053	1071	1189
K01196 glycogen debranching enzyme [EC:2.4.1.25 3.2.1.33]	15722	12796	16160	16700	17586	18112	17363	19066	16581	18879	20174	21739	18570	18027	18915	12797	17292	16959	16967	17990	15500	16137	14116	15185	15749	16482	18526	16740	13601	14906	16482	15683	16654	16499	18452	10071	18923	18710	15737	14468	13597	7189	13274	14744	6613	8564	7028	7003	7551
K01199 glucan endo-1,3-beta-D-glucosidase [EC:3.2.1.39]	0	0	0	0	0	0	0	0	0	0	0	0	0	0	0	0	0	0	0	0	0	0	0	0	0	0	0	0	0	0	0	0	0	0	0	0	0	0	0	0	0	0	1	0	0	0	0	0	0
K01210 glucan 1,3-beta-glucosidase [EC:3.2.1.58]	0	0	0	3	0	2	0	0	4	0	0	1	0	2	0	0	1	0	1	0	0	0	1	0	2	0	0	3	0	1	0	1	0	0	1	0	0	1	2	0	2	0	1	0	0	3	0	0	0
K01214 isoamylase [EC:3.2.1.68]	4	2	7	5	9	14	3	7	8	4	17	3	5	17	3	5	5	1	6	4	23	13	8	14	6	15	19	4	10	11	7	6	10	14	8	7	4	4	2	2	1	2	1	5	0	0	0	0	0
K01225 cellulose 1,4-beta-cellobiosidase [EC:3.2.1.91]	0	0	0	0	0	0	0	0	3	0	0	0	0	0	0	0	0	0	0	0	0	0	0	0	0	0	0	0	0	0	0	0	0	0	0	0	0	0	0	0	0	0	0	0	0	0	1	0	0
K01232 maltose-6'-phosphate glucosidase [EC:3.2.1.122]	0	2	0	0	0	0	0	0	0	0	0	0	0	0	0	0	0	0	0	0	0	0	1	0	0	0	0	0	0	0	0	0	0	0	0	0	0	0	0	0	0	0	0	0	0	0	0	0	0
K01513 ectonucleotide pyrophosphatase/phosphodiesterase family member 1/3 [EC:3.1.4.1 3.6.1.9]	54	53	56	79	94	83	83	109	86	97	113	92	373	69	93	64	74	83	59	82	76	67	58	75	70	112	93	78	63	81	97	111	72	81	98	39	66	82	79	74	47	35	83	79	26	33	27	48	40
K01838 beta-phosphoglucomutase [EC:5.4.2.6]	0	0	0	0	0	0	0	0	0	0	0	0	0	0	0	0	2	0	0	0	0	0	0	0	0	0	0	0	0	0	0	0	0	0	0	0	0	0	0	0	0	0	0	0	0	0	0	0	0
K02438 glycogen debranching enzyme [EC:3.2.1.196]	0	2	0	0	0	0	0	0	0	0	0	0	0	0	0	0	0	0	1	0	0	0	0	0	0	0	0	0	0	1	0	0	0	0	0	0	0	0	0	0	0	0	0	0	0	0	0	0	0
K02761 cellobiose PTS system EIIC component	0	0	0	0	0	0	0	0	0	0	0	0	0	0	0	0	0	0	0	0	0	0	0	0	0	0	0	0	0	0	0	0	0	0	0	0	0	0	0	0	0	0	0	0	0	0	0	0	0
K05342 alpha,alpha-trehalose phosphorylase [EC:2.4.1.64]	0	0	0	0	0	0	0	0	0	0	0	0	0	0	0	0	0	0	0	0	0	0	0	0	0	0	0	0	0	0	0	0	0	0	0	0	0	0	0	0	0	0	0	0	0	0	0	0	0
K05343 maltose alpha-D-glucosyltransferase / alpha-amylase [EC:5.4.99.16 3.2.1.1]	0	0	0	0	0	0	1	0	0	0	0	0	0	0	0	0	0	0	0	0	0	0	0	0	0	0	0	0	0	0	0	0	0	0	0	0	0	0	0	0	0	0	0	0	0	0	0	0	0
K05349 beta-glucosidase [EC:3.2.1.21]	20	18	30	34	48	49	30	27	18	23	38	15	14	40	41	12	15	34	29	17	33	23	26	37	26	45	35	16	34	39	29	31	12	31	23	14	2	8	10	8	1	4	7	14	1	0	6	2	0
K05350 beta-glucosidase [EC:3.2.1.21]	147	120	139	156	154	180	159	158	139	182	155	165	125	154	134	125	153	169	181	166	160	161	128	141	179	177	154	159	144	154	152	156	187	174	181	89	145	147	160	123	133	176	105	135	78	91	70	68	84
K07024 sucrose-6-phosphatase [EC:3.1.3.24]	15	11	29	16	24	26	18	25	16	16	25	10	4	20	26	6	9	7	9	8	22	30	8	36	19	33	16	10	19	18	19	14	14	21	17	9	3	3	5	3	2	2	4	18	0	0	0	0	0
K11809 glucose-1,6-bisphosphate synthase [EC:2.7.1.106]	0	0	0	0	0	0	0	0	0	0	0	0	9	0	0	0	0	0	0	0	0	0	0	0	0	0	1	1	0	0	0	1	0	0	0	0	0	1	1	0	0	0	0	0	0	0	0	0	0
K13679 granule-bound starch synthase [EC:2.4.1.242]	11	16	34	8	36	34	14	28	35	15	35	3	7	21	19	22	15	27	11	8	63	51	17	39	6	16	26	8	31	18	22	19	10	16	18	3	5	3	5	3	0	5	1	8	2	0	0	0	0
K16055 trehalose 6-phosphate synthase/phosphatase [EC:2.4.1.15 3.1.3.12]	70	70	116	97	166	199	62	94	39	56	94	34	21	161	126	53	39	76	64	58	63	100	43	48	77	126	116	65	129	101	63	86	34	40	68	24	13	19	14	13	9	11	10	43	2	2	0	1	0
K16147 starch synthase (maltosyl-transferring) [EC:2.4.99.16]	0	0	0	0	0	0	0	0	1	0	0	0	0	0	0	0	0	0	0	0	0	0	0	0	0	0	0	0	0	0	0	0	0	0	0	0	0	0	0	0	0	0	0	0	0	0	0	0	0
K16150 glycogen synthase [EC:2.4.1.11]	0	0	0	0	0	0	0	0	0	0	0	0	0	0	0	0	0	0	0	0	0	0	0	0	0	0	0	0	0	0	0	0	0	0	0	0	0	0	0	0	0	0	0	0	0	0	0	0	0
K19668 cellulose 1,4-beta-cellobiosidase [EC:3.2.1.91]	0	0	0	0	0	0	0	0	0	0	0	0	0	0	0	0	0	0	0	0	0	0	0	0	0	0	0	0	0	0	0	0	0	0	0	0	0	0	0	1	0	0	0	0	0	0	0	0	0
K19891 glucan endo-1,3-beta-glucosidase 1/2/3 [EC:3.2.1.39]	10	2	11	12	15	19	9	7	9	5	15	3	3	21	8	4	2	7	6	5	3	12	7	5	7	17	16	7	22	5	7	9	5	3	8	5	1	0	1	0	0	0	2	8	0	0	0	0	0
K19892 glucan endo-1,3-beta-glucosidase 4 [EC:3.2.1.39]	1	1	4	0	8	3	1	1	3	5	8	5	1	3	4	4	1	2	1	1	3	0	2	5	0	0	1	0	1	4	0	1	1	1	1	3	0	0	0	0	1	0	0	1	0	0	0	0	0
K19893 glucan endo-1,3-beta-glucosidase 5/6 [EC:3.2.1.39]	13	10	24	18	33	25	6	12	9	15	26	6	3	33	22	12	2	16	19	10	8	15	10	9	15	23	27	15	10	10	11	23	3	14	7	1	0	3	3	3	1	3	4	13	0	0	0	0	0
ko00520 Amino sugar and nucleotide sugar metabolism	44937	31266	42489	39586	43067	48455	43264	46002	41678	46742	48158	53820	49032	46136	49533	36013	45433	45211	43571	47391	39452	44425	38225	40213	42939	47945	50900	45759	40063	43984	46840	47295	44115	45907	49306	25470	46641	48439	44427	41104	40161	40815	37040	43183	22236	27120	23403	24865	24535
K00075 UDP-N-acetylmuramate dehydrogenase [EC:1.3.1.98]	0	0	0	0	0	0	0	0	0	0	0	0	0	0	0	0	0	0	0	0	0	0	0	0	0	0	0	0	0	0	0	0	0	0	0	0	0	0	0	0	0	0	0	0	0	0	1	0	0
K00326 cytochrome-b5 reductase [EC:1.6.2.2]	1778	1216	1712	1675	1741	1993	1817	1825	1712	1813	1931	2235	2130	2016	2104	1457	1909	1757	1831	1822	1734	1838	1528	1577	1814	2008	2108	1773	1534	1768	1976	1945	1878	1897	2137	967	1960	1903	1895	1784	1620	1613	1467	1643	933	1036	884	1027	1032
K00523 CDP-4-dehydro-6-deoxyglucose reductase, E3 [EC:1.17.1.1]	0	0	0	0	0	0	0	0	0	0	0	0	0	0	0	2	0	0	0	0	0	0	0	0	0	0	1	0	0	0	0	0	0	0	0	0	0	0	0	0	0	0	0	0	0	0	0	0	0
K00621 glucosamine-phosphate N-acetyltransferase [EC:2.3.1.4]	5266	3373	4355	3749	4291	4694	4308	4449	4385	4423	4636	5156	4148	4307	4732	3721	4557	4379	4076	4840	3899	4295	3997	3799	4396	5010	5338	4600	4087	4575	4776	4685	4481	4721	4981	3014	4633	4944	4318	4191	3947	4732	3826	4411	2434	2865	2528	2733	2619
K00698 chitin synthase [EC:2.4.1.16]	115	59	81	94	121	106	113	94	63	121	140	132	114	110	122	71	93	114	105	115	98	100	97	105	100	99	113	87	76	92	131	95	95	119	113	70	115	130	101	97	82	73	69	89	47	49	52	55	43
K00770 1,4-beta-D-xylan synthase [EC:2.4.2.24]	0	1	6	2	5	6	1	2	1	2	2	2	0	3	3	2	4	0	2	2	0	4	2	3	0	4	2	2	1	2	2	1	1	1	0	1	0	0	0	0	0	0	0	6	0	0	0	0	0
K00790 UDP-N-acetylglucosamine 1-carboxyvinyltransferase [EC:2.5.1.7]	0	0	1	0	0	0	0	0	0	0	0	0	0	0	0	0	0	0	0	0	0	0	0	0	0	0	0	0	0	0	0	0	0	0	1	0	0	0	0	0	0	0	0	0	0	0	0	0	0
K00820 glutamine---fructose-6-phosphate transaminase (isomerizing) [EC:2.6.1.16]	495	334	505	547	533	600	539	603	547	679	643	731	629	630	678	485	608	643	563	601	567	599	540	551	579	652	658	639	505	580	668	641	624	625	639	364	699	654	579	584	548	565	512	564	300	363	334	348	293
K00884 N-acetylglucosamine kinase [EC:2.7.1.59]	119	84	105	116	128	125	122	130	121	136	146	151	199	136	107	102	152	120	127	121	129	116	115	134	113	112	154	145	118	137	123	115	123	107	120	76	130	125	109	102	85	131	111	113	59	78	63	62	81
K00972 UDP-N-acetylglucosamine/UDP-N-acetylgalactosamine diphosphorylase [EC:2.7.7.23 2.7.7.83]	1015	728	1032	975	1053	1217	1060	1200	1042	1204	1144	1254	1325	1085	1161	852	1060	1083	1078	1171	921	1095	933	965	1041	1243	1135	1057	998	1070	1158	1075	1135	1188	1113	683	1115	1157	1130	1003	931	1076	863	988	546	661	532	588	590
K00983 N-acylneuraminate cytidylyltransferase [EC:2.7.7.43]	0	0	0	0	0	0	0	0	0	0	0	0	1	0	0	0	0	0	0	0	0	0	0	0	0	0	0	0	0	0	0	0	0	0	0	0	0	0	0	0	0	0	0	0	0	0	0	0	0
K01097 N-acylneuraminate-9-phosphatase [EC:3.1.3.29]	0	0	5	3	1	4	0	0	0	0	0	0	13	1	1	0	0	0	1	0	0	0	0	0	0	0	2	0	1	1	1	0	0	0	0	0	0	0	0	0	0	0	0	2	0	0	0	0	0
K01183 chitinase [EC:3.2.1.14]	3587	2734	3526	3853	4000	4350	4110	4742	3822	4900	4556	5467	4187	4351	4556	3412	4095	4657	3994	4513	3497	4221	3518	3990	3485	4185	4099	4170	3529	3886	3991	4302	4072	4249	4322	2304	3894	4512	3746	3849	3434	3327	3200	4086	1802	2266	1771	1961	1927
K01198 xylan 1,4-beta-xylosidase [EC:3.2.1.37]	0	0	0	0	0	0	0	0	0	0	0	0	0	0	0	0	0	0	0	0	0	1	0	0	0	0	0	0	0	0	0	0	0	0	0	0	0	0	0	0	0	0	0	0	0	0	0	0	0
K01207 beta-N-acetylhexosaminidase [EC:3.2.1.52]	0	0	0	0	0	0	0	0	0	0	0	0	0	0	0	0	0	0	0	0	0	0	0	0	0	0	0	0	0	0	0	0	0	0	0	0	0	0	0	0	0	0	0	0	0	0	0	0	0
K01209 alpha-L-arabinofuranosidase [EC:3.2.1.55]	12	11	19	14	22	30	4	12	9	11	18	2	2	24	8	5	4	11	18	5	5	14	5	16	15	24	12	12	14	22	13	21	2	7	8	2	4	3	2	2	1	4	1	6	0	0	0	0	0
K01443 N-acetylglucosamine-6-phosphate deacetylase [EC:3.5.1.25]	559	355	523	469	458	550	520	538	504	496	530	585	584	455	531	396	501	505	502	555	435	554	522	470	542	538	620	550	457	519	556	548	515	535	575	279	616	551	497	545	526	575	411	515	281	374	320	350	304
K01639 N-acetylneuraminate lyase [EC:4.1.3.3]	0	0	1	1	0	0	0	0	0	0	0	0	43	0	0	0	0	0	0	0	0	0	0	0	0	0	0	0	0	0	0	0	1	0	0	0	0	0	0	0	0	0	0	0	2	1	0	0	0
K01654 N-acetylneuraminate synthase [EC:2.5.1.56]	2	0	0	0	0	0	0	0	0	0	0	0	0	0	0	0	0	0	0	0	0	0	0	0	0	0	0	0	0	0	0	0	0	0	0	0	0	0	0	0	0	0	0	0	0	0	0	0	0
K01709 CDP-glucose 4,6-dehydratase [EC:4.2.1.45]	0	0	0	0	0	0	0	0	0	0	0	0	0	0	0	0	0	0	0	0	0	0	0	0	0	0	0	0	0	0	0	0	0	0	0	0	0	0	0	0	0	0	0	0	0	0	0	0	0
K01787 N-acylglucosamine 2-epimerase [EC:5.1.3.8]	0	0	0	0	0	0	0	0	0	0	0	1	85	0	0	0	0	0	0	0	0	0	0	1	0	0	2	1	1	0	3	0	0	0	0	0	0	0	0	0	0	0	0	0	2	0	0	0	0
K01788 N-acylglucosamine-6-phosphate 2-epimerase [EC:5.1.3.9]	0	0	0	0	0	0	0	0	0	0	0	0	0	0	0	0	0	0	0	0	0	0	0	0	0	0	0	0	0	0	0	0	0	0	0	0	0	0	0	0	0	0	0	0	0	0	0	0	0
K01791 UDP-N-acetylglucosamine 2-epimerase (non-hydrolysing) [EC:5.1.3.14]	2	4	1	0	0	0	0	0	0	0	0	0	2	0	0	0	0	0	0	0	0	0	0	0	0	0	0	0	0	0	0	0	0	0	0	0	0	0	0	0	0	0	0	0	0	0	0	0	0
K01836 phosphoacetylglucosamine mutase [EC:5.4.2.3]	458	351	477	542	528	589	531	555	528	621	512	673	609	593	589	432	521	562	549	620	508	589	480	532	557	573	615	621	500	521	592	627	514	544	584	389	618	646	527	536	523	505	455	531	282	370	295	312	305
K02473 UDP-N-acetylglucosamine 4-epimerase [EC:5.1.3.7]	1	0	0	0	0	1	0	0	0	0	0	0	0	0	0	0	0	0	0	0	0	0	0	0	0	0	0	0	0	0	0	0	0	0	0	0	0	0	0	0	0	0	0	0	0	0	0	0	0
K02474 UDP-N-acetyl-D-galactosamine dehydrogenase [EC:1.1.1.-]	0	0	0	0	0	1	0	0	0	0	0	0	0	0	0	0	0	0	0	0	0	0	0	0	0	0	0	0	0	0	1	0	0	0	1	0	0	2	0	0	0	0	0	0	0	0	0	0	0
K02564 glucosamine-6-phosphate deaminase [EC:3.5.99.6]	33	25	37	47	36	62	39	42	36	51	53	58	84	36	36	36	45	33	25	54	44	45	22	41	50	63	52	61	45	46	48	43	31	43	36	25	19	46	41	54	41	56	39	46	13	35	28	26	25
K03431 phosphoglucosamine mutase [EC:5.4.2.10]	1	0	1	0	0	0	0	0	0	0	0	0	0	0	0	0	0	0	0	0	0	0	0	0	0	0	0	0	0	0	0	0	0	0	0	0	0	0	0	0	0	0	0	0	0	0	0	0	0
K04042 bifunctional UDP-N-acetylglucosamine pyrophosphorylase / Glucosamine-1-phosphate N-acetyltransferase [EC:2.7.7.23 2.3.1.157]	0	0	1	0	0	0	1	0	0	0	0	0	0	0	0	0	0	0	1	0	0	0	0	0	0	0	0	0	0	0	0	0	0	0	0	0	0	0	0	0	0	0	0	1	1	0	0	0	0
K05304 sialic acid synthase [EC:2.5.1.56 2.5.1.57 2.5.1.132]	3	1	0	4	2	2	1	1	2	0	0	1	401	1	2	3	0	0	0	0	1	1	1	2	3	0	6	7	15	7	12	9	1	0	0	0	0	0	1	0	0	0	0	2	2	5	1	1	0
K06118 UDP-sulfoquinovose synthase [EC:3.13.1.1]	1	1	5	5	10	3	0	3	3	3	9	2	0	11	5	3	0	3	3	3	1	1	2	5	3	5	5	4	7	9	2	3	4	4	3	2	0	0	0	0	0	0	0	3	0	0	0	0	0
K07106 N-acetylmuramic acid 6-phosphate etherase [EC:4.2.1.126]	0	0	0	0	1	0	0	0	0	0	0	0	0	0	0	0	0	0	0	0	0	2	1	0	0	0	0	1	0	0	0	0	0	0	0	0	0	0	0	0	0	0	0	0	0	0	0	0	0
K08080 CMP-N-acetylneuraminate monooxygenase [EC:1.14.18.2]	0	0	0	0	0	0	0	0	0	0	0	0	8	0	0	0	0	0	0	0	0	0	0	0	0	0	0	0	0	0	0	0	0	0	0	0	0	0	0	0	0	0	0	0	0	1	0	0	0
K08678 UDP-glucuronate decarboxylase [EC:4.1.1.35]	327	242	351	321	325	412	359	329	342	375	424	388	395	417	394	262	318	293	344	299	315	385	263	350	356	472	434	371	322	359	352	343	315	367	350	172	333	321	285	266	288	298	252	346	158	162	161	187	183
K08679 UDP-glucuronate 4-epimerase [EC:5.1.3.6]	63	66	94	67	118	134	63	92	55	83	137	49	15	98	86	36	50	93	77	50	63	69	61	85	71	108	99	67	85	83	73	47	50	86	63	15	11	8	14	13	6	18	9	45	5	0	2	1	1
K11192 N-acetylmuramic acid PTS system EIICB component [EC:2.7.1.192]	0	0	0	0	0	0	0	0	0	0	0	0	0	0	0	0	0	0	0	0	0	0	0	0	0	0	0	0	0	0	0	0	0	0	1	0	0	0	0	0	0	0	0	0	0	0	0	0	0
K12373 hexosaminidase [EC:3.2.1.52]	273	237	282	297	323	342	307	356	307	347	334	391	1243	366	385	256	321	342	346	337	265	290	282	294	294	339	344	374	331	387	350	348	284	357	296	173	328	369	310	284	313	378	271	338	130	197	145	156	153
K12409 bifunctional UDP-N-acetylglucosamine 2-epimerase / N-acetylmannosamine kinase [EC:3.2.1.183 2.7.1.60]	0	0	0	2	5	2	0	0	0	0	0	0	196	3	0	0	0	0	0	1	0	0	0	1	0	0	4	3	7	2	3	1	0	0	0	0	0	0	0	0	0	0	0	2	0	2	0	0	0
K12446 L-arabinokinase [EC:2.7.1.46]	2	3	3	2	7	9	2	6	3	0	6	0	0	5	4	2	4	4	6	5	8	7	4	4	2	8	6	5	5	5	4	2	1	1	5	1	0	1	0	3	0	0	0	4	0	0	0	0	0
K12448 UDP-arabinose 4-epimerase [EC:5.1.3.5]	7	8	10	3	8	16	10	10	6	2	17	9	2	9	9	6	1	1	4	3	4	8	3	13	9	19	3	3	7	7	5	8	2	2	3	3	2	0	0	2	1	2	0	8	0	0	0	0	0
K12449 UDP-apiose/xylose synthase	50	28	67	31	71	71	45	64	39	63	80	29	7	78	82	45	31	55	53	38	53	56	28	55	42	93	67	42	56	44	55	56	33	42	40	10	8	5	7	14	10	11	8	47	0	0	0	0	0
K12450 UDP-glucose 4,6-dehydratase [EC:4.2.1.76]	158	136	200	197	270	249	172	211	196	249	269	242	164	183	266	160	198	224	205	186	199	243	179	220	201	281	252	234	207	212	184	238	187	220	214	116	177	182	163	175	149	166	139	217	75	120	95	87	86
K12451 3,5-epimerase/4-reductase [EC:5.1.3.- 1.1.1.-]	15	8	22	20	26	38	19	13	31	28	41	22	11	30	28	12	15	18	28	22	28	41	26	32	33	34	21	14	36	30	29	26	15	21	23	11	7	10	11	11	19	8	13	27	2	4	3	4	1
K12452 CDP-4-dehydro-6-deoxyglucose reductase, E1 [EC:1.17.1.1]	0	0	0	0	1	2	0	1	0	0	0	1	0	1	0	0	0	0	0	0	0	0	3	0	0	0	0	0	0	0	1	4	0	0	0	0	0	0	0	0	0	0	1	0	0	0	0	0	0
K13015 UDP-N-acetyl-D-glucosamine dehydrogenase [EC:1.1.1.136]	0	0	0	0	0	0	0	0	0	0	0	1	0	0	0	0	0	0	0	0	0	0	0	0	0	0	0	0	0	0	0	0	0	0	0	0	0	0	0	0	0	0	0	0	0	0	0	0	0
K13379 reversibly glycosylated polypeptide / UDP-arabinopyranose mutase [EC:2.4.1.- 5.4.99.30]	42	43	66	51	91	82	45	55	41	68	125	48	11	73	88	39	24	42	61	30	57	82	46	75	48	95	69	24	61	54	57	68	43	60	54	22	6	7	12	14	9	11	7	40	0	0	0	0	0
K13381 bifunctional chitinase/lysozyme [EC:3.2.1.14 3.2.1.17]	0	0	0	0	0	0	0	0	0	0	0	0	0	0	0	0	0	0	0	0	0	0	0	0	0	0	0	0	0	0	0	0	0	0	0	0	0	0	0	0	0	0	0	0	0	0	0	0	0
K13648 alpha-1,4-galacturonosyltransferase [EC:2.4.1.43]	34	66	94	52	73	79	53	54	51	81	94	31	7	86	96	27	26	35	60	28	47	71	47	62	60	101	74	39	63	73	51	67	35	58	43	25	8	10	5	7	10	15	4	60	0	0	0	0	0
K15894 UDP-N-acetylglucosamine 4,6-dehydratase [EC:4.2.1.115]	0	0	0	0	0	0	0	0	0	0	0	0	0	0	0	0	0	0	0	0	0	0	0	0	0	0	0	0	0	0	0	0	0	0	0	0	0	0	0	0	0	0	0	0	0	0	0	0	0
K15920 xylan 1,4-beta-xylosidase [EC:3.2.1.37]	18	17	31	23	29	35	8	16	5	23	15	9	5	49	26	16	10	36	21	14	19	11	11	13	34	49	39	27	34	20	10	24	4	10	15	7	9	5	8	7	2	0	1	12	0	0	0	1	0
K18677 galacturonokinase [EC:2.7.1.44]	4	3	2	3	3	8	2	4	0	2	3	0	0	6	4	1	1	5	3	0	3	2	2	0	1	1	2	3	0	3	2	0	4	3	1	0	0	0	0	0	0	1	0	2	0	0	0	0	0
K20547 basic endochitinase B [EC:3.2.1.14]	13	9	5	13	15	30	16	18	7	11	6	5	1	18	19	8	6	9	5	2	4	11	10	11	24	16	9	10	11	10	4	2	4	6	5	3	0	2	1	4	2	4	1	7	0	0	0	0	0
K21749 N-acylneuraminate/3-deoxy-D-glycero-D-galacto-nononate cytidylyltransferase [EC:2.7.7.43 2.7.7.92]	0	0	3	2	3	1	2	1	0	0	0	0	89	1	0	1	0	0	0	1	2	0	0	0	0	0	2	4	5	3	1	1	2	0	0	0	0	0	0	0	1	0	1	0	2	3	1	0	0
ko00620 Pyruvate metabolism	528905	367629	485106	438753	493739	534910	511672	525446	489122	535035	556568	601716	533215	515230	571316	427303	529181	515767	496807	564525	469066	511685	475892	468393	496137	526115	582198	520817	464703	512725	540663	532054	530088	531847	573942	293161	568317	557468	513635	476228	478791	477426	441411	503338	256417	308493	281177	286992	283906
K00027 malate dehydrogenase (oxaloacetate-decarboxylating) [EC:1.1.1.38]	1	0	1	1	1	2	4	2	3	1	4	5	55	2	2	2	2	1	1	5	1	2	2	3	2	4	5	5	11	6	9	8	4	2	1	2	1	0	1	5	1	3	1	0	6	5	4	1	2
K00028 malate dehydrogenase (decarboxylating) [EC:1.1.1.39]	18	17	37	19	41	33	21	18	29	21	49	21	5	37	49	9	9	24	24	6	25	30	16	20	22	43	37	22	46	25	20	25	20	20	25	5	6	2	2	6	0	3	6	23	0	0	0	0	0
K00029 malate dehydrogenase (oxaloacetate-decarboxylating)(NADP+) [EC:1.1.1.40]	41328	28167	38199	33662	37011	40934	37788	39408	36832	39050	42341	45544	38236	41219	44738	31405	41034	38092	38257	41046	34927	37948	33131	34022	38280	39913	44225	38764	34742	37706	41730	40814	38812	39116	44666	22080	41395	41781	42042	36163	37146	34838	33461	37361	19440	23048	21209	22002	22326
K00049 glyoxylate/hydroxypyruvate reductase [EC:1.1.1.79 1.1.1.81]	1	1	7	1	7	11	4	2	3	1	2	0	189	3	5	0	1	1	2	1	3	2	0	1	0	2	8	8	21	10	8	5	2	1	1	0	1	0	1	0	0	0	1	1	4	3	1	1	0
K00051 malate dehydrogenase (NADP+) [EC:1.1.1.82]	17	14	37	25	47	35	10	29	26	8	54	7	7	47	28	23	20	42	33	32	35	39	33	34	29	55	46	20	51	41	21	27	10	20	23	8	9	7	3	2	4	7	2	10	0	0	0	0	0
K00101 L-lactate dehydrogenase (cytochrome) [EC:1.1.2.3]	53	22	49	34	29	48	29	26	31	40	30	31	40	33	36	28	31	46	34	47	31	36	58	53	42	29	48	44	41	39	24	44	41	53	40	21	47	61	34	39	30	41	26	21	19	36	34	31	30
K00102 D-lactate dehydrogenase (cytochrome) [EC:1.1.2.4]	391	291	323	332	395	434	380	400	359	403	447	491	1043	393	455	328	423	372	371	396	367	362	349	314	379	410	445	396	338	376	402	380	371	390	427	233	429	400	331	364	354	367	316	365	184	212	229	237	190
K00156 pyruvate dehydrogenase (quinone) [EC:1.2.5.1]	0	0	0	0	0	0	0	0	0	0	0	0	0	0	0	0	0	0	1	0	0	0	0	0	0	1	0	0	0	2	0	0	0	0	0	0	0	0	0	0	0	0	0	0	0	0	0	0	0
K00625 phosphate acetyltransferase [EC:2.3.1.8]	0	0	0	0	0	0	0	0	0	0	0	0	0	0	0	0	0	0	0	0	0	0	0	0	0	0	0	1	0	0	0	0	0	0	0	0	0	0	0	0	0	0	0	0	0	0	0	0	0
K00626 acetyl-CoA C-acetyltransferase [EC:2.3.1.9]	4047	2842	3854	3409	3725	4041	3717	3858	3561	3896	3962	4395	4467	3711	3936	3207	3815	3841	3672	4108	3311	3770	3214	3490	3709	4169	4344	4023	3486	3722	3939	3929	3834	4134	4223	2362	4113	4242	3763	3575	3558	3739	3156	3706	1939	2487	2198	2178	2206
K00656 formate C-acetyltransferase [EC:2.3.1.54]	0	0	0	0	0	0	0	0	0	0	0	0	0	0	1	0	0	0	0	0	0	0	0	0	0	0	0	0	0	0	0	0	0	0	0	0	0	0	0	0	0	0	0	0	0	0	0	0	0
K00925 acetate kinase [EC:2.7.2.1]	0	1	0	0	0	0	1	0	2	0	0	0	0	0	0	0	0	0	0	0	0	0	0	0	0	0	0	0	0	0	0	0	0	0	0	0	0	0	0	0	0	0	0	0	0	0	0	0	0
K01026 propionate CoA-transferase [EC:2.8.3.1]	0	0	0	0	0	0	0	0	0	0	0	0	0	0	0	0	0	0	0	0	0	0	0	0	0	0	0	0	0	0	0	0	0	0	0	0	0	0	0	0	0	0	0	0	1	0	0	0	0
K01067 acetyl-CoA hydrolase [EC:3.1.2.1]	9	7	8	9	22	23	17	18	15	17	18	11	10	9	28	16	16	5	20	14	15	15	18	13	9	13	24	12	11	12	16	16	13	12	16	4	7	18	14	11	13	9	11	14	7	10	7	4	5
K01069 hydroxyacylglutathione hydrolase [EC:3.1.2.6]	2565	1623	2268	1919	2121	2329	2212	2280	2047	2303	2310	2617	2281	2235	2383	1850	2215	2225	2193	2387	1894	2287	1901	1941	2141	2513	2537	2191	2010	2170	2248	2339	2161	2391	2343	1207	2282	2387	2235	2061	2038	2239	1820	2234	1165	1487	1274	1452	1362
K01512 acylphosphatase [EC:3.6.1.7]	3	0	2	1	3	5	1	1	1	0	2	3	91	1	3	1	2	3	1	2	3	4	0	3	1	4	1	1	1	5	1	3	0	0	1	0	1	0	0	0	0	0	0	1	1	3	0	0	0
K01595 phosphoenolpyruvate carboxylase [EC:4.1.1.31]	64	88	151	115	212	129	70	107	92	143	242	150	18	121	245	53	51	93	146	63	57	94	46	105	79	180	189	47	112	91	63	109	46	85	92	19	17	15	13	16	8	25	10	92	0	1	0	1	1
K01638 malate synthase [EC:2.3.3.9]	13224	9801	12445	12267	13382	14289	13514	13943	12980	14445	14625	16188	13758	13485	14639	11102	13637	13887	12664	14467	12088	13177	11753	12059	12995	13307	14763	13534	11940	13404	13620	13662	13935	13678	14646	7640	14600	14821	12901	12028	12252	11678	10630	12975	6044	7425	6496	6822	6858
K01649 2-isopropylmalate synthase [EC:2.3.3.13]	18	19	25	18	27	45	11	26	11	9	21	16	2	29	22	8	9	10	18	13	9	13	10	15	18	29	18	12	25	17	15	20	6	15	14	6	2	2	0	0	1	2	5	6	1	0	0	0	1
K01655 homocitrate synthase [EC:2.3.3.14]	3	0	0	0	1	0	0	1	0	3	1	0	1	0	0	0	1	0	0	0	0	0	1	0	1	1	0	1	0	1	0	0	0	0	0	0	0	0	0	0	0	0	0	1	0	0	0	0	0
K01759 lactoylglutathione lyase [EC:4.4.1.5]	2724	1667	2384	2093	2261	2647	2354	2398	2181	2538	2490	2774	2284	2630	2843	1928	2424	2516	2325	2581	2122	2456	2113	2080	2388	2728	2855	2509	2148	2442	2620	2706	2339	2605	2702	1306	2408	2594	2680	2287	2230	2382	1957	2191	1352	1613	1526	1599	1564
K01946 acetyl-CoA carboxylase / biotin carboxylase 2 [EC:6.4.1.2 6.3.4.14 2.1.3.15]	0	0	0	1	1	1	0	1	1	2	0	0	277	1	0	0	2	0	0	1	0	1	0	0	0	0	0	2	1	3	0	0	0	0	2	2	0	0	1	0	0	0	0	0	0	0	0	2	0
K01961 acetyl-CoA carboxylase, biotin carboxylase subunit [EC:6.4.1.2 6.3.4.14]	15	11	29	17	28	37	7	18	11	12	25	17	9	28	31	9	13	16	18	22	12	16	7	18	17	17	26	16	18	25	22	15	10	13	20	4	2	5	4	2	3	2	4	16	1	2	0	0	1
K01962 acetyl-CoA carboxylase carboxyl transferase subunit alpha [EC:6.4.1.2 2.1.3.15]	11	8	36	16	22	31	18	23	7	7	27	11	3	28	17	11	14	14	27	8	13	14	10	11	13	20	28	8	20	25	22	19	5	10	9	7	1	1	2	3	2	1	0	8	0	0	0	0	0
K01963 acetyl-CoA carboxylase carboxyl transferase subunit beta [EC:6.4.1.2 2.1.3.15]	0	1	1	0	1	1	0	0	0	0	0	4	0	0	0	0	0	0	0	0	0	0	1	0	0	0	0	1	1	0	0	0	1	1	2	0	0	0	0	0	0	0	0	0	0	0	0	1	0
K02160 acetyl-CoA carboxylase biotin carboxyl carrier protein	8	12	17	12	27	14	10	14	12	6	19	5	1	24	16	11	13	17	17	9	9	8	9	11	17	16	25	11	25	14	11	19	4	9	4	5	1	0	1	1	1	6	2	8	0	0	0	0	0
K03778 D-lactate dehydrogenase [EC:1.1.1.28]	0	0	2	0	2	0	1	0	0	0	2	0	4	0	0	0	0	1	1	0	0	1	0	0	2	1	0	2	1	1	0	0	1	0	1	0	0	1	1	2	1	0	0	0	0	0	0	1	0
K04020 phosphotransacetylase	0	0	0	0	0	0	0	0	0	0	0	0	0	0	0	0	0	0	0	0	0	0	0	0	0	0	1	0	0	0	0	0	0	0	0	0	0	0	0	0	0	0	0	0	0	0	0	0	0
K04021 aldehyde dehydrogenase	0	0	0	0	0	0	0	1	0	0	0	0	0	0	0	0	0	0	0	0	0	0	0	0	0	0	0	0	0	0	0	0	0	0	0	0	0	0	0	0	0	0	0	0	0	0	0	0	0
K07248 lactaldehyde dehydrogenase / glycolaldehyde dehydrogenase [EC:1.2.1.22 1.2.1.21]	0	0	0	0	0	0	0	0	0	0	0	0	0	0	0	0	0	0	0	0	0	0	0	0	0	0	0	0	0	0	0	0	0	0	0	0	0	0	0	0	0	0	0	0	0	0	0	0	0
K11262 acetyl-CoA carboxylase / biotin carboxylase 1 [EC:6.4.1.2 6.3.4.14 2.1.3.15]	3104	2386	3115	3379	3475	3732	3359	4040	3533	3915	4106	4625	4163	3907	4272	3022	3791	3681	3582	3733	3407	3613	2911	3228	3442	3941	4263	3709	3265	3508	3856	3638	3505	3688	3981	2093	3971	4145	3462	3463	3183	2156	3063	3426	1705	2187	1805	1912	1877
K11263 acetyl-CoA/propionyl-CoA carboxylase, biotin carboxylase, biotin carboxyl carrier protein [EC:6.4.1.2 6.4.1.3 6.3.4.14]	0	4	1	3	0	0	0	0	0	1	0	3	0	0	0	0	1	0	2	0	0	0	0	0	0	1	0	0	1	4	0	0	0	1	0	1	1	1	0	3	0	0	0	2	0	1	0	1	1
K12972 glyoxylate/hydroxypyruvate reductase [EC:1.1.1.79 1.1.1.81]	0	0	0	0	0	0	0	0	0	0	0	0	0	0	0	0	0	0	0	1	0	0	0	0	0	0	0	0	0	0	0	0	0	0	0	0	0	0	0	0	0	0	0	0	0	0	0	0	0
K13788 phosphate acetyltransferase [EC:2.3.1.8]	0	0	0	0	0	0	0	0	0	0	0	0	0	0	0	0	0	0	0	0	0	0	0	0	0	0	0	0	0	0	0	0	0	0	0	0	0	0	0	0	0	0	0	0	0	0	0	0	0
K18366 acetaldehyde/propanal dehydrogenase [EC:1.2.1.10 1.2.1.87]	0	1	0	0	0	0	0	0	0	0	0	0	0	0	0	0	0	0	0	0	0	0	0	0	0	0	0	0	0	0	0	0	0	0	0	0	0	0	0	0	0	0	0	0	0	0	0	0	0
K18881 D-lactate dehydratase [EC:4.2.1.130]	22	28	28	20	28	43	20	24	20	22	49	17	4	30	31	14	7	24	21	14	24	34	23	24	17	43	30	14	29	31	22	14	10	27	27	4	5	6	4	7	3	2	3	15	0	0	0	0	0
K20370 phosphoenolpyruvate carboxykinase (diphosphate) [EC:4.1.1.38]	0	0	0	0	0	0	0	0	0	0	0	0	0	0	0	0	0	0	0	0	0	0	0	0	0	0	0	0	0	0	0	0	0	0	0	0	0	0	0	0	0	0	0	1	0	0	0	0	0
K21618 (R)-2-hydroxyglutarate---pyruvate transhydrogenase [EC:1.1.99.40]	0	0	0	0	0	2	0	0	0	0	0	0	0	0	0	0	0	0	0	0	0	0	1	0	0	0	1	1	0	1	0	0	0	0	0	0	0	0	0	0	0	0	0	0	1	0	0	0	0
K22211 D-lactate dehydratase [EC:4.2.1.130]	0	0	0	1	0	0	0	0	0	0	0	0	0	0	0	0	0	0	0	0	0	0	0	0	0	0	0	0	0	0	0	0	0	0	0	0	0	0	0	0	0	0	0	0	0	0	0	0	0
ko00630 Glyoxylate and dicarboxylate metabolism	523068	368976	491412	457896	512545	548109	515254	538880	495956	541250	571728	617119	532857	524919	574103	422894	529681	520922	509141	564170	471361	510528	469086	467956	498882	529806	590044	527674	467564	510829	541282	535294	530897	530666	580917	304589	574190	563679	514515	473473	474398	447028	443236	505157	256983	308928	276378	282719	282598
K00015 glyoxylate reductase [EC:1.1.1.26]	0	0	1	2	0	0	1	1	1	0	1	0	2	1	2	0	0	0	2	0	0	2	1	1	1	1	4	0	0	0	0	0	1	0	0	0	1	1	0	0	1	0	0	0	2	0	0	0	2
K00018 glycerate dehydrogenase [EC:1.1.1.29]	0	0	0	0	0	0	0	0	0	1	0	1	0	0	0	0	1	0	0	0	0	0	0	0	0	0	0	0	0	0	0	0	0	0	0	0	0	0	0	0	0	0	0	0	0	0	0	0	0
K00023 acetoacetyl-CoA reductase [EC:1.1.1.36]	2	0	0	0	1	0	0	1	0	0	0	2	0	0	0	0	0	0	0	0	0	0	0	0	0	0	0	0	0	0	0	0	0	1	0	0	1	0	0	0	0	0	0	0	0	2	0	0	0
K00042 2-hydroxy-3-oxopropionate reductase [EC:1.1.1.60]	0	0	0	0	0	0	0	0	0	0	0	0	0	0	0	0	0	0	0	0	1	0	0	0	0	0	0	0	0	0	0	0	0	0	0	0	0	0	0	0	0	0	0	0	0	0	0	0	0
K00104 glycolate oxidase [EC:1.1.3.15]	4	3	5	5	3	4	9	0	4	6	10	2	6	5	3	0	3	3	1	3	8	5	5	4	0	5	3	5	4	4	5	4	4	2	3	1	0	2	4	4	4	3	2	1	1	2	2	3	1
K00122 formate dehydrogenase [EC:1.17.1.9]	12	17	35	18	24	27	10	28	14	13	53	3	4	35	36	24	9	23	29	20	28	24	16	35	22	38	52	20	30	24	13	20	15	23	17	4	2	1	3	4	2	5	0	16	0	0	0	0	0
K00123 formate dehydrogenase major subunit [EC:1.17.1.9]	4	0	1	0	0	0	0	0	0	2	0	0	0	0	0	0	0	0	0	0	0	0	0	0	1	0	0	0	0	0	0	0	0	0	0	0	0	0	0	0	0	0	0	0	0	0	0	0	0
K00124 formate dehydrogenase iron-sulfur subunit	0	1	0	0	0	0	0	0	0	0	0	0	0	0	0	0	0	0	0	0	0	2	0	0	0	0	0	0	0	0	0	0	0	0	0	0	0	0	0	0	0	0	0	0	0	0	0	0	0
K00127 formate dehydrogenase subunit gamma	1	1	0	1	2	0	0	0	0	0	0	0	0	0	0	0	0	0	0	0	0	0	0	0	0	0	0	0	0	0	0	0	0	0	0	0	0	0	0	0	0	0	0	0	0	0	0	0	0
K00281 glycine dehydrogenase [EC:1.4.4.2]	4332	3106	4256	3767	4829	5136	4448	4685	4249	4435	4777	4971	4330	4488	4818	3409	4097	4332	4325	4731	3804	4147	3822	3619	3982	4416	4966	4423	4175	4377	4387	4596	4254	4031	4605	2486	4328	4594	3930	3750	3377	2925	3266	3733	1807	2299	2070	2170	2040
K00284 glutamate synthase (ferredoxin) [EC:1.4.7.1]	48	58	125	79	152	141	53	98	81	71	140	45	27	162	136	56	46	113	133	65	75	106	52	98	76	160	126	75	125	119	68	94	43	64	62	23	16	11	11	24	14	15	11	56	0	0	0	0	0
K00600 glycine hydroxymethyltransferase [EC:2.1.2.1]	1010	739	1054	1052	1262	1327	1139	1176	1036	1116	1262	1275	1194	1221	1331	952	1022	1095	1112	1208	1088	1238	1027	1022	1106	1287	1392	1194	1203	1342	1225	1240	1025	1105	1119	633	1111	1089	1022	966	830	894	813	1038	536	656	541	613	566
K00605 aminomethyltransferase [EC:2.1.2.10]	2507	1547	2302	2208	2425	2706	2296	2528	2362	2481	2494	2799	2360	2569	2564	1977	2312	2378	2412	2732	2062	2273	2188	2133	2343	2562	2779	2452	2293	2381	2343	2638	2433	2456	2527	1528	2423	2455	2194	2135	2084	2338	1959	2226	1111	1323	1274	1367	1258
K00830 alanine-glyoxylate transaminase / serine-glyoxylate transaminase / serine-pyruvate transaminase [EC:2.6.1.44 2.6.1.45 2.6.1.51]	1149	740	1104	1101	1509	1483	929	1329	969	1180	1355	1179	877	1421	1224	1062	1115	1304	1261	1335	1091	1124	1097	1068	1092	1565	1564	1278	1187	1240	1133	1229	1008	1219	1145	583	1019	1079	948	850	859	1074	715	1034	462	543	489	575	490
K00865 glycerate 2-kinase [EC:2.7.1.165]	0	0	0	0	0	0	0	0	0	0	0	0	0	0	0	0	0	0	0	0	0	0	0	0	0	0	0	0	0	0	0	0	0	1	0	0	0	0	0	0	0	0	0	0	0	0	0	0	0
K01091 phosphoglycolate phosphatase [EC:3.1.3.18]	1	0	0	1	1	0	0	0	0	0	0	0	0	0	0	0	0	1	0	0	0	0	0	0	0	0	0	0	0	0	0	0	0	0	0	0	0	0	0	0	0	0	0	0	0	0	0	0	1
K01432 arylformamidase [EC:3.5.1.9]	192	114	185	154	165	202	201	187	196	209	190	215	203	175	187	136	204	170	227	216	188	205	174	175	189	199	242	206	184	201	213	253	177	227	234	122	205	231	183	174	193	225	145	161	118	149	111	102	124
K01433 formyltetrahydrofolate deformylase [EC:3.5.1.10]	9	6	8	3	12	13	6	5	5	3	8	1	0	4	3	4	3	12	6	5	6	9	1	6	6	7	11	0	11	6	7	8	1	8	7	1	1	0	1	1	1	1	1	5	0	0	0	0	0
K01455 formamidase [EC:3.5.1.49]	1	3	14	7	16	13	4	10	6	7	12	3	0	20	12	5	6	10	7	5	4	9	5	7	6	6	10	6	14	12	11	10	5	9	6	1	2	1	1	0	0	3	2	2	0	0	0	0	0
K01601 ribulose-bisphosphate carboxylase large chain [EC:4.1.1.39]	0	1	0	0	1	1	0	0	0	1	0	0	0	1	0	4	0	0	1	0	1	0	0	0	0	3	1	2	0	0	0	0	0	1	0	0	0	0	0	0	0	0	0	0	0	0	0	0	0
K01602 ribulose-bisphosphate carboxylase small chain [EC:4.1.1.39]	2672	1452	3262	2201	6530	5732	1005	5285	917	1781	2900	551	633	4305	3051	2956	2097	4639	5348	2617	1834	1305	2270	1538	2436	5150	4496	2414	4475	3139	2355	2821	608	1727	1234	356	571	422	276	494	220	698	257	1162	0	0	0	0	0
K01608 tartronate-semialdehyde synthase [EC:4.1.1.47]	0	0	0	0	0	0	0	0	0	0	0	0	0	0	0	0	0	0	0	0	0	0	0	0	0	0	0	0	0	0	0	1	0	0	0	0	0	0	0	0	0	0	0	0	0	0	0	0	0
K01637 isocitrate lyase [EC:4.1.3.1]	3217	2531	3408	3239	3579	3658	3598	3677	3231	3924	3855	4407	3771	3708	3840	2765	3452	3550	3478	3926	3138	3421	3017	3059	3101	3430	3922	3533	2905	3272	3689	3594	3539	3530	3925	2213	3967	3978	3514	3273	2689	1802	3016	3239	1644	2022	1596	1756	1669
K01816 hydroxypyruvate isomerase [EC:5.3.1.22]	119	79	117	83	85	112	107	123	112	120	119	105	119	93	101	81	100	105	100	117	123	130	80	82	102	97	126	119	97	102	102	136	98	118	128	55	139	152	100	111	99	124	89	116	51	87	75	58	66
K01847 methylmalonyl-CoA mutase [EC:5.4.99.2]	72802	52907	69482	67023	74031	77693	74805	78117	72984	79154	84840	90012	77317	78005	85338	61964	78102	75794	72786	79494	67894	74007	66419	66954	72576	76703	84726	76546	66668	73598	79889	77433	77667	77725	85807	47180	85825	83262	76618	69263	70454	65668	65106	74396	36428	43135	38584	39570	39542
K01848 methylmalonyl-CoA mutase, N-terminal domain [EC:5.4.99.2]	0	0	0	1	0	0	0	0	0	0	1	0	0	0	0	0	1	0	0	0	0	0	0	0	0	0	0	0	0	0	0	0	1	0	0	0	1	0	0	0	0	0	0	0	0	0	0	0	0
K01915 glutamine synthetase [EC:6.3.1.2]	4936	3496	5027	4222	5086	5165	4637	5002	4569	5166	5823	5241	6770	4789	5582	3900	4599	4742	4782	5093	4500	4843	4341	4452	4527	5295	5660	4811	4544	4669	4936	4861	4667	4957	5271	2700	5007	4756	4431	4020	4024	4295	3550	4619	2185	2621	2360	2438	2467
K01965 propionyl-CoA carboxylase alpha chain [EC:6.4.1.3]	88709	60547	80315	79273	86960	96218	91451	97347	91652	97436	103658	108630	95506	97210	108819	75859	93282	92962	87594	98458	81932	90948	81342	82358	90204	96066	102379	92780	83988	88917	95642	93810	91219	95611	104349	57464	101538	100285	92034	83955	87292	84097	80174	88877	45664	54749	49331	51413	50715
K01966 propionyl-CoA carboxylase beta chain [EC:6.4.1.3 2.1.3.15]	112428	81283	106565	102618	111241	115173	114579	118501	107945	118731	127133	139541	119983	110980	123879	90831	113909	112300	110066	125409	104842	110001	106163	103202	104681	105817	126388	115603	100495	108494	115952	113635	116772	112191	127904	66269	132013	127304	107565	103637	99618	75014	101069	112864	52147	64965	58109	59107	58133
K02437 glycine cleavage system H protein	5806	3811	5177	3780	4428	4879	4416	4396	4256	4512	4714	5048	4250	3994	4462	3303	4379	4277	4476	4976	3955	4503	4122	3873	4293	4730	5200	4623	4085	4493	4770	4768	4562	4682	5070	2439	4878	5007	4407	4206	3974	4154	4036	4209	2290	2567	2421	2568	2450
K03781 catalase [EC:1.11.1.6]	13349	9806	13041	13235	15172	16721	14831	15423	14555	16117	16526	17808	15083	15558	16816	12096	15876	15191	15256	15943	13840	15105	13530	13720	15148	16015	17637	15021	13450	15119	15931	15828	15787	15501	17100	8176	16081	15769	15449	13797	13810	12870	12174	14039	8032	9347	7906	8156	8552
K05606 methylmalonyl-CoA/ethylmalonyl-CoA epimerase [EC:5.1.99.1]	18197	11395	15816	13361	15139	16797	15649	15488	15276	15925	16755	18117	14882	15371	16898	12465	16765	15639	16091	17744	14297	15612	14500	14028	16224	16095	19342	16718	14387	16483	17442	16980	16360	15808	17930	9896	16501	17634	16797	14734	15145	15197	14099	15230	8923	10474	9402	9822	9876
K08692 malate-CoA ligase subunit alpha [EC:6.2.1.9]	0	0	0	0	0	0	0	0	0	0	0	0	0	0	0	0	0	0	0	0	0	0	0	0	0	0	0	0	0	0	0	0	0	0	0	0	0	0	0	0	0	0	0	0	0	0	0	0	0
K11472 glycolate oxidase FAD binding subunit	0	1	0	0	0	0	0	0	0	0	1	0	0	0	0	0	0	0	0	0	0	0	0	0	0	0	0	0	0	0	0	1	0	0	0	0	0	0	0	0	0	0	0	0	0	0	0	0	0
K11473 glycolate oxidase iron-sulfur subunit	1	0	0	0	0	0	0	0	0	0	0	0	0	0	0	0	0	0	0	0	0	1	0	0	0	0	0	0	0	0	0	0	0	0	0	0	0	0	0	0	0	1	0	0	0	0	0	0	0
K11517 (S)-2-hydroxy-acid oxidase [EC:1.1.3.15]	1847	1336	1832	1669	2129	2154	1857	1963	1778	1851	2028	1921	1656	1925	1962	1598	1831	1960	2011	2121	1806	1923	1802	1678	1833	2097	2316	1875	1924	1961	1803	1935	1797	1891	2004	1049	1924	1776	1659	1687	1534	1793	1431	1583	861	1089	1026	922	986
K14067 malate-CoA ligase subunit beta [EC:6.2.1.9]	1	0	0	0	0	0	0	1	0	0	3	0	2	1	2	0	0	0	3	2	0	0	0	1	0	0	0	0	0	1	3	0	1	2	0	0	0	0	0	0	1	0	0	0	0	0	0	0	0
K14272 glutamate--glyoxylate aminotransferase [EC:2.6.1.4 2.6.1.2 2.6.1.44]	146	75	270	162	298	334	81	267	91	105	204	45	34	297	243	160	91	181	212	100	177	162	109	136	132	287	251	148	318	196	152	242	67	120	100	30	33	18	27	29	19	32	9	70	0	0	1	1	0
K15893 glycerate dehydrogenase [EC:1.1.1.29]	72	51	107	82	135	149	35	107	36	61	90	26	19	152	103	89	42	114	105	59	64	65	48	48	75	136	137	67	124	79	53	89	17	69	50	8	12	12	19	14	8	15	9	38	0	0	0	0	0
K15918 D-glycerate 3-kinase [EC:2.7.1.31]	26	32	57	39	64	69	23	48	15	40	40	17	11	70	71	44	14	46	46	23	25	18	14	14	45	79	77	29	44	55	21	26	9	21	24	2	10	9	5	5	2	10	3	13	0	0	0	0	0
K15919 glyoxylate/hydroxypyruvate reductase [EC:1.1.1.79 1.1.1.81]	10	8	14	10	16	21	12	19	7	4	23	5	1	19	20	7	6	14	14	6	10	14	18	7	13	18	19	10	12	6	17	11	6	11	14	1	2	2	1	4	2	5	1	2	0	0	0	0	0
K17865 3-hydroxybutyryl-CoA dehydratase [EC:4.2.1.55]	0	0	1	0	0	0	0	0	0	0	0	0	0	0	0	0	0	0	0	0	0	0	0	0	0	0	0	0	0	0	0	0	0	0	0	0	0	0	0	0	0	0	0	0	0	0	0	0	0
K18121 glyoxylate/succinic semialdehyde reductase [EC:1.1.1.79 1.1.1.-]	12	11	12	11	23	21	12	21	13	12	23	7	2	15	22	11	5	12	7	10	18	14	11	9	11	18	6	7	28	16	19	13	10	15	9	5	2	5	2	1	2	0	2	13	0	0	1	0	0
K18123 4-hydroxy-2-oxoglutarate aldolase [EC:4.1.3.16]	0	0	0	0	0	0	0	0	0	0	0	0	15	0	0	0	0	0	0	0	0	0	0	0	0	0	0	0	0	0	0	0	0	0	0	0	0	0	0	0	0	0	0	0	0	0	0	0	0
K19269 phosphoglycolate phosphatase [EC:3.1.3.18 3.1.3.48]	14285	10151	13760	12957	14256	15548	14570	14935	13528	15239	15426	17492	14277	14476	15176	11872	14766	14714	14357	15731	13051	14665	12992	13210	14523	14675	16802	14747	12758	14699	14995	15176	14795	14923	15906	7597	15025	15610	14835	13307	13685	14256	12279	14072	8451	9772	8587	8829	8812
K19312 acetyl-CoA/propionyl-CoA carboxylase carboxyl transferase subunit [EC:6.4.1.2 6.4.1.3 2.1.3.15]	0	1	0	0	2	2	0	0	1	0	3	2	1	0	0	1	2	0	0	0	0	0	0	1	2	2	1	1	2	2	2	0	0	0	0	0	0	0	2	0	1	0	0	0	2	0	1	0	1
K22133 oxalate---CoA ligase [EC:6.2.1.8]	32	24	67	47	84	45	20	29	19	44	68	20	12	70	71	34	17	47	55	35	48	42	29	35	36	87	95	41	49	40	33	30	20	36	42	9	7	7	8	5	3	6	2	18	0	0	2	2	0
ko00640 Propanoate metabolism	1278074	896640	1196639	1100403	1240826	1321666	1278862	1308652	1225243	1330330	1392085	1486948	1248581	1247662	1386191	1025698	1316292	1270921	1243675	1369422	1167850	1254759	1172775	1164552	1215338	1257943	1415024	1258311	1107169	1240320	1324238	1291433	1329392	1289202	1429507	730073	1441699	1414173	1258298	1163231	1200856	1045384	1113899	1276731	617939	726851	654560	661301	672359
K00005 glycerol dehydrogenase [EC:1.1.1.6]	0	0	0	0	0	0	0	0	0	0	0	0	0	0	0	0	0	0	0	0	0	0	0	0	0	0	0	0	0	0	0	0	0	0	0	0	0	0	0	0	0	0	0	0	0	0	0	0	0
K00140 malonate-semialdehyde dehydrogenase (acetylating) / methylmalonate-semialdehyde dehydrogenase [EC:1.2.1.18 1.2.1.27]	866027	606007	810909	734403	839594	890256	866775	878032	825076	896778	933737	990012	817479	827026	924312	690042	892829	857958	840446	920252	791884	847359	801211	791352	818805	840609	949387	837042	737687	837355	892658	867431	907292	866411	962230	479494	980641	959507	844720	783403	820913	696601	755405	872247	413651	480979	435063	435187	447328
K00166 2-oxoisovalerate dehydrogenase E1 component alpha subunit [EC:1.2.4.4]	919	692	959	908	961	1051	980	1040	986	1077	1010	1160	1622	975	1066	777	1103	966	995	1049	857	957	875	855	875	1017	1105	999	842	935	952	1019	971	998	1094	589	1118	1103	1002	867	849	868	838	957	544	631	561	578	605
K00167 2-oxoisovalerate dehydrogenase E1 component beta subunit [EC:1.2.4.4]	8281	5412	7244	6226	7084	7665	7207	7420	6863	7237	7577	8554	6746	7303	8160	5827	7465	7035	6971	7554	6471	7209	6056	6303	7073	7864	8172	7459	6302	7261	7781	7706	7510	7706	8313	4661	7689	7824	7477	6584	7031	7297	6227	7066	3796	4478	4139	4276	4127
K00232 acyl-CoA oxidase [EC:1.3.3.6]	5241	4006	5141	5274	5995	6457	5859	6190	5564	6332	6434	7042	6658	5919	6351	4596	6066	5976	5998	6247	5339	6042	5245	5351	5682	6121	6891	6068	5272	5924	6079	6146	6149	5990	6870	3255	6279	6172	6073	5463	5277	5318	4808	5772	2916	3436	3043	3122	3223
K00248 butyryl-CoA dehydrogenase [EC:1.3.8.1]	3	1	11	3	11	10	9	5	9	7	4	11	326	9	7	4	6	1	11	7	4	2	3	6	8	9	9	6	4	9	6	4	4	6	0	0	8	3	4	4	6	10	2	3	3	1	3	2	4
K00822 beta-alanine--pyruvate transaminase [EC:2.6.1.18]	5	1	0	1	6	8	5	2	5	3	3	6	8	2	4	1	2	4	3	2	4	0	4	2	2	3	4	8	6	6	1	2	4	1	7	1	3	1	3	2	2	1	3	0	0	0	2	1	1
K00823 4-aminobutyrate aminotransferase [EC:2.6.1.19]	0	0	0	0	0	0	0	0	0	0	1	0	0	1	1	0	0	0	0	0	0	0	0	0	0	0	1	0	1	1	0	0	2	1	0	0	0	1	0	0	0	1	0	0	1	0	0	0	0
K00932 propionate kinase [EC:2.7.2.15]	0	0	0	0	0	0	0	0	0	0	0	0	0	0	0	0	0	0	0	0	0	0	0	0	0	0	0	0	0	0	0	0	0	0	0	0	0	0	0	0	0	0	0	0	0	0	0	0	0
K01035 acetate CoA/acetoacetate CoA-transferase beta subunit [EC:2.8.3.8 2.8.3.9]	0	2	2	1	3	0	1	1	0	1	0	2	0	0	0	0	1	0	2	2	3	0	1	0	0	0	1	3	0	1	1	0	1	0	0	0	2	7	3	2	1	0	1	2	0	1	0	0	2
K01574 acetoacetate decarboxylase [EC:4.1.1.4]	0	0	0	0	0	0	0	0	0	0	0	0	0	0	0	0	0	0	0	0	0	0	0	0	0	0	0	0	0	0	0	0	0	0	0	0	0	0	0	0	0	0	0	0	0	0	0	0	0
K01578 malonyl-CoA decarboxylase [EC:4.1.1.9]	244	201	272	244	244	293	236	299	266	294	291	339	370	319	304	251	253	261	257	289	254	268	247	280	275	371	307	284	265	271	289	276	272	261	323	149	297	299	331	240	253	295	218	254	128	185	152	176	177
K01659 2-methylcitrate synthase [EC:2.3.3.5]	0	0	0	0	0	1	0	0	2	0	0	0	0	0	0	0	0	0	0	0	0	0	0	0	0	0	0	0	0	0	0	0	0	0	0	0	0	0	0	0	0	0	0	1	0	0	0	0	0
K01692 enoyl-CoA hydratase [EC:4.2.1.17]	90	63	77	81	103	106	109	104	74	95	98	109	105	116	99	76	94	92	101	142	97	109	92	86	105	118	136	107	80	120	102	97	101	100	120	51	86	95	81	123	102	101	74	91	49	61	62	63	79
K01720 2-methylcitrate dehydratase [EC:4.2.1.79]	1	0	0	2	0	0	1	0	0	0	0	1	0	0	1	0	0	0	0	0	0	2	0	0	1	0	0	2	0	2	1	2	0	0	0	1	0	0	0	0	0	1	0	0	0	0	1	0	0
K01734 methylglyoxal synthase [EC:4.2.3.3]	0	0	0	0	0	0	0	0	0	0	0	0	0	0	0	0	0	0	0	0	0	0	0	0	0	0	0	0	0	0	0	0	0	0	0	0	0	0	0	0	0	0	0	0	0	0	0	0	0
K01782 3-hydroxyacyl-CoA dehydrogenase / enoyl-CoA hydratase / 3-hydroxybutyryl-CoA epimerase [EC:1.1.1.35 4.2.1.17 5.1.2.3]	6	0	0	1	0	2	0	1	1	3	1	1	1	1	0	2	1	0	2	0	0	0	0	2	2	0	2	1	0	1	3	1	3	0	0	0	0	0	0	1	0	2	0	0	0	1	2	1	0
K01825 3-hydroxyacyl-CoA dehydrogenase / enoyl-CoA hydratase / 3-hydroxybutyryl-CoA epimerase / enoyl-CoA isomerase [EC:1.1.1.35 4.2.1.17 5.1.2.3 5.3.3.8]	0	0	0	0	0	0	0	0	0	0	0	0	0	1	0	0	0	0	0	1	0	0	0	0	0	0	0	0	0	0	0	0	0	0	0	0	0	0	0	0	3	0	0	0	0	0	0	0	0
K01908 propionyl-CoA synthetase [EC:6.2.1.17]	3	0	3	2	4	9	0	3	2	4	2	3	44	4	3	0	0	1	2	5	0	3	3	3	3	1	7	1	2	3	1	2	3	1	2	0	0	1	1	2	0	1	0	2	2	1	2	0	1
K03416 methylmalonyl-CoA carboxyltransferase 5S subunit [EC:2.1.3.1]	0	0	0	0	0	0	0	0	0	0	0	0	0	0	0	0	0	0	0	0	0	0	0	0	0	0	0	0	0	0	0	0	0	0	0	0	0	0	0	0	0	0	0	0	0	0	0	0	0
K03417 methylisocitrate lyase [EC:4.1.3.30]	0	0	0	0	0	0	1	0	0	1	0	0	0	0	0	0	0	0	0	0	0	0	0	0	0	0	0	0	0	0	0	0	0	0	0	0	0	0	0	0	0	0	0	0	0	0	0	0	0
K05605 3-hydroxyisobutyryl-CoA hydrolase [EC:3.1.2.4]	339	276	351	327	350	359	350	386	348	373	431	436	532	369	410	266	369	350	392	369	309	405	289	307	355	384	423	340	290	356	393	362	325	337	401	213	406	393	341	288	306	232	299	326	157	209	155	161	174
K07250 4-aminobutyrate aminotransferase / (S)-3-amino-2-methylpropionate transaminase / 5-aminovalerate transaminase [EC:2.6.1.19 2.6.1.22 2.6.1.48]	0	0	0	0	0	1	0	1	0	0	0	0	0	0	0	0	0	0	0	1	0	0	0	0	0	0	0	0	0	0	0	0	0	0	0	0	0	0	0	0	0	0	0	0	0	0	0	0	2
K07511 enoyl-CoA hydratase [EC:4.2.1.17]	3086	2293	2978	2655	3046	3293	3102	3205	2846	3238	3115	3605	3278	3020	3349	2590	3161	3133	2973	3364	2691	3030	2790	2704	2909	3354	3438	3108	2743	3199	3153	3146	3071	3216	3303	1686	3389	3264	3084	2792	2845	3266	2452	3091	1646	2049	1710	1802	1798
K07514 enoyl-CoA hydratase / 3-hydroxyacyl-CoA dehydrogenase / 3,2-trans-enoyl-CoA isomerase [EC:4.2.1.17 1.1.1.35 5.3.3.8]	2	1	0	2	3	2	2	1	5	3	1	5	74	1	2	2	3	0	3	1	2	1	2	0	1	1	4	5	4	0	0	3	1	1	1	0	1	3	1	1	3	2	4	0	1	3	0	0	2
K07515 enoyl-CoA hydratase / long-chain 3-hydroxyacyl-CoA dehydrogenase [EC:4.2.1.17 1.1.1.211]	5962	4650	5928	6273	6700	7320	6620	7292	6889	7518	7417	8445	7558	6997	7504	5553	6949	6867	6593	7217	6333	6906	5895	6360	6461	6854	7492	6928	5845	6426	7125	6941	7061	7104	7826	4488	7460	7460	6969	6507	6114	5842	5643	6710	3360	4183	3473	3524	3655
K08325 NADP-dependent alcohol dehydrogenase [EC:1.1.-.-]	0	0	0	0	3	0	0	0	0	0	0	0	0	0	0	0	0	0	0	0	0	0	0	0	0	0	0	0	0	0	0	0	0	0	0	0	0	0	0	0	0	0	0	0	0	0	0	0	0
K09699 2-oxoisovalerate dehydrogenase E2 component (dihydrolipoyl transacylase) [EC:2.3.1.168]	1441	985	1358	1185	1355	1474	1350	1399	1323	1520	1519	1631	1369	1459	1501	1137	1477	1407	1351	1494	1254	1370	1185	1158	1364	1520	1561	1482	1166	1331	1447	1474	1474	1350	1580	702	1528	1579	1325	1386	1233	1296	1152	1386	636	840	720	696	790
K13524 4-aminobutyrate aminotransferase / (S)-3-amino-2-methylpropionate transaminase [EC:2.6.1.19 2.6.1.22]	5841	4126	5730	5637	6220	6789	6156	6335	5825	6657	6531	7377	6005	6313	6765	4829	6294	6407	6032	6650	5509	5946	5218	5529	5980	6509	6858	6227	5441	6026	6526	6676	6111	6406	6936	3296	6603	6944	6328	5854	5688	5402	5157	5744	3263	3778	3107	3437	3368
K14729 multifunctional beta-oxidation protein [EC:4.2.1.- 1.1.1.-]	0	0	0	3	0	0	1	0	1	1	1	5	0	1	0	0	1	5	1	1	0	1	0	0	1	1	0	0	1	0	0	1	0	3	1	0	0	0	0	0	0	0	3	0	0	0	0	0	0
K17489 methylmalonyl-CoA carboxyltransferase 12S subunit [EC:2.1.3.1]	4	0	4	1	6	5	5	4	3	1	3	3	8	5	5	2	3	1	7	6	3	1	7	3	4	4	9	4	5	5	0	7	4	2	4	1	5	1	3	3	2	3	2	4	2	4	2	2	1
K18224 propane 2-monooxygenase small subunit [EC:1.14.13.227]	0	0	0	1	0	0	0	0	0	0	0	0	0	0	0	0	0	0	0	0	0	0	0	0	0	0	0	0	0	0	0	0	0	0	0	0	0	0	0	0	0	0	0	0	0	0	0	0	0
K18226 propane monooxygenase coupling protein	0	0	0	1	0	0	0	0	0	0	0	0	0	0	0	0	0	0	0	0	0	0	0	0	0	0	0	0	0	0	0	0	0	0	0	0	0	0	0	0	0	0	0	0	0	0	0	0	0
K18369 alcohol dehydrogenase [EC:1.1.1.-]	0	0	0	0	0	0	0	0	0	0	0	0	0	0	0	0	0	0	0	0	0	0	0	0	0	0	0	0	0	0	0	0	0	0	0	0	0	0	0	0	0	0	0	0	0	0	3	0	0
K18371 acetone monooxygenase (methyl acetate-forming) [EC:1.14.13.226]	0	0	0	0	0	0	0	0	0	0	0	0	0	0	0	0	0	0	1	0	0	0	0	0	0	0	0	0	0	0	0	0	0	0	0	0	0	0	0	0	0	0	0	0	0	0	0	0	0
K18372 methyl acetate hydrolase [EC:3.1.1.114]	1	0	0	0	0	0	0	0	0	0	0	0	0	0	0	0	0	0	0	1	0	0	0	0	0	0	0	0	0	0	0	0	0	0	0	0	0	0	0	0	0	0	0	0	0	0	0	0	0
K18426 ethylmalonyl-CoA/methylmalonyl-CoA decarboxylase [EC:4.1.1.94 4.1.1.-]	459	292	423	322	367	417	401	397	390	392	346	412	441	383	361	295	394	365	366	464	335	414	325	326	388	411	473	398	388	433	411	402	401	439	435	220	406	408	375	376	349	410	326	389	229	247	232	244	241
K19709 acetate CoA-transferase [EC:2.8.3.8]	0	0	0	0	0	0	0	0	0	0	0	0	0	0	0	0	0	0	0	0	0	0	1	0	0	0	0	0	0	0	0	0	0	0	0	0	0	0	0	0	0	0	0	0	0	0	0	0	0
K19745 acrylyl-CoA reductase (NADPH) [EC:1.3.1.-]	0	2	0	0	0	0	0	0	0	0	0	0	0	0	0	0	0	0	0	0	0	0	0	0	0	0	0	0	0	0	0	0	0	0	0	0	0	0	0	0	0	0	0	0	0	0	0	0	0
K20455 2-methylcitrate dehydratase (2-methyl-trans-aconitate forming) [EC:4.2.1.117]	0	0	0	3	0	0	0	0	0	0	0	0	0	0	0	0	0	0	0	0	0	0	0	0	0	0	0	0	0	0	0	0	0	0	0	0	0	0	0	0	0	0	0	0	0	0	0	0	0
ko00650 Butanoate metabolism	37750	27142	36273	35326	37877	41848	37403	40858	36444	41628	40685	47632	40890	40076	42138	32121	38952	39681	37379	42796	34260	39380	33235	36379	37205	42665	43480	40836	35055	38573	40139	41861	38510	41419	42861	23517	40936	42949	39112	37095	35126	36794	31847	38278	20094	25247	21113	22418	21760
K00019 3-hydroxybutyrate dehydrogenase [EC:1.1.1.30]	4	8	9	16	18	14	7	15	15	7	14	11	30	4	16	11	14	10	19	14	9	8	10	8	11	8	27	14	20	14	9	18	11	20	7	5	10	13	8	11	7	8	8	9	13	6	3	7	16
K00022 3-hydroxyacyl-CoA dehydrogenase [EC:1.1.1.35]	5648	3715	5006	5598	5079	6276	4979	6542	4922	6631	5106	7723	5304	5982	5456	5030	5234	6176	5186	7368	4705	6568	4819	6146	5436	7302	6197	7186	5588	6155	5483	7055	5310	6767	5859	3742	5368	6599	5421	6170	4833	6852	4304	6112	3118	4627	3372	4193	3340
K00074 3-hydroxybutyryl-CoA dehydrogenase [EC:1.1.1.157]	10	2	5	14	10	20	15	21	10	12	12	20	9	23	16	11	14	11	21	20	8	18	13	21	5	24	15	25	25	12	8	19	8	14	14	11	9	23	15	15	5	15	7	15	5	8	3	7	7
K00109 2-hydroxyglutarate dehydrogenase [EC:1.1.99.2]	1661	1081	1672	1563	1621	1768	1566	1658	1481	1800	1870	2010	1682	1797	1849	1346	1739	1633	1569	1832	1450	1627	1366	1504	1560	1712	1859	1607	1517	1601	1747	1711	1578	1663	1900	901	1731	1810	1721	1452	1531	1417	1376	1581	795	994	848	956	912
K00135 succinate-semialdehyde dehydrogenase / glutarate-semialdehyde dehydrogenase [EC:1.2.1.16 1.2.1.79 1.2.1.20]	38	37	64	36	64	58	56	48	43	64	48	85	54	69	55	43	54	56	44	52	44	46	41	53	41	61	60	62	51	41	57	58	40	47	73	19	43	54	65	48	59	51	59	43	36	45	26	37	30
K00139 succinate-semialdehyde dehydrogenase [EC:1.2.1.24]	2651	1965	2490	2389	2599	2850	2674	2757	2600	2807	2883	3266	2644	2810	2994	2183	2771	2667	2734	2883	2424	2655	2381	2513	2520	2929	3014	2783	2398	2653	2789	2921	2725	2932	2876	1780	2824	2917	2730	2587	2479	2457	2303	2603	1458	1650	1473	1481	1491
K01027 3-oxoacid CoA-transferase [EC:2.8.3.5]	4098	2897	3887	3536	3908	4306	3743	4176	3688	4029	4312	5030	4124	4175	4567	3193	4013	4041	3912	4250	3530	4012	3351	3713	3776	4317	4510	4006	3412	3917	4128	4360	3881	4177	4457	2474	4190	4551	4222	3671	3746	3242	3361	3998	2099	2479	2257	2254	2318
K01028 3-oxoacid CoA-transferase subunit A [EC:2.8.3.5]	10	2	6	6	4	10	8	8	5	9	3	12	3	10	9	1	9	6	3	2	4	5	9	7	4	5	6	4	4	3	4	8	8	6	2	2	4	7	6	4	0	5	6	5	3	5	5	2	1
K01029 3-oxoacid CoA-transferase subunit B [EC:2.8.3.5]	0	1	3	1	3	4	2	2	1	1	0	2	1	3	2	5	3	1	1	2	1	1	1	8	3	2	2	1	0	3	3	2	0	2	0	2	3	3	0	0	0	4	3	0	1	0	0	1	0
K01580 glutamate decarboxylase [EC:4.1.1.15]	2143	1559	2124	1901	2218	2322	2177	2277	2105	2268	2482	2510	2145	2262	2615	1797	2245	2197	2046	2159	1934	2175	1839	2016	2254	2411	2604	2191	1979	2093	2309	2222	2225	2269	2482	1198	2429	2465	2173	1974	1955	2070	1875	2149	1009	1268	1177	1059	1159
K01640 hydroxymethylglutaryl-CoA lyase [EC:4.1.3.4]	1544	1205	1515	1424	1535	1688	1560	1669	1560	1704	1737	1941	1659	1718	1821	1402	1652	1575	1616	1798	1376	1645	1470	1439	1554	1885	1861	1632	1515	1641	1681	1734	1682	1747	1849	1060	1739	1650	1749	1523	1472	1679	1297	1559	872	1140	950	958	939
K01641 hydroxymethylglutaryl-CoA synthase [EC:2.3.3.10]	281	217	276	268	287	295	310	287	280	259	308	373	488	316	293	249	293	322	317	334	270	310	274	265	290	278	365	291	308	295	334	336	292	283	325	178	298	300	282	291	225	173	258	278	137	158	134	146	165
K01652 acetolactate synthase I/II/III large subunit [EC:2.2.1.6]	47	30	65	34	95	91	29	56	26	37	67	21	12	75	51	52	24	54	51	46	26	38	21	46	39	67	72	37	59	45	41	48	14	21	33	8	7	10	4	12	5	9	4	27	0	1	1	0	0
K01653 acetolactate synthase I/III small subunit [EC:2.2.1.6]	14	12	25	12	24	37	8	23	6	12	24	8	2	32	30	9	7	10	8	10	12	20	3	18	20	25	31	19	27	22	16	12	9	14	17	5	2	4	3	1	2	4	1	9	0	0	0	0	0
K01715 enoyl-CoA hydratase [EC:4.2.1.17]	0	0	0	0	0	0	1	0	0	0	0	1	0	0	0	1	0	0	0	0	0	0	1	0	0	0	0	0	0	0	0	0	0	0	0	0	0	0	0	0	0	0	0	0	0	0	0	0	0
K01799 maleate isomerase [EC:5.2.1.1]	0	0	0	0	0	0	0	0	0	0	0	0	0	0	0	0	0	0	0	0	0	0	0	0	0	0	0	0	0	0	0	0	0	0	0	0	0	0	0	0	2	0	0	0	0	0	0	0	0
K01896 medium-chain acyl-CoA synthetase [EC:6.2.1.2]	0	0	0	0	0	0	1	1	1	0	0	0	48	0	0	0	0	0	0	1	0	0	0	1	0	0	2	0	1	1	0	0	0	0	0	0	1	0	0	0	0	0	1	1	1	0	0	0	0
K01907 acetoacetyl-CoA synthetase [EC:6.2.1.16]	0	1	1	2	2	1	1	2	2	0	0	1	303	5	2	0	0	1	0	0	1	2	2	0	3	1	4	3	3	8	7	5	0	0	0	0	1	0	0	2	1	0	0	1	3	0	1	0	0
K03821 polyhydroxyalkanoate synthase subunit PhaC [EC:2.3.1.-]	4	2	1	0	1	0	1	1	0	0	0	0	0	0	0	0	0	1	0	0	0	0	0	0	0	2	0	0	0	1	1	0	0	0	0	0	0	0	0	0	0	0	1	0	0	1	0	0	0
K05973 poly(3-hydroxybutyrate) depolymerase [EC:3.1.1.75]	2	0	0	0	0	0	1	0	0	0	3	0	4	1	1	0	1	0	1	1	0	1	0	2	0	0	0	0	2	0	0	1	0	0	0	1	0	0	0	0	1	3	1	0	0	0	0	1	0
K07516 3-hydroxyacyl-CoA dehydrogenase [EC:1.1.1.35]	2	0	0	0	2	1	1	3	0	0	3	0	1	1	0	0	0	0	0	0	3	1	1	2	1	1	2	1	0	0	0	1	0	0	1	1	2	6	0	0	2	0	1	1	1	0	2	1	0
K08318 4-hydroxybutyrate dehydrogenase / sulfolactaldehyde 3-reductase [EC:1.1.1.61 1.1.1.373]	0	0	0	0	0	0	0	0	0	0	0	0	0	0	0	0	0	0	0	0	0	0	0	0	0	0	0	0	0	0	0	1	0	0	0	0	0	0	0	0	0	0	0	0	0	0	0	0	0
K14268 5-aminovalerate/4-aminobutyrate aminotransferase [EC:2.6.1.48 2.6.1.19]	0	0	0	0	0	1	0	0	0	0	0	0	0	0	0	0	0	0	0	0	0	0	0	0	0	0	0	0	0	0	0	0	1	0	0	0	0	0	0	0	0	0	0	0	0	0	0	0	0
K16871 4-aminobutyrate---pyruvate transaminase [EC:2.6.1.96]	13	7	24	23	21	25	10	16	18	20	51	9	2	26	33	10	7	18	18	12	19	28	12	22	23	39	37	24	26	15	18	15	16	20	22	4	2	3	1	4	0	6	1	10	0	0	0	0	0
K17761 succinate-semialdehyde dehydrogenase, mitochondrial [EC:1.2.1.24]	5	2	5	6	8	8	3	1	4	3	4	2	0	6	7	1	1	4	4	3	1	4	4	3	8	6	5	2	6	4	4	3	1	2	4	0	0	1	1	0	0	1	0	3	0	0	0	0	0
K18009 meso-butanediol dehydrogenase / (S,S)-butanediol dehydrogenase / diacetyl reductase [EC:1.1.1.- 1.1.1.76 1.1.1.304]	0	0	0	0	0	1	0	0	0	0	0	0	0	0	0	0	0	0	0	0	0	0	0	0	0	0	2	0	0	0	0	0	0	0	1	0	0	0	0	0	0	0	0	0	0	1	0	0	0
K18122 4-hydroxybutyrate CoA-transferase [EC:2.8.3.-]	2	2	0	3	1	3	0	2	0	1	5	4	0	2	1	1	1	1	2	4	3	2	0	3	3	2	1	1	1	2	1	3	0	4	0	2	1	4	2	0	0	0	1	6	0	2	3	2	3
ko00660 C5-Branched dibasic acid metabolism	235	189	295	191	332	367	199	266	168	203	337	207	126	291	286	191	170	223	235	191	208	240	156	214	231	320	319	229	281	269	240	275	179	200	228	99	117	157	100	129	106	138	114	180	65	73	60	68	61
K00052 3-isopropylmalate dehydrogenase [EC:1.1.1.85]	22	11	18	16	21	19	12	13	7	11	20	11	2	12	18	8	12	9	12	3	15	16	9	10	11	32	17	12	21	14	13	21	9	17	8	5	4	3	0	3	2	1	2	8	0	0	0	0	0
K01703 3-isopropylmalate/(R)-2-methylmalate dehydratase large subunit [EC:4.2.1.33 4.2.1.35]	24	27	50	23	55	70	26	43	24	31	75	23	7	47	44	16	12	27	41	13	45	25	23	34	26	48	35	19	45	42	34	35	24	33	29	7	3	7	4	4	3	3	4	18	1	0	0	0	0
K01704 3-isopropylmalate/(R)-2-methylmalate dehydratase small subunit [EC:4.2.1.33 4.2.1.35]	10	8	25	7	19	21	7	21	7	13	38	4	3	33	18	18	3	19	17	11	18	11	23	16	18	31	18	11	26	24	15	25	5	9	13	6	7	4	1	3	3	2	1	11	0	0	0	0	0
K17724 aconitate decarboxylase [EC:4.1.1.6]	0	0	0	0	0	0	0	0	0	0	0	0	0	0	0	0	0	0	0	0	0	0	0	0	0	0	0	0	0	0	0	0	0	0	0	0	0	0	0	0	0	0	0	0	1	0	1	0	0
K18289 itaconate CoA-transferase [EC:2.8.3.- 2.8.3.22]	0	0	0	0	0	0	0	0	0	0	0	0	0	0	0	1	0	0	0	0	0	0	0	0	0	0	0	0	0	0	0	0	0	0	0	0	0	0	0	0	0	0	0	0	0	0	0	0	0
K18292 (S)-citramalyl-CoA lyase [EC:4.1.3.25]	0	0	0	0	0	0	0	0	0	0	0	0	0	0	0	0	0	0	0	0	0	0	0	0	0	0	0	0	0	0	0	0	0	0	0	0	0	0	0	0	0	0	0	0	0	0	0	0	0
ko00562 Inositol phosphate metabolism	920296	645451	862833	782296	891469	946273	919248	934129	876191	953639	992541	1054634	877192	882371	983665	732843	946372	911358	893191	976924	840220	900201	847681	838750	869785	896451	1009856	892483	784986	888827	948113	922680	960390	921413	1022317	510205	1039123	1019407	897116	832844	867626	738298	800366	922977	439981	513835	463810	464772	476590
K00010 myo-inositol 2-dehydrogenase / D-chiro-inositol 1-dehydrogenase [EC:1.1.1.18 1.1.1.369]	1	0	0	0	0	0	0	0	0	0	0	0	0	0	0	0	0	0	0	0	0	0	0	0	0	0	0	0	0	0	0	0	0	0	0	0	0	0	0	1	0	0	0	0	0	0	0	0	0
K00888 phosphatidylinositol 4-kinase A [EC:2.7.1.67]	1106	866	1147	1141	1295	1244	1374	1352	1357	1468	1513	1634	1752	1340	1459	1069	1335	1312	1230	1313	1146	1256	1110	1152	1270	1380	1532	1343	1186	1289	1326	1301	1196	1300	1487	782	1511	1427	1220	1220	1083	833	1050	1179	667	715	613	679	630
K00889 1-phosphatidylinositol-4-phosphate 5-kinase [EC:2.7.1.68]	663	467	686	694	701	716	692	729	637	771	796	889	831	776	773	493	729	695	690	689	671	669	593	600	652	755	760	732	648	640	677	692	576	730	809	410	806	837	656	630	527	422	598	639	325	355	312	387	339
K00911 1D-myo-inositol-triphosphate 3-kinase [EC:2.7.1.127]	907	603	889	727	847	909	820	829	839	799	862	1049	932	886	909	631	844	854	813	888	737	862	718	709	800	919	939	801	756	839	857	870	803	830	950	477	860	894	811	771	748	719	713	803	424	498	473	464	480
K00913 inositol-1,3,4-trisphosphate 5/6-kinase / inositol-tetrakisphosphate 1-kinase [EC:2.7.1.159 2.7.1.134]	5	10	6	11	8	20	11	12	6	9	11	7	122	16	22	6	2	3	11	2	16	9	10	10	4	13	14	18	15	16	14	18	6	10	8	4	1	2	1	1	2	0	2	8	0	1	0	1	1
K00914 phosphatidylinositol 3-kinase [EC:2.7.1.137]	948	711	944	942	983	1077	938	1048	926	1072	1127	1155	1115	944	1073	764	1004	968	1018	1059	919	931	843	840	902	1025	1019	1012	776	903	1035	990	976	1024	1114	582	1084	1112	962	874	784	555	859	908	429	538	425	440	502
K00915 inositol-polyphosphate multikinase [EC:2.7.1.140 2.7.1.151]	327	191	276	247	280	343	247	286	282	329	289	335	273	295	311	220	269	292	261	300	231	327	269	278	299	323	320	293	267	263	303	291	272	277	294	186	277	293	269	282	269	318	252	320	138	158	143	141	127
K00920 1-phosphatidylinositol-5-phosphate 4-kinase [EC:2.7.1.149]	1098	835	1166	1209	1264	1376	1283	1316	1188	1416	1385	1536	1461	1350	1380	1073	1352	1282	1415	1389	1167	1328	1055	1179	1146	1255	1433	1359	1112	1187	1313	1327	1205	1343	1446	780	1450	1581	1281	1205	1105	903	1108	1172	644	792	607	689	698
K00921 1-phosphatidylinositol-3-phosphate 5-kinase [EC:2.7.1.150]	278	198	264	273	302	338	258	316	253	280	356	312	303	330	359	197	304	297	242	237	278	272	184	231	288	304	314	277	245	284	263	294	244	243	312	135	265	266	222	218	233	261	186	260	120	143	124	141	149
K00922 phosphatidylinositol-4,5-bisphosphate 3-kinase catalytic subunit alpha/beta/delta [EC:2.7.1.153]	285	244	322	379	333	359	367	401	293	368	452	471	499	372	366	271	361	372	400	386	359	350	314	337	346	379	405	369	298	315	402	353	354	353	405	236	402	401	346	344	284	156	334	366	167	196	158	151	177
K00923 phosphatidylinositol-4-phosphate 3-kinase [EC:2.7.1.154]	748	591	771	739	763	856	756	820	757	817	830	997	830	800	866	596	795	727	862	723	716	780	570	651	720	797	854	745	601	682	860	732	727	711	902	542	838	866	725	728	615	410	669	707	333	409	362	321	349
K00999 CDP-diacylglycerol--inositol 3-phosphatidyltransferase [EC:2.7.8.11]	406	266	379	327	376	447	377	388	359	368	383	452	439	340	372	316	395	335	436	386	326	403	356	307	355	357	453	422	342	385	384	404	365	374	430	236	432	417	362	337	324	337	309	340	187	275	268	238	272
K01092 myo-inositol-1(or 4)-monophosphatase [EC:3.1.3.25]	2538	1777	2445	2124	2442	2662	2490	2566	2260	2636	2745	2855	2566	2469	2667	2068	2531	2475	2459	2768	2262	2542	2281	2258	2389	2531	2837	2592	2354	2549	2604	2651	2740	2531	2822	1378	2758	2770	2528	2296	2347	2320	2157	2448	1323	1603	1504	1522	1580
K01093 4-phytase / acid phosphatase [EC:3.1.3.26 3.1.3.2]	0	0	0	0	0	0	0	0	0	0	0	0	0	0	0	0	0	0	0	0	0	0	0	0	0	0	0	0	0	0	0	0	0	0	0	0	0	0	1	0	0	0	0	0	0	0	0	0	0
K01099 inositol polyphosphate 5-phosphatase INPP5B/F [EC:3.1.3.36]	6661	4729	5828	5752	6483	6813	6625	6989	6489	7304	7737	8258	7061	6703	7603	5591	6621	7204	6461	7070	6124	6765	6136	5944	6442	7084	7774	7071	5840	6829	6998	7065	6892	7160	7546	3865	7526	8139	6138	6250	6070	5953	6133	7171	3473	4208	3784	4071	3720
K01106 inositol-1,4,5-trisphosphate 5-phosphatase [EC:3.1.3.56]	655	428	627	558	599	644	644	617	612	642	659	776	706	641	628	488	628	574	591	631	556	605	559	495	542	658	697	625	549	595	626	655	655	622	725	345	660	709	633	551	529	489	466	567	296	351	313	337	319
K01107 inositol polyphosphate 1-phosphatase [EC:3.1.3.57]	0	3	11	12	14	26	6	1	0	2	2	0	16	3	1	0	0	2	2	6	2	2	2	0	1	7	12	10	12	11	2	2	1	3	1	2	0	0	1	0	0	0	0	6	0	0	0	0	0
K01108 myotubularin [EC:3.1.3.64 3.1.3.95]	0	0	0	0	1	0	0	0	0	0	0	0	10	0	0	0	0	0	0	0	0	0	0	0	0	0	0	0	0	1	2	0	1	0	0	0	0	0	0	0	0	0	0	0	2	2	1	1	0
K01109 inositol polyphosphate-4-phosphatase [EC:3.1.3.66]	160	112	157	158	169	182	184	176	150	162	164	189	193	188	164	151	150	164	130	186	139	173	130	136	154	196	170	154	135	173	144	183	143	202	180	95	157	208	128	164	143	154	149	179	69	87	76	82	75
K01110 phosphatidylinositol-3,4,5-trisphosphate 3-phosphatase and dual-specificity protein phosphatase PTEN [EC:3.1.3.16 3.1.3.48 3.1.3.67]	348	271	376	357	368	426	399	420	425	443	448	514	458	453	415	288	350	377	365	412	349	324	300	381	338	384	443	450	318	324	387	404	392	349	442	209	443	457	427	384	297	174	316	368	154	235	165	163	211
K01114 phospholipase C [EC:3.1.4.3]	14	14	30	21	23	43	31	32	28	21	37	14	8	30	30	18	9	19	15	15	20	29	23	23	23	30	28	16	21	24	26	23	20	10	23	8	6	4	6	1	5	9	3	16	1	1	2	2	2
K01116 phosphatidylinositol phospholipase C, gamma-1 [EC:3.1.4.11]	320	268	346	440	465	464	471	472	467	546	544	608	766	514	548	393	481	503	456	461	397	418	364	413	387	489	499	457	385	450	434	461	476	432	498	267	519	545	458	424	380	300	437	433	185	287	228	184	186
K01771 1-phosphatidylinositol phosphodiesterase [EC:4.6.1.13]	0	0	1	0	0	2	0	0	1	1	3	0	0	0	0	1	0	0	1	0	0	1	1	0	1	0	3	0	1	1	0	0	0	0	0	0	0	0	0	0	0	0	0	0	0	0	0	0	0
K01858 myo-inositol-1-phosphate synthase [EC:5.5.1.4]	144	78	188	207	311	314	263	240	238	230	278	256	1507	222	254	159	197	173	253	214	275	280	201	217	219	248	306	196	240	237	246	252	224	186	265	117	212	199	211	182	157	98	180	180	103	100	91	82	98
K03084 phosphatidylinositol-3,4,5-trisphosphate 5-phosphatase 1 [EC:3.1.3.86]	0	0	0	2	2	1	1	1	0	0	0	1	232	3	0	1	1	0	0	0	1	0	6	0	1	0	7	6	1	7	2	5	0	0	0	0	0	1	0	0	0	0	2	1	11	10	2	5	1
K03335 inosose dehydratase [EC:4.2.1.44]	0	0	0	0	0	0	0	0	0	0	0	0	0	0	0	0	0	0	0	0	0	0	0	0	0	0	0	0	0	0	0	0	0	0	0	0	0	0	0	0	0	0	0	0	0	0	0	0	0
K03338 5-dehydro-2-deoxygluconokinase [EC:2.7.1.92]	0	0	0	0	0	0	0	0	0	0	0	0	0	0	0	0	0	0	0	0	0	0	0	0	0	0	0	0	0	0	0	0	0	0	0	0	0	0	1	0	0	0	0	0	0	0	0	0	0
K05857 phosphatidylinositol phospholipase C, delta [EC:3.1.4.11]	1311	1059	1415	1410	1493	1619	1532	1623	1443	1656	1667	1900	1774	1591	1823	1091	1512	1461	1476	1558	1369	1509	1329	1410	1367	1553	1709	1526	1420	1414	1554	1524	1492	1555	1701	817	1619	1588	1468	1325	1241	964	1160	1427	705	872	730	678	783
K05858 phosphatidylinositol phospholipase C, beta [EC:3.1.4.11]	1801	1353	1830	1974	2095	2149	2103	2224	2054	2303	2455	2562	2506	2335	2371	1607	2167	2247	2037	2053	1916	2088	1703	1890	1958	2220	2255	2032	1791	1841	2042	1981	1998	2065	2360	1182	2345	2448	2009	1895	1766	1120	1804	1917	955	1195	1033	1063	1003
K05859 phosphatidylinositol phospholipase C, gamma-2 [EC:3.1.4.11]	0	0	0	0	0	0	0	0	0	0	0	0	81	0	1	0	0	0	0	0	0	0	0	2	0	0	0	0	0	1	0	0	0	0	0	0	0	0	0	0	0	0	0	0	7	5	0	1	2
K05860 phosphatidylinositol phospholipase C, epsilon [EC:3.1.4.11]	3	0	0	2	4	1	2	4	0	3	0	3	27	3	1	1	0	0	1	4	3	7	0	3	3	1	14	9	9	8	7	1	2	2	1	0	2	3	2	2	6	0	3	3	0	0	0	1	4
K05861 phosphatidylinositol phospholipase C, zeta [EC:3.1.4.11]	0	0	0	0	0	0	0	0	0	0	0	0	2	0	0	0	0	0	0	0	0	0	0	0	0	0	0	0	0	0	0	0	0	0	0	0	0	0	0	0	0	0	0	0	0	0	0	0	0
K10572 inositol-pentakisphosphate 2-kinase [EC:2.7.1.158]	1358	965	1291	1148	1089	1242	1133	1290	1115	1227	1203	1445	1144	1257	1255	914	1127	1116	1219	1312	1038	1170	1006	1102	1140	1201	1327	1252	992	1160	1274	1325	1150	1205	1303	728	1223	1203	1212	1173	1017	989	892	1097	534	757	584	674	704
K13711 phosphatidylinositol 4-kinase type 2 [EC:2.7.1.67]	3573	2730	3479	3075	3543	3626	3604	3806	3576	4031	4201	4261	3825	3787	4245	3044	3785	3634	3446	3693	3263	3474	3240	3093	3550	3849	4145	3699	3046	3333	3673	3457	3536	3575	4085	1978	4112	3727	3507	3176	3121	2855	2973	3276	1722	2055	1832	1911	1754
K13712 phosphatidylinositol-4-phosphate 5-kinase-like protein 1 [EC:2.7.1.68]	0	0	0	0	0	0	0	0	0	0	0	0	0	0	0	0	0	0	0	0	0	0	0	0	0	0	0	0	0	1	0	0	0	0	0	0	0	0	0	0	0	0	0	0	0	0	0	0	0
K15422 3'(2'), 5'-bisphosphate nucleotidase / inositol polyphosphate 1-phosphatase [EC:3.1.3.7 3.1.3.57]	13	9	14	9	19	13	9	12	9	7	23	11	0	20	18	1	0	3	6	1	11	13	5	19	9	17	8	7	12	10	6	8	4	12	5	6	1	1	3	2	1	0	1	6	0	0	0	0	0
K15759 inositol monophosphatase 3 [EC:3.1.3.25 3.1.3.7]	966	712	993	988	1063	1211	1112	1207	1162	1130	1248	1418	1120	1156	1199	959	1151	1125	1092	1171	1016	1088	978	1022	1148	1203	1350	1203	996	1143	1165	1225	1234	1220	1255	693	1283	1185	1201	1049	1107	1189	994	1128	565	704	676	663	616
K15909 phosphatidylinositol-3,4,5-trisphosphate 5-phosphatase 2 [EC:3.1.3.86]	2	0	0	1	6	1	0	1	2	0	0	0	170	1	0	0	1	0	0	1	2	4	3	2	1	0	12	14	15	10	13	14	0	1	0	3	0	1	0	0	1	0	0	2	12	10	0	1	0
K16044 scyllo-inositol 2-dehydrogenase (NADP+) [EC:1.1.1.371]	0	0	0	0	0	0	0	0	1	0	0	0	0	0	0	0	0	0	0	0	0	0	0	0	0	0	0	0	1	0	0	0	0	0	0	0	0	0	0	0	0	0	0	0	0	0	0	0	0
K18081 myotubularin-related protein 1/2 [EC:3.1.3.64 3.1.3.95]	981	739	914	827	937	1019	891	1023	948	1006	1065	1193	980	948	1107	816	951	977	906	1030	799	1010	879	842	990	992	1093	1008	850	967	1007	1028	962	1033	1049	615	1002	1060	934	870	921	936	800	959	475	606	478	502	508
K18082 myotubularin-related protein 3/4 [EC:3.1.3.48 3.1.3.64 3.1.3.95]	12562	9796	12420	11237	11494	12127	11749	12800	11260	12970	13275	14840	12603	12465	13048	9260	11726	11760	12086	13103	10907	11705	10156	10723	10830	11959	13041	12524	10221	10819	12113	11861	11763	11997	13255	6842	13431	13825	11674	10932	9801	6314	10044	11218	5321	6765	5898	5901	6106
K18083 myotubularin-related protein 6/7/8 [EC:3.1.3.64 3.1.3.95]	918	713	965	792	857	925	850	949	916	964	963	1117	908	926	1072	723	951	862	955	937	860	841	844	794	831	937	935	909	787	867	996	936	942	992	1104	511	1047	1086	900	869	862	642	783	854	436	580	510	465	470
K18086 myotubularin-related protein 14 [EC:3.1.3.64 3.1.3.95]	0	0	4	5	2	1	1	0	0	1	0	0	68	1	1	0	0	0	0	0	1	0	0	0	1	0	1	1	1	2	0	3	0	0	0	0	2	0	0	0	0	0	0	0	0	4	0	1	0
K19006 phosphatidylinositol phospholipase C, eta [EC:3.1.4.11]	0	0	0	0	0	0	0	0	1	0	0	1	24	0	0	0	0	0	0	0	0	0	0	1	1	1	1	1	0	1	2	1	0	0	1	0	0	0	0	0	0	0	0	0	0	2	1	0	1
K19517 1D-myo-inositol 3-kinase [EC:2.7.1.64]	6	6	1	4	5	2	6	1	4	1	10	2	2	8	1	3	2	3	4	4	4	6	2	1	5	5	5	5	4	3	3	3	2	2	2	1	0	0	0	1	0	1	2	4	0	0	0	0	0
K19801 phosphatidylinositol 4-kinase B [EC:2.7.1.67]	6	7	20	20	14	25	8	9	7	12	17	6	107	17	17	3	2	5	4	6	9	17	9	7	12	9	13	7	14	10	13	9	7	10	6	0	3	4	2	5	1	3	3	9	5	1	2	0	1
K20278 inositol polyphosphate 5-phosphatase INPP5E [EC:3.1.3.36]	768	588	780	805	840	915	866	1011	903	971	919	1029	945	936	933	733	825	943	816	915	819	909	800	806	903	927	988	835	765	914	943	970	918	901	995	493	946	1069	923	795	868	789	669	847	415	465	452	450	461
K20279 synaptojanin [EC:3.1.3.36]	498	348	463	527	556	585	593	681	580	608	695	791	640	636	697	525	642	637	625	662	559	634	517	609	630	692	735	651	582	611	706	584	597	637	723	357	717	735	604	590	553	424	483	595	274	342	332	339	322
K21289 phosphatidylinositol-4,5-bisphosphate 3-kinase catalytic subunit gamma [EC:2.7.1.153]	0	0	0	0	2	0	0	1	0	1	1	0	6	0	0	1	0	0	0	0	1	0	1	0	2	0	0	0	1	0	2	0	0	0	0	0	0	0	0	0	0	2	0	0	0	4	0	1	0
K21797 phosphatidylinositol 4-phosphatase [EC:3.1.3.-]	1685	1203	1647	1457	1672	1929	1716	1790	1678	1736	1827	2021	1709	1845	2014	1315	1644	1664	1569	1672	1591	1637	1440	1465	1743	1822	1902	1743	1512	1620	1852	1794	1740	1696	2025	970	1730	1838	1812	1518	1618	1532	1317	1561	800	1047	913	979	911
K21798 phosphatidylinositol 4-phosphatase [EC:3.1.3.-]	286	192	262	258	309	316	299	347	306	324	364	367	358	338	352	264	338	301	318	350	272	301	300	287	296	336	358	342	308	319	321	322	314	346	367	198	374	379	282	293	300	246	262	280	137	192	142	166	148
K22230 scyllo-inositol 2-dehydrogenase (NADP+) [EC:1.1.1.-]	0	0	0	0	0	0	0	0	0	0	0	0	0	0	0	0	0	0	0	0	0	0	0	0	0	0	0	0	0	0	0	0	0	0	0	0	0	0	0	0	0	0	0	0	0	0	0	0	0
Energy metabolism	1858008	1281682	1723142	1502860	1710755	1940910	1696334	1771869	1661216	1751683	1881243	2090545	1905455	1807627	1863966	1398960	1820772	1637678	1795424	1905357	1557080	1749471	1529811	1571112	1678343	1822788	2058990	1827135	1612232	1813216	1922815	1888212	1798074	1794050	1913144	984553	1883140	1839338	1776395	1568126	1602394	1693114	1537870	1725854	813122	982139	900580	897650	923232
ko00190 Oxidative phosphorylation	1071026	715278	971601	815308	919106	1093820	922925	955362	917395	931631	1026199	1174463	1084673	999342	995768	739918	1005267	835345	1009853	1047033	834849	967189	810336	855855	904762	988203	1139232	1021903	887632	1015581	1087912	1061387	988790	982616	1036746	528475	1023950	1001275	987341	848189	877990	960713	882764	962078	410338	497595	468518	463293	480982
K00330 NADH-quinone oxidoreductase subunit A [EC:7.1.1.2]	0	0	0	0	0	1	0	0	0	0	0	0	0	0	0	0	0	0	0	1	0	0	0	0	0	0	0	0	0	0	0	0	0	0	0	0	0	0	0	0	0	0	0	0	0	0	0	0	0
K00331 NADH-quinone oxidoreductase subunit B [EC:7.1.1.2]	43	31	38	31	31	59	35	30	40	29	32	51	54	48	37	30	34	43	32	49	32	26	43	27	37	36	37	35	43	24	37	39	25	27	39	19	43	46	36	31	29	38	36	43	23	39	27	25	37
K00332 NADH-quinone oxidoreductase subunit C [EC:7.1.1.2]	0	2	1	1	0	1	0	0	0	1	0	0	2	0	0	1	3	0	3	2	0	2	0	0	3	0	0	0	0	2	1	1	1	1	0	1	0	1	0	3	1	1	0	2	0	0	0	0	0
K00333 NADH-quinone oxidoreductase subunit D [EC:7.1.1.2]	18	5	8	6	5	8	9	12	10	6	14	10	10	14	8	7	5	10	7	4	6	4	7	13	11	8	3	12	7	9	10	11	6	12	13	2	14	13	5	9	15	8	14	14	8	7	3	11	9
K00334 NADH-quinone oxidoreductase subunit E [EC:7.1.1.2]	0	0	0	3	0	0	0	0	0	1	0	1	1	0	0	0	3	0	2	0	0	0	0	1	1	1	0	1	0	0	0	1	0	0	0	0	0	0	0	0	2	1	0	0	1	0	1	0	2
K00335 NADH-quinone oxidoreductase subunit F [EC:7.1.1.2]	5	2	4	7	11	22	7	13	6	8	6	9	12	4	10	3	3	6	8	7	7	12	6	10	20	13	14	5	5	9	12	11	11	10	9	2	9	6	9	3	8	7	14	10	6	7	9	5	2
K00336 NADH-quinone oxidoreductase subunit G [EC:7.1.1.2]	6	0	7	5	6	10	9	6	11	5	9	12	7	5	4	3	9	5	7	13	12	9	12	4	7	7	8	11	3	6	1	5	2	7	7	1	6	8	5	4	6	2	3	6	2	2	4	1	2
K00337 NADH-quinone oxidoreductase subunit H [EC:7.1.1.2]	0	1	2	0	1	0	0	0	0	1	1	1	0	2	0	0	1	0	0	1	0	0	0	0	2	0	1	0	0	4	0	0	1	1	1	0	0	0	3	0	0	1	2	0	0	0	0	0	0
K00338 NADH-quinone oxidoreductase subunit I [EC:7.1.1.2]	65	43	67	50	49	57	77	59	56	48	61	75	46	59	57	48	56	59	56	39	48	58	49	42	50	63	69	55	43	44	54	67	64	39	75	30	51	83	55	57	44	52	63	39	29	38	29	31	25
K00339 NADH-quinone oxidoreductase subunit J [EC:7.1.1.2]	0	2	2	0	0	0	0	0	0	0	0	0	3	0	0	0	0	0	0	0	0	0	0	0	0	0	0	0	0	0	0	0	0	0	0	0	0	0	0	0	0	0	0	0	0	0	0	1	0
K00340 NADH-quinone oxidoreductase subunit K [EC:7.1.1.2]	0	0	1	0	0	0	0	0	0	0	0	0	1	0	0	0	0	0	0	0	0	0	0	0	0	0	0	0	0	0	0	0	0	0	0	0	0	0	0	0	0	0	0	0	0	0	0	0	0
K00341 NADH-quinone oxidoreductase subunit L [EC:7.1.1.2]	0	3	2	1	0	0	0	0	0	0	0	0	0	0	0	0	0	3	0	0	0	0	0	0	0	0	0	0	1	0	0	0	0	0	0	0	0	0	0	0	0	0	1	0	0	0	0	0	0
K00342 NADH-quinone oxidoreductase subunit M [EC:7.1.1.2]	1	0	1	0	0	0	0	0	0	0	0	0	0	0	0	0	0	0	0	0	0	0	0	0	0	1	0	0	0	0	0	0	0	0	0	0	0	0	0	0	0	0	0	0	0	0	0	0	0
K00343 NADH-quinone oxidoreductase subunit N [EC:7.1.1.2]	1	0	0	0	0	0	0	0	0	0	0	0	0	0	0	0	0	0	0	0	0	0	0	0	0	0	0	0	0	0	0	1	0	0	0	0	0	0	0	0	0	0	0	0	0	0	0	0	0
K00404 cytochrome c oxidase cbb3-type subunit I [EC:7.1.1.9]	2	0	2	0	2	1	0	1	0	0	0	0	0	0	0	0	0	5	0	1	0	0	0	0	0	0	0	0	0	1	0	0	1	0	0	0	0	0	0	2	0	1	0	0	0	0	0	0	0
K00405 cytochrome c oxidase cbb3-type subunit II	0	0	0	0	0	2	1	0	0	0	0	0	2	0	0	0	0	0	1	0	0	4	0	0	0	1	0	0	0	1	0	0	0	0	0	0	1	0	0	1	3	0	0	0	0	0	0	0	0
K00406 cytochrome c oxidase cbb3-type subunit III	5	4	0	0	0	0	0	1	2	0	0	0	1	0	0	0	1	0	0	0	0	0	0	0	0	0	2	1	0	0	0	0	0	0	0	0	0	0	0	1	0	0	0	0	2	1	0	0	0
K00407 cytochrome c oxidase cbb3-type subunit IV	1	0	0	0	0	2	1	0	0	0	0	0	0	0	0	0	0	0	0	0	1	0	0	0	0	0	0	0	0	0	0	0	0	0	0	0	0	0	0	0	0	0	0	0	0	0	0	0	0
K00410 ubiquinol-cytochrome c reductase cytochrome b/c1 subunit	0	0	0	0	0	0	2	0	0	0	0	0	0	0	1	0	0	0	0	0	0	0	0	0	0	0	0	1	0	1	0	0	0	0	1	0	0	0	0	0	0	0	0	0	1	0	0	0	0
K00411 ubiquinol-cytochrome c reductase iron-sulfur subunit [EC:7.1.1.8]	24748	15924	21075	16513	19071	20506	19105	19402	18012	20080	19674	22087	18658	18490	20467	16355	20042	19171	19001	22327	17964	19877	19279	17818	19821	20945	23714	20877	18680	20397	20818	21313	20216	21191	22098	10675	22103	21576	20035	19051	18828	19632	16965	19426	11128	13266	12778	12693	12533
K00412 ubiquinol-cytochrome c reductase cytochrome b subunit	15103	8976	13232	11380	12644	17197	11903	12616	12436	11176	13256	17291	14255	17291	13748	6719	14085	8968	15240	13800	10944	12368	7985	10724	11630	14324	14809	13444	12191	13804	16155	15297	12722	13937	13334	7590	11483	11981	16035	10683	10781	12486	11025	11775	2768	3113	3753	3477	4546
K00413 ubiquinol-cytochrome c reductase cytochrome c1 subunit	8454	5700	7456	6119	6832	7554	7041	7300	6522	7143	7447	8376	7500	6902	7504	6241	7369	7135	6892	8033	6621	7210	6703	6702	7032	7220	8406	7324	6633	7308	7622	7740	7451	7064	8140	3531	8249	8253	7137	6754	6703	7296	6394	7200	3711	4464	4219	4269	4305
K00414 ubiquinol-cytochrome c reductase core subunit 1	2	0	0	1	10	10	7	4	5	0	0	1	1105	7	5	1	1	0	0	2	2	3	7	1	6	0	11	19	31	27	38	29	0	0	0	0	0	1	2	3	1	0	2	1	19	17	3	12	1
K00415 ubiquinol-cytochrome c reductase core subunit 2	14450	10430	13668	11435	12718	13967	13135	13536	12747	13540	13761	15589	13585	13076	14137	11418	14059	12825	13140	15259	12598	13778	12753	12404	12933	13793	16010	14212	12453	13685	14763	14305	13979	14174	15246	8713	16003	13992	13803	13246	12549	12761	11670	12988	7844	9769	8810	8829	8812
K00416 ubiquinol-cytochrome c reductase subunit 6	7085	5043	6357	5135	5795	6636	6320	5988	6104	6432	5902	6297	6115	5171	5735	4918	6164	5991	5913	7122	5684	6195	6369	5746	6180	6189	7017	6389	6040	6395	5914	6223	6705	6410	6669	3668	7053	6934	5732	5691	5663	6970	5001	5997	3677	4984	4673	4430	4325
K00417 ubiquinol-cytochrome c reductase subunit 7	13566	8476	11034	8898	10198	11235	10476	10408	9590	10501	10380	11478	10146	9711	11402	8826	10909	10932	10179	11626	9379	10463	9869	9463	10860	11650	12523	10982	9977	10884	11140	11489	10907	11059	11817	5354	11291	11795	10304	9842	10443	11878	9203	10515	5930	7090	6725	6399	6292
K00418 ubiquinol-cytochrome c reductase subunit 8	6103	4036	5464	4199	4616	5505	5011	4782	4751	5038	4975	5425	5240	4495	5036	4034	5223	4705	5235	5857	4446	5007	4682	4394	5110	5047	6299	5167	4711	5155	5147	5108	5095	5088	5422	2831	5209	5312	5001	4764	4931	5612	3995	4584	3012	3862	3546	3543	3467
K00419 ubiquinol-cytochrome c reductase subunit 9	5934	3918	4854	3978	4206	4961	4515	4584	4246	4607	4594	4599	4483	3683	3918	3425	4468	4286	4676	5400	4118	4600	4790	4310	4592	4282	5812	4887	4392	4854	4520	4778	5020	4711	4948	2294	5056	5913	4121	4420	4436	5228	3940	4801	2685	3665	3315	3184	3210
K00420 ubiquinol-cytochrome c reductase subunit 10	1428	899	1197	926	957	1334	1014	1082	1122	1188	986	1017	1415	1035	1191	904	1166	941	1151	1454	1184	1148	1163	1067	1317	1205	1515	1365	1323	1338	1343	1402	1105	1150	1412	708	1368	1103	1325	1308	1192	1563	862	981	490	899	1052	770	871
K00425 cytochrome bd ubiquinol oxidase subunit I [EC:7.1.1.7]	0	0	0	0	0	0	0	0	0	0	0	1	0	0	0	0	0	0	0	0	0	0	0	0	0	0	0	0	0	0	0	0	0	0	0	0	0	0	0	0	0	0	0	0	0	0	0	0	1
K00426 cytochrome bd ubiquinol oxidase subunit II [EC:7.1.1.7]	0	0	0	0	0	0	0	0	0	0	0	0	0	0	0	0	0	0	0	0	0	0	0	0	0	0	0	0	0	0	0	0	0	0	0	0	1	0	0	0	0	0	0	0	0	0	0	0	0
K00937 polyphosphate kinase [EC:2.7.4.1]	1	0	0	0	0	0	0	0	0	1	0	0	0	0	0	0	0	0	0	0	0	0	0	0	0	0	0	0	0	0	0	0	0	0	0	0	0	0	1	0	0	0	0	0	0	0	0	0	0
K01507 inorganic pyrophosphatase [EC:3.6.1.1]	2398	1789	2467	2286	2626	2636	2502	2667	2395	2696	2885	2942	2975	2721	2857	2207	2532	2680	2631	2735	2403	2718	2301	2373	2471	2799	3145	2816	2449	2777	2738	2774	2561	2713	2947	1317	2738	2873	2508	2377	2414	2324	2193	2559	1339	1660	1448	1512	1485
K01535 H+-transporting ATPase [EC:7.1.2.1]	187	212	469	382	609	338	203	337	233	526	598	404	56	319	641	148	107	230	311	108	222	235	163	307	206	415	488	127	275	238	216	245	139	226	260	78	41	52	61	48	36	73	22	212	10	8	3	8	5
K01542 H+/K+-exchanging ATPase subunit alpha [EC:7.2.2.19]	4	11	17	8	12	13	9	12	15	8	7	10	112	19	8	9	11	14	13	11	10	11	11	7	8	8	11	14	14	9	4	11	10	13	12	6	9	11	16	16	5	7	8	7	4	4	10	7	10
K01544 non-gastric H+/K+-exchanging ATPase [EC:7.2.2.19]	0	1	0	0	1	0	0	1	0	0	0	1	0	0	1	1	0	0	1	0	0	0	2	0	0	1	0	0	0	0	0	0	1	0	1	0	0	0	0	0	0	0	0	0	0	0	0	0	0
K01549 F-type H+-transporting ATP synthase subunit e	0	0	0	0	0	0	0	0	0	0	0	0	0	0	0	0	0	0	0	0	0	0	0	0	0	0	0	0	0	0	0	0	0	0	0	0	0	0	0	0	0	0	0	0	0	0	0	0	0
K02108 F-type H+-transporting ATPase subunit a	7	11	0	2	3	6	0	2	8	30	9	1	0	11	7	56	1	26	6	1	0	6	3	1	2	37	7	1	3	3	2	4	1	22	4	0	1	0	3	1	1	5	0	3	0	1	0	0	0
K02109 F-type H+-transporting ATPase subunit b	85	34	96	81	138	130	28	148	40	55	118	15	15	137	79	93	48	128	114	83	86	67	77	46	73	137	151	72	129	74	66	90	30	50	56	13	15	8	10	7	4	19	8	42	1	0	0	0	0
K02110 F-type H+-transporting ATPase subunit c	3	1	0	0	0	0	0	0	0	0	0	0	0	0	0	0	0	0	3	0	0	0	0	0	0	0	0	0	1	1	0	0	0	0	0	0	0	0	1	0	0	0	0	0	0	1	0	0	0
K02111 F-type H+/Na+-transporting ATPase subunit alpha [EC:7.1.2.2 7.2.2.1]	403	268	363	350	408	435	437	469	386	433	461	530	438	398	513	368	400	428	332	389	358	358	360	385	386	393	424	394	340	433	400	413	416	418	452	224	428	440	422	380	360	382	323	419	181	252	181	258	215
K02112 F-type H+/Na+-transporting ATPase subunit beta [EC:7.1.2.2 7.2.2.1]	156	86	128	133	184	159	146	158	178	151	184	189	162	167	180	148	174	178	138	151	117	139	143	112	140	128	182	148	119	180	152	171	150	127	146	96	133	162	141	137	145	152	130	149	73	85	77	65	87
K02113 F-type H+-transporting ATPase subunit delta	38	15	59	43	78	62	18	42	16	24	41	7	11	109	80	48	41	43	45	43	44	39	37	29	57	76	78	38	115	79	59	55	16	25	32	14	10	11	5	6	5	2	5	18	0	0	0	0	0
K02114 F-type H+-transporting ATPase subunit epsilon	1	0	2	0	0	0	0	1	0	0	1	0	0	2	0	0	1	2	1	1	1	1	1	0	0	1	0	0	1	1	2	0	0	1	2	0	0	0	0	0	0	0	0	0	0	0	0	0	0
K02115 F-type H+-transporting ATPase subunit gamma	44	22	71	54	91	80	27	70	25	32	50	8	10	113	85	71	36	84	85	45	51	49	35	47	54	91	77	60	126	90	71	68	24	29	28	13	16	12	8	10	5	8	7	25	0	0	0	0	0
K02117 V/A-type H+/Na+-transporting ATPase subunit A [EC:7.1.2.2 7.2.2.1]	0	0	0	0	2	1	1	0	1	1	0	1	1	0	0	0	0	2	2	1	0	0	2	0	1	2	0	1	1	0	0	2	0	2	0	0	0	0	1	0	1	0	2	1	0	1	1	0	1
K02118 V/A-type H+/Na+-transporting ATPase subunit B	5	2	4	2	3	1	2	0	5	1	9	4	4	0	7	2	3	4	1	7	1	0	3	1	3	0	6	3	2	0	1	6	4	2	3	1	3	5	3	0	5	4	4	5	2	8	1	2	0
K02125 F-type H+-transporting ATPase subunit 8	0	0	0	5	4	0	0	3	0	0	0	1	2277	1	0	0	0	1	1	1	3	3	2	1	1	0	11	10	9	12	12	9	0	0	1	0	0	3	0	0	0	0	0	1	8	6	2	6	1
K02126 F-type H+-transporting ATPase subunit a	9497	6937	9689	8541	9512	16637	9212	9738	10219	8106	11612	13634	25891	12217	6476	4356	10800	2609	16823	12253	7367	11059	6106	9873	5767	9553	14521	13056	9919	13384	13864	12911	10042	10972	8545	4040	10546	6888	9262	5372	6273	8015	12072	10541	836	792	1130	788	1786
K02127 F-type H+-transporting ATPase subunit b	10337	6737	9071	7670	8539	9420	9012	9051	8581	9585	9041	10482	9216	8913	9736	7456	9252	9166	8975	10231	8431	9250	8308	8138	9184	9718	10662	9601	8386	9132	9651	9959	9366	9973	10486	5800	9878	10351	9687	8925	8829	9764	7532	8837	5025	5990	5469	5531	5638
K02128 F-type H+-transporting ATPase subunit c	20934	14934	19329	16972	18590	20672	19672	19929	17575	21162	20620	21879	20528	18869	20260	16569	19881	19729	18979	21973	17472	19730	18611	18061	19503	19162	23796	20145	18126	20024	20624	20143	20478	20238	21639	9568	21775	22076	19531	17768	19011	21631	16809	19858	10708	13062	11380	11605	11676
K02129 F-type H+-transporting ATPase subunit e	10370	6601	8506	6738	7784	8833	7889	7916	7184	8093	7875	8680	7656	7564	8223	6544	8031	7991	7653	9022	7114	8120	7213	7007	8176	9069	10007	8630	7915	8607	8839	8607	7985	8865	8725	4154	8305	8545	8207	7392	7970	9371	7029	7683	4851	5800	5273	5531	5154
K02130 F-type H+-transporting ATPase subunit f	8131	5223	7589	6218	6686	7563	6924	7325	6374	7198	7406	8157	7140	7361	7947	6034	7447	7150	7152	7671	6126	7076	6076	6132	7223	7267	8586	7186	6661	7182	7766	7739	6982	7113	7991	3571	7240	7621	7666	6720	6890	8273	6196	6886	4105	4920	4267	4669	4459
K02131 F-type H+-transporting ATPase subunit 6	0	0	7	4	14	16	5	1	1	3	2	0	421	5	1	0	0	1	3	0	3	1	1	4	0	1	7	0	12	7	6	9	1	1	0	0	1	1	0	0	1	0	0	4	2	9	1	1	1
K02132 F-type H+-transporting ATPase subunit alpha	23071	17089	21868	21222	23207	24786	23880	25392	22733	25780	25664	28253	26703	23546	25933	20385	24030	24362	22364	26325	21659	24076	22158	22018	22558	24039	26079	24481	21050	23395	24907	24820	24873	24817	26149	14648	27218	26952	23566	22441	22178	22998	20071	24424	12040	15110	13187	13364	13441
K02133 F-type H+-transporting ATPase subunit beta [EC:7.1.2.2]	15432	10651	14364	14632	15744	16672	16191	17961	16088	17904	18218	19089	20884	16868	18053	13627	16150	16659	15331	17431	14131	15982	14491	14589	15248	16187	17695	16310	14417	15935	16247	16617	16418	16661	17689	10422	17457	18070	15331	14720	14989	15882	13169	16253	7240	9003	7795	8301	7681
K02134 F-type H+-transporting ATPase subunit delta	8012	6209	7638	6892	7641	8223	7846	7984	7390	8393	8238	9047	8441	7514	8187	6882	8261	8052	7728	8840	7346	8076	7696	7313	7912	8364	9504	8460	7355	8432	8647	8591	8282	8362	8612	4516	8918	8673	8093	7571	7688	8615	7172	8042	4424	5538	4628	4599	4528
K02135 F-type H+-transporting ATPase subunit epsilon	1590	990	1283	1114	1055	1412	1177	1185	1148	1241	1184	1287	1394	1089	1192	956	1179	1162	1211	1451	1071	1267	1060	1047	1226	1296	1496	1274	1189	1278	1354	1365	1162	1310	1334	688	1192	1310	1269	1124	1072	1490	1016	1115	861	1039	885	998	1003
K02136 F-type H+-transporting ATPase subunit gamma	9934	6504	8568	7067	7651	8813	7844	8204	7828	8373	8480	9451	8567	8165	8657	6799	8356	8176	8051	9227	7232	8363	7335	7515	8087	9085	9271	8516	7653	8265	8802	9025	8302	8781	9190	5033	8509	9072	8445	7931	7705	9119	7022	8097	4106	5279	4898	4898	4855
K02137 F-type H+-transporting ATPase subunit O	8786	5612	7798	6306	7231	7798	7065	7341	7083	7451	7457	8319	7619	7600	8118	6108	7694	7572	7375	8167	6288	7345	6589	6553	7442	8390	9047	7776	6925	7787	8015	8131	7248	7861	8304	4833	7580	8347	7801	7131	7168	8029	6536	7292	4247	5011	4462	4720	4486
K02138 F-type H+-transporting ATPase subunit d	9205	5956	8329	6702	7184	8379	7353	7831	7205	7742	7747	8899	7623	7999	8397	6237	7989	7477	7616	8508	6631	7790	6520	6865	7821	8397	8971	7865	7033	7733	7858	8398	7507	8220	8373	4665	7834	7929	8350	7295	7130	8485	6440	7107	4683	5809	5139	5397	5248
K02139 F-type H+-transporting ATPase subunit f	0	0	0	0	0	0	0	0	0	0	0	0	0	0	0	0	0	0	0	0	0	0	0	0	0	0	0	0	0	0	0	0	0	0	0	0	0	0	0	0	0	0	0	0	0	0	0	0	0
K02140 F-type H+-transporting ATPase subunit g	8335	5055	7058	5514	6247	6922	6384	6326	6192	6763	6621	7039	6775	6367	7070	5818	6769	6493	6502	7473	5741	6589	6200	5736	6936	7077	8085	6895	6437	6773	7257	7460	6736	6895	7424	4047	6996	7252	6929	6281	6315	7936	5471	6128	3844	4699	4286	4211	4320
K02142 F-type H+-transporting ATPase subunit j	0	0	0	0	0	0	0	0	0	0	1	0	0	0	0	1	1	0	0	0	0	2	0	0	0	0	0	0	0	1	0	0	0	0	1	0	0	0	0	0	0	1	0	0	0	1	0	0	0
K02143 F-type H+-transporting ATPase subunit k	0	0	0	0	0	1	0	0	0	0	0	0	0	0	0	0	0	0	0	0	0	0	0	0	0	0	0	0	0	0	0	0	0	0	0	0	0	0	0	0	0	0	0	0	0	0	0	0	0
K02144 V-type H+-transporting ATPase subunit H	2522	1771	2301	2604	2660	3088	2836	3093	2724	3179	3134	3505	3053	3016	3183	2371	2985	2940	2894	3037	2494	2852	2447	2645	2768	2935	3225	3055	2609	2821	3130	3020	2805	2952	3130	1563	2996	3198	3009	2599	2712	2654	2332	2958	1344	1677	1376	1493	1536
K02145 V-type H+-transporting ATPase subunit A [EC:7.1.2.2]	4562	3556	4581	5161	5465	5870	5547	5826	5274	5940	6075	7046	5546	5961	6180	4577	5855	5747	5301	5911	5218	5816	4800	5055	5471	6096	6327	5802	4834	5606	5848	5853	5699	5893	6356	3373	6137	6273	5982	5437	4881	4791	4487	5483	2600	3333	2614	2864	2981
K02146 V-type H+-transporting ATPase subunit d	7406	4952	6529	5747	6225	7119	6316	6630	6088	6485	6831	8126	6692	6886	7224	5323	6721	6404	6727	7509	5973	6809	5666	5804	6533	6865	7666	7006	6082	6777	6977	7187	6587	6491	7356	3541	6853	7417	7143	6376	6076	5449	5636	6358	3370	4285	3763	4064	3916
K02147 V-type H+-transporting ATPase subunit B	7850	5934	7435	7570	8193	9021	8202	8567	7829	8984	9110	10424	8366	8688	8987	6810	8554	8255	7944	9187	7743	8381	7198	7538	8171	8792	9497	8651	7441	8338	9019	8897	8459	8544	9257	4632	9164	9248	8725	7942	7506	7946	6755	8487	3938	5205	4421	4478	4695
K02148 V-type H+-transporting ATPase subunit C	3422	2396	3229	2977	3213	3624	3233	3274	3111	3490	3557	4220	3203	3523	3635	2498	3433	3408	3120	3618	2990	3415	2631	2989	3204	3552	3661	3438	3154	3459	3625	3780	3245	3364	3612	1891	3492	3779	3530	3083	3002	3313	2709	3186	1655	2252	1870	1988	1944
K02149 V-type H+-transporting ATPase subunit D	2997	1913	2549	2254	2566	2970	2603	2610	2408	2665	2664	3109	2583	2671	2827	2126	2633	2716	2443	2932	2392	2587	2230	2366	2524	3024	2997	2874	2502	2694	2741	2888	2716	2785	2930	1623	2684	3103	2677	2472	2377	2566	2241	2740	1443	1716	1510	1624	1522
K02150 V-type H+-transporting ATPase subunit E	3203	2012	2598	2359	2606	3124	2571	2790	2610	2788	2657	3254	2783	2550	2828	2132	2578	2697	2604	3078	2419	2813	2331	2434	2756	3263	3145	2901	2546	2789	2828	3134	2641	2963	2983	1904	2756	2969	2767	2631	2421	2708	2170	2515	1488	1988	1651	1898	1742
K02151 V-type H+-transporting ATPase subunit F	4757	3033	4174	3400	3621	4318	3929	4021	3701	4030	3797	4612	3748	3932	4178	2949	3978	3897	3910	4355	3347	3847	3493	3463	3848	4364	4529	4058	3693	3877	4081	4301	4079	4184	4301	2256	3780	4181	3993	3768	3484	4487	3095	3518	2168	2692	2509	2404	2643
K02152 V-type H+-transporting ATPase subunit G	2868	1853	2524	2138	2290	2687	2469	2470	2491	2574	2451	2841	2448	2402	2477	1841	2470	2310	2378	2719	2122	2430	2082	2111	2453	2687	2911	2626	2311	2504	2370	2605	2268	2497	2672	1455	2370	2588	2578	2462	2274	2651	1892	2172	1057	1399	1421	1317	1353
K02153 V-type H+-transporting ATPase subunit e	3699	2343	3383	3053	3308	3964	3494	3509	3467	3663	3695	4295	3441	3875	4101	2779	3716	3573	3464	3854	2964	3558	2825	3128	3420	3615	3830	3490	3072	3572	3532	3872	3445	3514	3963	2258	3446	3729	3841	3236	3363	3345	2874	3308	1840	2435	2008	2123	2171
K02154 V-type H+-transporting ATPase subunit a	10241	7444	9935	10086	10682	11469	10748	11714	10508	12147	12257	14072	11779	11729	12339	8999	11331	11264	11276	12096	10098	11189	9337	9873	10918	11958	12626	11414	9825	10783	11670	11693	10972	11538	12347	6837	12235	12638	11367	10555	9629	8119	9039	10536	5105	6423	5651	5659	5811
K02155 V-type H+-transporting ATPase 16kDa proteolipid subunit	21699	14401	19580	16836	18663	20193	18983	19097	18024	20172	19690	22699	18731	18528	19499	15695	19817	18788	18653	22058	17412	19329	18250	17138	18481	20015	23132	20961	18440	20269	20401	20655	20223	20802	20711	11454	21119	20114	19029	18011	17333	20302	16250	18397	11667	14127	12752	12663	12295
K02256 cytochrome c oxidase subunit 1 [EC:7.1.1.9]	207853	136905	194562	151854	178525	241669	164125	177189	177300	154908	209045	264231	200939	220824	182861	121860	202564	127189	219596	189718	147131	185061	120410	161561	152103	176828	213547	202912	164952	205371	236274	217578	190533	171286	183949	88229	182774	175417	194062	139342	153227	156810	198289	197704	41083	47221	54277	48652	59995
K02257 heme o synthase [EC:2.5.1.141]	601	439	634	595	696	738	664	726	650	682	811	895	696	691	737	538	707	668	710	726	621	690	602	588	626	684	789	693	580	668	713	746	711	646	720	390	760	721	734	638	555	649	571	615	395	465	411	434	457
K02258 cytochrome c oxidase assembly protein subunit 11	333	197	303	271	283	347	327	332	287	351	363	430	295	337	388	293	379	314	332	330	253	322	277	309	332	374	421	367	253	362	395	359	329	314	367	180	329	335	331	329	320	316	269	253	157	188	175	173	178
K02259 cytochrome c oxidase assembly protein subunit 15	1311	867	1192	1103	1177	1286	1157	1189	1182	1222	1376	1444	1214	1185	1325	1043	1280	1095	1211	1366	1101	1194	1036	1049	1162	1239	1442	1287	1107	1261	1248	1230	1283	1216	1339	698	1324	1351	1187	1120	1125	1085	940	1202	618	690	700	717	684
K02260 cytochrome c oxidase assembly protein subunit 17	23	20	39	31	29	26	25	30	16	26	24	24	205	31	25	18	26	18	29	23	22	25	19	25	27	32	32	26	29	22	38	25	24	22	36	19	21	25	34	17	14	23	27	24	13	13	15	17	9
K02261 cytochrome c oxidase subunit 2	100288	67005	92600	74261	87068	109892	86255	86429	91797	77313	97004	109087	92261	88783	75235	60269	92170	44467	107111	100990	75134	92799	77410	79887	78604	92757	122426	102795	88269	102706	110812	104032	94934	95030	92403	53410	97882	85401	90623	71057	79560	94731	91092	93562	5077	7325	12415	6004	11971
K02262 cytochrome c oxidase subunit 3	9580	6041	8807	7069	8192	12791	7295	8169	8330	6731	9845	12217	32401	11024	8382	4996	9502	5365	11203	8918	6410	8530	4811	7293	7046	8363	10220	9029	7610	9398	10940	10018	8665	7965	8213	3744	7652	6446	8740	6117	6659	7776	8960	8329	2948	2995	3100	3096	3658
K02263 cytochrome c oxidase subunit 4	18527	11913	16544	13190	14994	16507	15448	15514	14782	15369	16229	18022	16684	15581	17037	13261	16499	15730	15438	17415	14075	15724	14504	13931	16372	17089	18576	16466	14586	16375	17065	17120	16118	16644	18334	8857	17169	17320	16693	15129	15457	17318	13664	15234	8404	10093	9139	9552	9616
K02264 cytochrome c oxidase subunit 5a	12609	7756	10935	8794	9932	11322	10216	10280	9897	10501	10445	12112	10100	10463	11690	8618	10790	10156	10010	11373	9324	10354	9018	9133	10594	11504	11824	10764	9819	10739	11620	11400	10760	10845	11926	5992	10633	11242	11189	9953	10221	11062	8848	9874	6230	7338	6639	6892	6919
K02265 cytochrome c oxidase subunit 5b	6536	4371	5565	4789	5412	5874	5429	5621	5120	5705	5644	6315	5953	5194	5628	4642	5874	5384	5443	6584	5184	5654	5523	5099	5614	5299	6683	5875	5406	6039	5845	5926	6032	5313	5989	2801	6138	6104	5486	5366	5393	5996	4834	5365	3447	4130	3727	3726	3669
K02266 cytochrome c oxidase subunit 6a	14912	9941	12997	10717	11904	13214	12116	12651	11830	12991	12357	14102	12617	12183	13744	10936	12977	12523	11937	14142	11280	12680	11783	11191	12800	13231	14474	13133	11787	13382	13636	13645	12902	12858	14033	7327	13832	13627	12565	11971	12104	14090	10588	12317	7134	9070	7999	8306	7879
K02267 cytochrome c oxidase subunit 6b	7545	5389	6928	6436	6892	8042	7488	7543	6919	7639	7654	8541	7824	7727	8145	6598	7915	7129	7720	7989	6824	7617	6517	6741	7739	8281	9079	7718	7002	7641	8029	8147	7309	7849	8270	3438	7860	7366	7963	6929	7219	8761	6261	6901	5174	6059	5331	5687	5705
K02268 cytochrome c oxidase subunit 6c	2017	1269	1727	1448	1553	1867	1620	1620	1522	1637	1652	1904	2305	1558	1751	1379	1682	1565	1651	1864	1422	1666	1428	1472	1650	1736	1908	1710	1571	1709	1743	1879	1591	1826	1816	933	1645	1742	1613	1614	1608	1925	1400	1562	1081	1371	1162	1195	1125
K02269 cytochrome c oxidase subunit 7	0	0	0	0	0	0	0	0	0	0	1	0	0	0	0	0	0	0	0	0	0	0	0	1	0	1	0	0	0	0	0	0	0	0	0	0	0	0	0	0	2	0	0	0	0	0	1	0	2
K02270 cytochrome c oxidase subunit 7a	1	0	9	12	13	8	10	5	0	1	1	1	810	0	4	1	4	1	1	6	3	1	1	2	3	0	11	8	10	17	11	9	1	1	2	1	0	2	0	1	0	0	0	6	8	7	5	4	1
K02271 cytochrome c oxidase subunit 7b	2	0	0	0	2	4	2	2	2	0	0	1	466	1	2	2	1	0	0	0	2	1	0	1	4	0	3	3	14	9	13	9	0	0	0	2	0	0	1	1	0	0	0	2	4	6	1	4	1
K02272 cytochrome c oxidase subunit 7c	4643	2991	4034	3079	3606	3973	3799	3641	3303	3967	3939	4083	4151	3497	3750	3204	4012	3673	4066	4392	3490	3718	3624	3210	3954	4206	4907	4221	3663	4213	4225	4087	3808	4183	4186	1740	4274	4046	3768	3802	3519	4383	3248	3522	2418	2919	2846	2708	2689
K02273 cytochrome c oxidase subunit 8	1	0	6	9	12	6	3	1	1	1	1	1	1053	1	3	2	0	1	0	1	0	3	0	2	2	1	9	10	9	14	11	13	2	1	0	3	0	1	0	2	2	0	1	1	6	5	0	5	1
K02274 cytochrome c oxidase subunit I [EC:7.1.1.9]	8	3	4	10	11	12	7	7	7	6	6	8	9	21	14	3	6	9	8	8	7	1	5	5	7	1	8	6	9	4	14	8	9	4	2	2	10	13	8	2	6	9	3	14	3	2	3	3	3
K02275 cytochrome c oxidase subunit II [EC:7.1.1.9]	0	0	0	2	0	1	0	1	2	0	1	0	2	0	5	0	1	0	2	0	0	0	0	1	0	0	1	1	0	1	1	0	0	0	0	5	0	0	0	1	0	1	4	0	0	0	0	0	0
K02276 cytochrome c oxidase subunit III [EC:7.1.1.9]	0	0	1	0	0	0	1	0	0	0	0	1	0	0	0	0	0	0	0	0	0	0	0	0	0	0	0	0	0	0	0	0	0	0	0	0	0	0	0	1	0	0	0	0	0	0	0	0	0
K02297 cytochrome o ubiquinol oxidase subunit II [EC:7.1.1.3]	0	0	0	0	0	0	0	0	0	0	0	0	0	0	0	0	0	0	1	0	0	0	0	0	0	0	0	0	0	0	0	0	0	0	0	0	0	0	0	0	0	0	0	0	0	0	0	0	0
K02298 cytochrome o ubiquinol oxidase subunit I [EC:7.1.1.3]	0	0	0	0	0	0	0	0	0	0	0	0	0	0	0	0	0	0	0	0	0	0	0	0	0	0	0	0	0	0	0	0	0	0	0	0	0	0	0	0	0	0	0	0	0	0	0	0	0
K02828 cytochrome aa3-600 menaquinol oxidase subunit III [EC:7.1.1.5]	0	0	0	0	0	0	0	0	0	0	0	0	0	0	0	0	0	0	0	0	0	0	0	0	0	0	0	0	0	0	0	0	0	1	0	0	0	0	0	0	0	0	0	0	0	0	0	0	0
K03661 V-type H+-transporting ATPase 21kDa proteolipid subunit	4840	3185	4603	4117	4369	4929	4535	4702	4252	4763	4732	5628	4718	5029	5096	3803	5059	4588	4635	5208	4213	4713	3849	3987	4411	4985	5544	4773	4207	4678	4880	5364	4672	5031	5259	2919	5038	4779	5239	4487	4182	4906	3954	4107	2768	3321	2970	3155	3266
K03662 V-type H+-transporting ATPase S1 subunit	3984	2599	3651	3317	3553	4126	3653	3948	3552	3851	3869	4444	3912	3802	4084	3038	3764	3644	3686	4175	3239	3744	3219	3473	3718	4098	4331	3943	3511	3780	4129	4113	3848	3921	4064	2272	4055	4198	3989	3642	3538	3181	3218	3536	1594	2193	2017	2044	2201
K03878 NADH-ubiquinone oxidoreductase chain 1 [EC:7.1.1.2]	11332	6398	9369	7971	8825	10892	8843	9027	8889	7729	8881	10791	16723	9894	9557	6140	9769	7351	9563	9793	7877	9007	6756	7510	8725	9648	10810	10160	8893	9903	11278	10818	9395	9529	9651	6337	9011	9594	10790	7999	8182	9548	7804	8640	2525	3248	3379	3317	3864
K03879 NADH-ubiquinone oxidoreductase chain 2 [EC:7.1.1.2]	5	2	0	11	2	5	4	2	7	2	2	1	7052	5	3	0	0	1	4	5	5	2	2	5	1	5	18	18	21	25	22	12	4	4	6	1	2	2	1	4	1	1	3	1	19	12	12	13	12
K03880 NADH-ubiquinone oxidoreductase chain 3 [EC:7.1.1.2]	5	2	11	19	17	8	2	5	2	4	4	4	2669	4	7	1	5	3	4	6	5	3	3	4	5	6	8	16	8	17	7	11	6	6	3	0	2	2	11	3	2	1	1	1	17	14	17	13	26
K03881 NADH-ubiquinone oxidoreductase chain 4 [EC:7.1.1.2]	2630	1146	2306	1636	1771	2542	1656	1832	1725	1573	2193	3115	12686	2892	2395	865	2252	1639	2390	1934	1544	1725	765	1383	1694	1825	2163	1906	1716	1940	2515	2291	1794	1531	1851	993	1478	1797	2211	1520	1776	1821	1804	1647	779	702	729	875	842
K03882 NADH-ubiquinone oxidoreductase chain 4L [EC:7.1.1.2]	36	15	19	24	21	28	14	15	23	25	16	23	358	44	33	5	17	8	15	22	13	16	6	26	25	16	46	41	32	42	52	39	17	36	30	13	10	8	29	14	31	22	32	14	195	71	72	113	166
K03883 NADH-ubiquinone oxidoreductase chain 5 [EC:7.1.1.2]	8507	5649	8413	6077	7371	9759	6852	7457	7562	6282	8462	10463	13498	9358	7179	5131	8532	4200	8581	8382	6446	7707	5655	6548	6352	7441	8951	8844	7554	8437	10381	9314	8061	7016	7296	4185	7745	6637	8524	5774	5817	6821	7225	7343	1494	1521	1796	1784	1888
K03884 NADH-ubiquinone oxidoreductase chain 6 [EC:7.1.1.2]	41	30	45	26	47	35	42	36	41	29	52	22	4481	26	22	27	26	12	42	32	17	25	27	30	31	27	45	44	28	42	43	38	41	35	36	19	40	36	27	23	19	30	29	36	4	3	8	6	5
K03885 NADH dehydrogenase [EC:1.6.99.3]	0	0	0	0	0	1	2	0	3	1	0	0	0	0	0	0	1	0	0	0	3	0	0	2	1	0	0	0	0	1	0	0	0	0	2	0	1	0	0	0	0	0	0	0	0	0	0	0	0
K03891 ubiquinol-cytochrome c reductase cytochrome b subunit	0	0	0	0	0	1	0	0	0	0	0	0	0	0	0	0	0	0	0	0	0	0	0	0	0	0	0	0	0	0	0	0	0	0	0	0	0	0	0	0	0	0	0	0	0	0	0	0	0
K03934 NADH dehydrogenase (ubiquinone) Fe-S protein 1 [EC:7.1.1.2 1.6.99.3]	14821	10422	13897	13654	14753	16099	15090	16045	14847	16461	16807	18178	16139	15899	17382	12723	15561	15713	14597	16642	13983	15271	14005	13701	14818	16024	16944	15026	13631	14930	16048	16084	15742	16260	17387	9362	17069	17533	15172	14273	14482	14253	13344	15217	7175	9113	7925	8146	8059
K03935 NADH dehydrogenase (ubiquinone) Fe-S protein 2 [EC:7.1.1.2 1.6.99.3]	15058	10776	13754	12011	13503	15120	13762	14318	13634	14679	14735	16773	14466	14366	16216	11916	14607	14407	13533	15167	12830	14062	12492	12712	14131	15125	15982	14513	12758	14561	15647	15455	14568	14856	16110	8534	15875	15622	15212	13515	14170	14251	12302	13995	7490	8734	7872	8042	8119
K03936 NADH dehydrogenase (ubiquinone) Fe-S protein 3 [EC:7.1.1.2 1.6.99.3]	7843	4917	6701	5436	6131	6961	6186	6440	6127	6506	6572	7308	6561	6356	7063	5374	6885	6587	6458	7263	5608	6517	5648	5625	6632	7070	7469	6533	5964	6596	6924	7162	6651	6890	7130	3958	6897	6703	6505	6283	6079	7030	5364	6195	3693	4660	4074	4335	4169
K03937 NADH dehydrogenase (ubiquinone) Fe-S protein 4	4139	2854	3849	3498	3808	4332	3983	3946	3818	4138	4277	4573	4146	3894	4435	3473	4042	3922	4002	4130	3513	3919	3576	3569	4274	4374	4649	4019	3621	4208	4216	4357	4033	4278	4401	2033	4189	4448	4140	3775	3939	4517	3462	3981	2406	2716	2411	2446	2588
K03938 NADH dehydrogenase (ubiquinone) Fe-S protein 5	3258	1941	2656	2168	2341	2801	2469	2531	2396	2500	2665	2760	2667	2347	2851	2105	2580	2558	2453	2928	2236	2543	2369	2275	2661	2717	2983	2723	2336	2653	2711	2869	2652	2595	2870	1303	2675	2749	2554	2384	2408	2835	2288	2414	1331	1639	1370	1585	1473
K03939 NADH dehydrogenase (ubiquinone) Fe-S protein 6	3372	2331	3177	2590	2905	3315	3106	2975	2666	3185	3022	3363	3011	2721	3181	2599	3102	3010	2865	3350	2616	2926	2901	2824	2967	3217	3633	3281	2859	3311	3135	3190	3209	3008	3352	1525	3239	3355	3026	2951	2831	3310	2513	3030	1826	2208	2003	1996	1920
K03940 NADH dehydrogenase (ubiquinone) Fe-S protein 7 [EC:7.1.1.2 1.6.99.3]	6901	4536	6084	4763	5276	6045	5272	5593	5308	5683	6000	6394	5689	5370	6130	4879	5821	5467	5402	6364	4822	5567	5183	5145	5642	5774	6242	5809	5325	5759	6137	6188	5536	5893	6134	3150	6112	5705	5535	5126	5487	6157	5163	5510	3167	3833	3478	3721	3466
K03941 NADH dehydrogenase (ubiquinone) Fe-S protein 8 [EC:7.1.1.2 1.6.99.3]	14446	9771	12868	10615	12041	13225	12315	12194	11701	12795	13040	14002	12267	11942	13379	10516	13001	12289	11906	13663	11182	12249	11580	10910	12679	12979	14404	12646	11510	13025	13291	13047	12803	12575	13990	6548	13535	13439	12520	11819	11966	13158	10602	12049	6997	8324	7817	7437	7682
K03942 NADH dehydrogenase (ubiquinone) flavoprotein 1 [EC:7.1.1.2 1.6.99.3]	21707	15226	20746	19463	21650	22766	23781	24380	22015	25328	27093	27275	25250	23490	27115	20012	23550	24528	21862	24249	21236	23208	21623	21086	22135	24104	26723	23348	20070	23087	24505	23554	23834	24623	26657	12987	27158	26062	22181	21209	21991	24243	20169	23834	10820	13500	12097	11831	12318
K03943 NADH dehydrogenase (ubiquinone) flavoprotein 2 [EC:7.1.1.2 1.6.99.3]	9974	6434	8368	6855	7547	8745	7773	8201	7492	8124	8214	9240	7764	7844	8809	6482	8463	7806	7890	8687	6968	8270	7057	7094	8007	8881	9291	8478	7259	8084	8544	8524	7927	8342	8989	3890	8621	8710	8474	7530	7811	8645	6980	7704	4850	6054	5485	5640	5713
K03944 NADH dehydrogenase (ubiquinone) flavoprotein 3	0	0	0	0	0	0	2	0	0	0	0	0	149	0	0	0	0	0	0	0	0	0	0	0	0	0	2	4	0	1	1	0	0	0	0	0	0	0	0	0	0	0	1	2	1	0	0	2	0
K03945 NADH dehydrogenase (ubiquinone) 1 alpha subcomplex subunit 1	1940	1337	1788	1419	1419	1696	1534	1598	1474	1566	1551	1790	1810	1474	1495	1334	1626	1537	1741	1831	1391	1576	1476	1290	1619	1704	2009	1625	1601	1604	1740	1699	1650	1602	1716	930	1729	1550	1674	1483	1512	1801	1243	1337	1115	1364	1330	1252	1234
K03946 NADH dehydrogenase (ubiquinone) 1 alpha subcomplex subunit 2	2826	1778	2347	1872	2135	2336	2073	2154	1997	2225	2275	2403	2460	2123	2293	1826	2306	2200	2133	2379	1878	2139	1966	1903	2214	2478	2615	2410	2130	2373	2375	2410	2183	2362	2389	1286	2341	2252	2271	2114	2153	2516	1856	2134	1216	1530	1323	1430	1246
K03947 NADH dehydrogenase (ubiquinone) 1 alpha subcomplex subunit 3	0	0	0	1	0	0	1	0	0	0	0	0	281	1	2	0	0	0	0	0	0	0	0	0	0	0	2	1	5	1	6	1	0	0	0	0	0	0	0	0	0	0	0	0	4	1	2	0	0
K03948 NADH dehydrogenase (ubiquinone) 1 alpha subcomplex subunit 4	1	1	5	5	13	6	6	2	2	2	2	2	788	4	2	1	0	2	1	5	5	1	2	1	7	1	10	6	21	17	10	14	0	1	0	2	2	1	0	1	1	2	2	2	9	4	2	1	0
K03949 NADH dehydrogenase (ubiquinone) 1 alpha subcomplex subunit 5	4408	2794	3780	3455	3853	4265	4431	4528	4274	4558	4736	4699	4428	4741	5125	3649	4417	4412	4107	4467	3561	4190	3726	3689	4193	4266	4616	4008	3819	4198	4539	4206	4226	4327	4735	2375	4378	4468	4659	3812	4394	4826	3662	4150	2387	2865	2387	2820	2651
K03950 NADH dehydrogenase (ubiquinone) 1 alpha subcomplex subunit 6	5705	3821	5197	4072	4757	5353	4916	5102	4713	5056	5184	5609	4971	4518	5241	4166	5147	4938	4860	5590	4481	4977	4876	4526	5163	5245	5921	5213	4726	5258	5013	5400	5101	5237	5509	2806	5372	5511	4893	4578	4913	5537	4272	5005	2662	3454	3091	3166	3019
K03951 NADH dehydrogenase (ubiquinone) 1 alpha subcomplex subunit 7	3089	2115	2894	2343	2604	2920	2752	2811	2644	2804	2919	3133	2912	2788	3094	2296	3020	2778	2747	3045	2479	2777	2535	2421	2769	2592	3313	2888	2589	2846	2990	2996	2812	2743	3041	1510	2997	2919	2952	2804	2643	3151	2366	2662	1507	1818	1642	1763	1720
K03952 NADH dehydrogenase (ubiquinone) 1 alpha subcomplex subunit 8	5749	3638	4903	3929	4342	4970	4386	4609	4276	4526	4601	5254	4270	4258	4811	3745	4548	4345	4478	4898	4056	4447	4014	4146	4598	4771	5324	4776	4286	4715	4804	4979	4705	4684	4984	2634	4546	4989	4604	4338	4354	4647	3835	4362	2588	3250	2903	3060	2915
K03953 NADH dehydrogenase (ubiquinone) 1 alpha subcomplex subunit 9	8528	5883	7777	6988	7976	8637	8028	8468	7853	8603	8695	9591	8256	8290	9102	6940	8575	8305	7956	9082	7578	8435	7551	7424	8116	8509	9784	8448	7389	8443	9042	9019	8415	9156	9490	5122	9318	9164	8521	8074	8021	8572	7367	8310	4374	5389	4529	4745	4912
K03954 NADH dehydrogenase (ubiquinone) 1 alpha subcomplex subunit 10	14234	9351	12727	10506	11292	13158	11780	12273	11560	12385	12652	13899	11926	12537	13426	9959	12770	12128	11950	13314	10836	12270	10650	10837	11998	12949	13949	12660	10930	12129	13295	13070	12182	12938	13589	7141	13039	13357	12909	11485	11725	13027	10672	12062	6061	7459	6618	7147	6955
K03955 NADH dehydrogenase (ubiquinone) 1 alpha/beta subcomplex 1, acyl-carrier protein	8388	5361	7290	5904	6697	7393	6687	7017	6872	7190	7287	8136	6905	7386	7877	6000	7534	7084	6900	7703	6189	7088	6162	6051	7321	7952	8470	7476	6766	7483	7847	7681	7075	7680	8162	4436	7325	7340	7430	6798	6807	7588	6062	6485	3832	4548	4129	4398	4138
K03956 NADH dehydrogenase (ubiquinone) 1 alpha subcomplex subunit 11	1	2	10	1	6	17	8	4	1	1	1	1	352	2	2	2	2	4	0	0	5	1	2	1	6	3	9	3	11	7	8	11	1	0	1	1	1	1	0	0	1	0	1	3	2	3	0	1	2
K03957 NADH dehydrogenase (ubiquinone) 1 beta subcomplex subunit 1	0	1	0	4	5	8	2	0	0	1	0	1	192	2	0	0	0	1	0	0	1	1	1	0	0	1	6	5	3	6	1	3	0	0	0	0	0	0	0	0	0	0	0	2	1	1	0	0	0
K03958 NADH dehydrogenase (ubiquinone) 1 beta subcomplex subunit 2	279	192	256	204	243	250	227	207	296	243	255	239	372	241	268	201	262	240	223	257	196	220	205	181	246	231	294	284	197	267	300	273	268	245	265	111	272	225	263	222	190	262	223	236	140	188	150	185	163
K03959 NADH dehydrogenase (ubiquinone) 1 beta subcomplex subunit 3	3818	2324	3045	2467	2756	3286	2848	2990	2707	3014	2885	3429	2940	2919	3284	2681	3053	3148	2846	3423	2699	2957	2681	2669	3105	3333	3485	3234	2941	3143	3142	3177	3066	3283	3310	1475	3263	3252	3132	3021	2979	3497	2498	2831	1918	2409	2141	2267	2256
K03960 NADH dehydrogenase (ubiquinone) 1 beta subcomplex subunit 4	6277	3978	5592	4423	4841	5570	5085	5193	4924	5115	5276	5771	5179	5111	5510	4467	5357	4986	5096	6142	4926	5315	5010	4817	5422	5571	6472	5639	5191	5556	5808	5744	5409	5481	5953	2977	5945	5817	5452	5298	5031	6079	4385	4921	3216	4079	3672	3747	3597
K03961 NADH dehydrogenase (ubiquinone) 1 beta subcomplex subunit 5	8079	4846	6825	5021	5520	6225	5723	6017	5354	6051	6068	6776	5856	5371	6282	4773	6088	5906	5785	6714	5203	6067	5554	5224	5806	6266	6961	6413	5462	6016	6322	6565	6145	6116	6504	3533	6254	6615	5699	5562	5714	6600	5190	5885	3208	3962	3554	3574	3588
K03962 NADH dehydrogenase (ubiquinone) 1 beta subcomplex subunit 6	5449	3441	4605	3591	4046	4802	4317	4255	4007	4520	4266	5029	4166	4204	4704	3638	4403	4378	4182	4991	3823	4450	3919	3830	4306	4406	4914	4543	4025	4487	4481	4727	4419	4273	4808	2117	4467	4720	4540	4099	4288	4501	3751	4262	2488	3028	2838	2882	2830
K03963 NADH dehydrogenase (ubiquinone) 1 beta subcomplex subunit 7	5584	3594	4398	3512	3817	4288	4098	4041	3799	4124	4020	4503	4019	3582	4018	3394	3978	4085	3905	4671	3573	4199	3814	3707	4067	4365	4827	4236	3821	4166	4150	4427	4293	4378	4553	2328	4446	4571	3816	3783	3886	4508	3602	3999	2323	3013	2690	2647	2724
K03964 NADH dehydrogenase (ubiquinone) 1 beta subcomplex subunit 8	7836	5004	6288	5255	6081	6643	5799	6087	5782	6462	5994	6799	6289	5775	6494	4920	6232	5990	5751	6842	5244	6064	5520	5455	6290	6384	6964	6454	5693	6277	6354	6718	6213	6431	6862	3639	6523	6980	5918	5746	6010	6584	5312	5975	3345	4300	3893	3880	3800
K03965 NADH dehydrogenase (ubiquinone) 1 beta subcomplex subunit 9	8380	5540	7250	6128	6906	7649	7179	7221	6920	7425	7127	7918	7481	6868	8136	6054	7307	7486	7132	8071	6434	6964	6782	6486	7297	7977	8543	7465	6760	7447	7422	7853	7215	7802	8171	4553	7527	7861	7187	6687	6992	8275	6203	7320	3819	4564	4181	4455	4236
K03966 NADH dehydrogenase (ubiquinone) 1 beta subcomplex subunit 10	6726	4244	5797	4760	5093	5941	5411	5574	5440	5735	5803	6310	5558	5484	6258	4636	5676	5442	5367	6245	4885	5646	5007	5051	5626	6041	6292	5784	5019	5871	5837	5815	5701	5897	6276	3500	5909	6070	5664	5296	5217	6064	4736	5474	3153	3860	3431	3567	3503
K03967 NADH dehydrogenase (ubiquinone) 1 subunit C1	1	0	0	0	3	1	2	1	0	0	0	0	124	0	3	0	0	0	0	0	0	1	1	0	1	0	2	6	2	5	3	5	1	0	0	0	0	0	0	0	0	0	0	0	3	2	0	2	0
K03968 NADH dehydrogenase (ubiquinone) 1 subunit C2	6154	3954	5296	4292	4792	5959	4956	5186	5042	5214	5018	5761	4964	5328	5733	4120	5272	4752	4918	5686	4736	5325	4572	4785	5280	5473	5883	5346	4774	5410	5404	5604	5071	5413	5838	2833	5442	5185	5425	4944	5060	5612	4234	4622	3589	4268	3855	4092	3932
K05572 NAD(P)H-quinone oxidoreductase subunit 1 [EC:7.1.1.2]	0	0	0	0	0	0	0	0	0	0	0	0	0	0	0	1	0	0	0	0	0	0	0	0	0	0	0	1	0	0	0	1	0	0	0	1	0	0	1	0	0	0	0	0	0	0	0	0	0
K05573 NAD(P)H-quinone oxidoreductase subunit 2 [EC:7.1.1.2]	1	0	0	0	0	1	0	0	0	0	0	0	0	0	0	0	0	0	0	0	0	0	1	0	0	1	1	0	1	0	0	1	0	0	0	0	0	0	0	0	0	0	0	0	0	0	1	0	0
K05574 NAD(P)H-quinone oxidoreductase subunit 3 [EC:7.1.1.2]	0	0	0	0	0	0	0	0	0	0	0	0	0	1	0	0	0	0	0	0	0	0	0	0	0	0	0	0	0	0	0	0	0	1	0	0	0	0	0	0	0	0	0	0	0	0	0	0	0
K05575 NAD(P)H-quinone oxidoreductase subunit 4 [EC:7.1.1.2]	0	0	0	0	0	0	0	0	0	0	0	0	0	0	0	0	0	0	0	0	0	0	0	0	0	0	0	0	0	0	0	0	0	0	0	0	0	0	0	0	0	0	0	0	0	0	0	0	0
K05576 NAD(P)H-quinone oxidoreductase subunit 4L [EC:7.1.1.2]	0	0	0	0	0	0	0	0	0	0	0	0	0	0	0	0	0	0	0	0	1	0	0	0	1	0	0	0	0	0	0	0	0	0	0	0	0	0	0	0	0	0	0	0	0	0	0	0	0
K05577 NAD(P)H-quinone oxidoreductase subunit 5 [EC:7.1.1.2]	0	0	0	0	0	0	0	0	0	0	0	0	0	0	0	0	0	0	0	0	0	0	1	0	1	0	0	0	0	0	0	0	0	0	0	0	0	0	0	0	0	0	0	0	0	0	0	0	0
K05578 NAD(P)H-quinone oxidoreductase subunit 6 [EC:7.1.1.2]	0	0	0	0	0	0	0	0	0	0	0	0	0	0	0	0	0	0	0	0	0	0	1	0	0	1	0	0	1	0	0	0	0	0	0	0	0	0	0	0	0	0	0	0	0	0	0	0	0
K05579 NAD(P)H-quinone oxidoreductase subunit H [EC:7.1.1.2]	0	0	0	0	0	0	0	0	0	0	0	0	0	0	0	0	0	0	0	0	0	0	0	0	0	0	0	0	0	1	0	1	1	0	1	0	0	0	0	0	0	0	0	0	0	0	0	0	0
K05580 NAD(P)H-quinone oxidoreductase subunit I [EC:7.1.1.2]	0	0	0	0	0	1	0	0	0	0	0	0	0	0	0	0	0	0	0	0	0	0	0	0	0	0	0	0	0	0	0	0	0	0	0	0	0	0	0	0	0	0	0	0	0	0	0	0	0
K05581 NAD(P)H-quinone oxidoreductase subunit J [EC:7.1.1.2]	0	0	0	0	0	0	0	0	0	0	0	0	0	0	0	0	0	0	0	0	0	0	0	0	0	0	0	0	0	0	0	0	1	0	0	0	0	0	0	0	0	0	0	0	0	0	0	0	0
K05582 NAD(P)H-quinone oxidoreductase subunit K [EC:7.1.1.2]	1	1	0	0	0	0	0	0	0	0	0	0	0	0	0	0	0	0	0	0	0	0	1	0	0	0	0	0	0	2	0	0	0	1	2	0	0	0	0	0	0	0	0	0	0	0	0	0	0
K11351 NADH dehydrogenase (ubiquinone) 1 beta subcomplex subunit 11	4817	3106	4180	3628	3816	4417	3898	3965	3877	4094	4292	4690	4261	4176	4321	3268	4157	4125	4025	4479	3500	4028	3472	3465	3986	4564	4689	4211	3765	4197	4411	4366	4067	4388	4444	2282	4181	4320	4233	3911	3876	4672	3491	3880	2408	2770	2523	2603	2543
K11352 NADH dehydrogenase (ubiquinone) 1 alpha subcomplex subunit 12	711	424	650	434	537	656	538	574	548	598	592	702	850	589	655	494	621	553	551	583	462	522	493	474	545	606	636	591	507	588	601	668	579	545	617	303	571	555	568	531	543	581	542	544	348	371	322	342	349
K11353 NADH dehydrogenase (ubiquinone) 1 alpha subcomplex subunit 13	5227	3422	4466	3746	4111	4600	4245	4287	4013	4469	4310	4789	4402	4087	4561	3493	4342	4325	4279	4674	3714	4312	3956	3774	4334	4572	5192	4446	3923	4323	4626	4655	4418	4494	4828	2802	4454	4894	4401	4023	4152	4731	3764	4067	2558	3047	2768	2756	2735
K11725 phospholysine phosphohistidine inorganic pyrophosphate phosphatase [EC:3.6.1.1 3.1.3.-]	0	0	1	0	0	0	1	0	0	0	0	0	23	0	0	0	0	0	0	0	0	0	0	1	0	0	1	0	1	0	0	0	0	0	0	0	0	0	0	0	0	0	0	0	0	0	0	0	0
K11726 nucleosome-remodeling factor 38 kDa subunit [EC:3.6.1.1]	474	356	480	404	503	548	518	526	481	535	520	583	481	554	590	425	537	500	447	590	481	480	414	458	517	499	553	571	512	560	513	512	564	490	587	251	583	554	498	441	460	512	411	490	293	353	306	320	287
K13378 NADH-quinone oxidoreductase subunit C/D [EC:7.1.1.2]	0	0	0	0	0	0	0	0	0	0	0	0	0	0	0	0	0	0	0	0	0	0	0	0	0	0	0	0	0	0	0	0	0	0	0	0	0	0	0	0	0	0	0	0	0	0	0	0	0
K15862 cytochrome c oxidase cbb3-type subunit I/II [EC:7.1.1.9]	0	0	0	0	1	0	0	0	0	0	0	0	0	0	0	0	0	0	0	0	0	0	0	0	0	0	0	0	0	0	0	0	0	0	0	0	0	0	0	0	0	0	0	0	0	0	0	0	0
K15986 manganese-dependent inorganic pyrophosphatase [EC:3.6.1.1]	0	0	0	3	1	1	1	0	0	0	2	0	0	1	0	2	0	0	1	0	0	0	0	0	0	0	1	0	2	0	0	0	0	0	1	0	1	0	1	0	1	0	0	0	0	0	0	0	0
ko00195 Photosynthesis	4694	2995	6104	4654	8883	7828	2276	6626	2389	3919	6310	2153	1618	8817	6416	5667	3659	7603	7122	4583	4238	3894	4389	3238	5275	9751	8976	5345	8135	6173	5048	5166	2141	3995	3448	1234	1445	1375	1015	1272	940	1737	875	2313	255	339	258	325	302
K02634 apocytochrome f	0	0	0	0	0	0	0	0	0	0	0	0	0	0	0	0	0	0	0	0	1	1	1	0	0	0	1	0	2	1	0	0	0	0	1	0	0	0	0	0	0	0	0	0	0	0	0	0	0
K02635 cytochrome b6	0	1	0	1	2	1	0	0	1	0	0	0	0	0	0	6	0	2	0	1	1	3	1	0	2	0	1	1	0	1	0	0	0	1	0	0	1	0	0	1	0	0	0	0	0	0	0	0	0
K02636 cytochrome b6-f complex iron-sulfur subunit [EC:7.1.1.6]	75	54	117	83	166	148	31	126	48	56	103	19	23	181	115	122	78	142	149	65	83	105	71	78	102	170	155	100	182	151	101	118	36	70	53	20	22	15	12	20	16	25	7	41	0	0	0	0	0
K02637 cytochrome b6-f complex subunit 4	0	1	0	0	0	0	0	0	0	0	0	0	0	0	1	0	0	0	0	0	0	0	0	0	1	0	0	0	0	0	0	0	0	1	0	0	0	0	0	0	0	0	0	1	0	0	0	0	0
K02638 plastocyanin	236	148	379	239	457	429	96	312	94	167	250	59	70	494	356	296	191	395	372	207	158	167	210	134	276	517	463	294	452	311	234	283	73	168	152	47	54	52	25	50	21	55	18	103	0	0	0	0	0
K02639 ferredoxin	217	150	343	279	640	456	101	450	104	335	403	172	44	418	369	295	161	392	408	192	205	158	209	158	239	494	524	237	335	278	198	264	81	215	200	51	43	41	32	49	19	76	29	112	0	0	0	0	0
K02641 ferredoxin--NADP+ reductase [EC:1.18.1.2]	59	100	299	273	493	145	70	193	44	375	318	301	21	157	476	102	65	183	232	68	112	92	102	135	122	233	405	74	201	147	127	166	60	146	205	22	15	14	18	31	12	47	6	57	0	0	0	0	0
K02689 photosystem I P700 chlorophyll a apoprotein A1	4	0	0	0	2	0	0	1	1	2	0	0	0	0	1	1	2	4	2	0	0	0	0	2	3	4	2	3	3	5	0	2	0	2	2	0	0	0	0	1	0	0	0	0	0	0	0	0	0
K02690 photosystem I P700 chlorophyll a apoprotein A2	5	1	3	1	1	3	0	3	1	5	0	0	0	0	4	1	0	1	2	1	0	5	2	0	2	7	3	1	2	2	0	0	1	3	1	0	0	0	0	0	0	0	0	0	0	0	0	1	0
K02691 photosystem I subunit VII	2	0	0	0	0	0	0	0	0	0	0	0	0	0	0	1	0	0	0	0	0	0	0	0	0	0	0	0	0	0	0	0	0	0	0	0	0	0	0	0	0	0	0	0	0	0	0	0	0
K02692 photosystem I subunit II	217	142	306	202	433	385	88	347	76	137	287	62	51	437	289	262	182	385	355	249	176	138	182	141	252	470	409	294	393	284	282	248	70	182	132	50	51	32	26	36	25	61	16	84	0	0	0	0	0
K02693 photosystem I subunit IV	161	71	153	110	232	196	46	166	63	88	164	29	37	277	153	142	91	213	179	130	110	90	123	68	139	279	246	139	237	165	147	159	54	99	71	36	23	20	15	15	15	37	9	63	0	0	0	0	0
K02694 photosystem I subunit III	218	179	281	243	482	504	101	455	137	179	308	85	67	456	301	332	202	523	424	283	158	197	235	166	272	565	476	343	452	354	271	316	78	204	187	58	37	40	22	49	26	81	27	99	0	0	0	0	0
K02695 photosystem I subunit VI	168	91	196	141	294	288	76	257	71	100	243	45	40	285	180	171	110	266	279	131	150	133	167	103	142	315	258	188	327	215	154	188	58	146	109	51	36	21	17	44	16	39	10	66	0	0	0	0	0
K02696 photosystem I subunit VIII	0	0	0	0	0	0	0	0	0	0	0	0	0	0	0	0	0	0	0	0	0	0	0	0	0	0	0	0	0	0	0	0	0	0	0	0	0	0	0	0	0	0	0	0	0	0	0	0	0
K02697 photosystem I subunit IX	0	0	0	0	0	0	0	1	0	0	2	0	1	3	2	0	1	1	0	0	0	1	0	0	0	1	0	1	0	0	0	0	0	2	0	1	0	0	0	0	0	0	0	0	0	0	0	0	0
K02698 photosystem I subunit X	87	59	146	115	162	168	33	108	34	64	94	33	34	225	158	128	78	172	159	97	93	64	97	63	135	265	240	135	212	136	159	117	44	94	56	17	23	25	5	30	11	28	11	41	0	0	0	0	0
K02699 photosystem I subunit XI	334	189	352	284	631	608	124	501	124	200	476	95	86	494	338	376	247	550	563	324	317	231	357	176	334	668	587	318	554	365	285	272	131	258	185	56	59	65	38	59	37	90	41	140	0	0	0	0	0
K02701 photosystem I subunit PsaN	117	76	161	121	153	153	30	85	48	78	106	24	22	297	151	114	66	138	102	89	78	115	99	72	168	273	226	136	229	152	148	113	39	76	68	23	24	26	9	17	12	35	13	27	0	0	0	0	0
K02703 photosystem II P680 reaction center D1 protein [EC:1.10.3.9]	2	0	0	0	0	2	0	0	0	4	0	0	0	1	1	3	1	3	0	1	0	1	1	1	0	6	0	0	2	0	0	1	1	3	1	0	0	0	0	0	1	0	0	0	0	0	0	1	0
K02704 photosystem II CP47 chlorophyll apoprotein	0	0	0	0	4	0	0	0	0	3	1	0	0	1	2	0	0	1	1	2	2	0	2	0	2	2	0	1	0	0	0	0	0	1	0	0	1	0	0	0	0	1	0	1	0	0	0	0	0
K02705 photosystem II CP43 chlorophyll apoprotein	0	2	0	0	0	0	0	1	0	2	0	0	0	2	0	1	0	3	0	0	1	0	1	1	1	8	1	2	0	1	0	1	0	2	0	0	0	0	0	0	2	1	0	0	0	0	0	0	0
K02706 photosystem II P680 reaction center D2 protein [EC:1.10.3.9]	1	0	1	0	0	0	0	2	0	0	2	0	0	0	0	1	0	2	1	0	0	1	3	2	0	0	1	0	3	0	0	0	1	1	5	0	0	0	0	0	0	0	0	0	0	0	0	0	0
K02707 photosystem II cytochrome b559 subunit alpha	0	1	0	0	0	0	0	0	0	2	1	0	0	0	0	0	0	0	0	0	0	0	0	0	0	1	0	0	0	0	0	1	0	0	0	0	0	0	0	0	0	0	0	0	0	0	0	0	0
K02708 photosystem II cytochrome b559 subunit beta	0	0	0	0	0	0	0	0	0	0	0	0	0	0	0	0	0	0	0	0	0	0	0	0	0	0	0	0	0	0	0	0	0	0	0	0	0	0	0	0	0	0	0	0	0	0	0	0	0
K02709 photosystem II PsbH protein	0	0	1	0	0	0	0	0	0	1	0	0	0	0	0	0	0	0	0	0	0	1	0	0	0	1	0	0	1	0	1	0	0	0	0	0	0	0	0	0	0	0	0	0	0	0	0	0	0
K02710 photosystem II PsbI protein	0	0	0	0	0	0	0	0	0	0	0	0	0	0	0	0	0	0	0	0	0	0	0	0	0	0	0	0	0	0	0	0	0	0	0	0	0	0	0	0	0	0	0	0	0	0	0	0	0
K02711 photosystem II PsbJ protein	0	0	0	0	0	0	0	0	0	0	0	0	0	0	0	0	0	0	0	0	0	0	0	2	0	0	0	0	0	0	0	0	0	1	1	0	0	0	0	0	0	0	0	0	0	0	0	0	0
K02712 photosystem II PsbK protein	1	0	0	0	0	0	0	0	0	0	0	0	0	0	0	0	0	0	0	0	0	0	0	0	0	0	0	0	0	0	0	0	0	0	0	0	0	0	0	0	0	0	0	0	0	0	0	0	0
K02713 photosystem II PsbL protein	0	0	0	0	0	0	0	0	0	0	0	0	0	0	0	0	0	1	0	0	0	0	0	0	1	0	0	0	0	0	1	0	0	0	0	0	0	0	0	0	0	0	0	0	0	0	0	0	0
K02716 photosystem II oxygen-evolving enhancer protein 1	636	387	815	571	1154	1079	229	840	255	446	820	130	133	1185	688	713	420	946	955	561	534	433	514	388	645	1298	1188	669	1028	809	560	592	216	448	405	108	137	110	52	109	56	187	75	251	0	0	0	0	0
K02717 photosystem II oxygen-evolving enhancer protein 2	236	160	333	263	443	459	110	324	92	164	294	68	69	546	348	345	190	467	398	272	193	194	200	150	305	627	530	328	469	348	294	295	107	225	154	51	55	61	28	36	23	79	28	85	0	0	0	0	0
K02721 photosystem II PsbW protein	134	76	157	138	206	169	41	148	60	86	156	28	25	290	188	169	113	213	182	140	113	115	120	58	163	322	275	177	257	188	126	125	45	101	84	27	30	28	14	17	16	34	11	51	0	0	0	0	0
K02723 photosystem II PsbY protein	105	68	141	75	198	188	32	163	34	59	136	21	23	222	115	121	63	187	178	111	83	74	85	56	109	226	201	105	181	112	112	117	38	75	63	25	25	22	10	21	9	21	10	44	0	0	0	0	0
K02724 photosystem II PsbZ protein	0	0	0	0	0	0	0	0	0	0	0	0	0	0	0	0	0	0	0	0	0	0	0	0	0	0	0	0	0	0	0	0	0	0	0	0	0	0	0	0	0	0	0	0	0	0	0	0	0
K03541 photosystem II 10kDa protein	369	202	423	277	603	465	160	401	158	207	556	71	82	575	387	433	242	519	470	286	438	443	427	257	414	683	603	347	609	387	351	323	153	322	220	93	68	58	32	51	37	88	30	133	0	0	0	0	0
K03542 photosystem II 22kDa protein	87	67	141	108	221	162	58	158	50	61	159	26	23	226	155	120	80	172	183	105	123	112	95	91	108	236	229	104	230	179	131	129	37	76	63	23	30	15	14	16	10	28	9	46	0	0	0	0	0
K03689 cytochrome b6-f complex subunit 8	0	0	0	0	0	0	0	0	0	1	0	0	0	0	0	0	0	1	0	0	0	0	0	0	0	0	0	0	0	0	0	0	0	0	1	0	0	0	0	0	0	0	0	0	0	0	0	0	0
K08901 photosystem II oxygen-evolving enhancer protein 3	151	88	234	170	272	287	81	187	79	114	151	56	42	368	264	181	129	218	216	183	164	126	135	106	215	367	328	193	319	256	245	186	60	118	117	49	37	26	28	22	23	40	18	63	0	0	0	0	0
K08902 photosystem II Psb27 protein	28	25	43	33	69	61	7	43	15	22	34	8	4	69	49	35	25	65	52	23	17	24	15	13	34	69	68	49	64	62	30	33	6	24	19	4	10	5	2	7	4	8	2	18	0	0	0	0	0
K08903 photosystem II 13kDa protein	11	13	14	8	21	20	4	10	8	7	12	1	5	27	25	11	1	16	29	10	18	14	6	7	19	32	23	9	14	11	8	14	1	9	6	0	3	1	0	3	0	4	1	5	0	0	0	0	0
K08905 photosystem I subunit V	146	105	182	120	386	312	45	241	71	112	194	42	42	323	183	215	111	306	291	173	126	102	129	83	188	358	298	192	256	190	150	149	58	123	83	29	22	31	13	22	13	61	13	69	0	0	0	0	0
K08906 cytochrome c6	4	1	4	2	3	6	1	4	2	1	1	0	0	5	1	1	1	2	0	1	2	2	4	3	2	4	4	3	4	1	1	3	2	1	4	1	0	0	0	0	0	0	0	0	0	0	0	0	0
K14332 photosystem I subunit PsaO	146	101	160	134	253	262	56	209	66	116	175	28	38	316	172	185	108	225	216	165	125	93	140	104	168	387	312	189	283	201	180	150	54	126	80	32	36	34	13	25	16	43	18	57	0	0	0	0	0
ko00196 Photosynthesis - antenna proteins	9966	5922	11667	9016	17187	16106	3298	13896	3464	6955	11376	2565	2407	18502	10633	11473	7406	17081	16048	10021	7182	6407	9211	5524	11203	22515	19249	11652	16674	12890	9142	9449	3187	7335	5488	1771	2148	1956	916	1504	1039	2934	1108	3894	0	1	0	0	0
K02092 allophycocyanin alpha subunit	0	0	0	0	0	0	0	0	0	0	0	0	0	0	0	0	0	0	0	0	0	0	0	0	0	0	0	0	0	0	0	0	0	0	0	0	0	0	0	0	0	0	0	0	0	0	0	0	0
K02093 allophycocyanin beta subunit	1	0	0	0	0	0	0	0	0	0	0	0	0	0	0	0	0	0	0	0	0	0	0	0	0	0	0	0	0	0	0	0	0	0	0	0	0	0	0	0	0	0	0	0	0	0	0	0	0
K02096 phycobilisome core-membrane linker protein	2	0	0	0	0	0	0	0	0	0	0	0	0	0	0	0	0	0	0	0	0	0	0	0	0	0	0	0	0	0	0	0	0	0	0	0	0	0	0	0	0	0	0	0	0	0	0	0	0
K02284 phycocyanin alpha chain	5	0	0	0	0	0	0	0	0	0	0	0	0	0	0	0	0	0	0	0	0	0	0	0	0	0	0	0	0	0	0	0	0	0	0	0	0	0	0	0	0	0	0	0	0	0	0	0	0
K02285 phycocyanin beta chain	3	0	0	0	0	0	0	0	0	0	0	0	0	0	0	0	0	0	0	0	0	0	0	0	0	0	0	0	0	0	0	0	0	0	0	0	0	0	0	0	0	0	0	0	0	0	0	0	0
K02288 phycocyanobilin lyase subunit alpha [EC:4.4.1.32]	1	0	0	0	0	0	0	0	0	0	0	0	0	0	0	0	0	0	0	0	0	0	0	0	0	0	0	0	0	0	0	0	0	0	0	0	0	0	0	0	0	0	0	0	0	0	0	0	0
K08907 light-harvesting complex I chlorophyll a/b binding protein 1	492	333	621	495	871	836	188	731	213	363	620	141	121	987	625	662	386	910	918	559	363	421	488	302	678	1288	1055	649	933	706	581	500	220	423	311	135	133	83	52	85	65	160	65	203	0	0	0	0	0
K08908 light-harvesting complex I chlorophyll a/b binding protein 2	353	213	421	319	710	653	130	585	171	261	526	89	104	659	413	406	303	622	625	388	331	276	358	269	377	824	686	375	681	476	376	380	146	300	232	76	73	68	39	50	41	116	41	152	0	0	0	0	0
K08909 light-harvesting complex I chlorophyll a/b binding protein 3	409	273	449	356	639	674	145	495	151	271	489	97	78	749	506	489	343	668	580	376	349	301	380	300	481	903	791	500	664	538	408	421	180	342	252	87	81	77	32	74	28	106	35	159	0	0	0	0	0
K08910 light-harvesting complex I chlorophyll a/b binding protein 4	342	242	570	466	595	627	166	461	149	271	439	106	117	1015	615	518	331	640	480	437	360	328	347	286	540	1058	889	579	863	650	491	499	170	347	284	110	88	105	43	73	45	127	41	159	0	1	0	0	0
K08911 light-harvesting complex I chlorophyll a/b binding protein 5	16	7	20	17	15	26	10	10	7	7	11	2	2	30	16	18	8	18	12	17	15	23	11	12	13	28	26	15	19	17	24	15	11	11	11	3	4	1	1	2	3	5	0	4	0	0	0	0	0
K08912 light-harvesting complex II chlorophyll a/b binding protein 1	5120	2932	5736	4444	8398	7730	1509	6811	1662	3481	5542	1271	1196	9091	4940	5609	3584	8470	8226	4923	3405	2970	4723	2456	5558	11153	9787	5849	7909	6073	4213	4318	1438	3461	2570	740	1058	972	424	708	523	1478	560	1926	0	0	0	0	0
K08913 light-harvesting complex II chlorophyll a/b binding protein 2	1456	842	1645	1295	2733	2586	497	2308	445	985	1628	372	331	2485	1463	1580	1058	2693	2333	1442	916	811	1254	823	1449	3161	2609	1629	2303	1750	1170	1390	368	1040	732	236	302	263	161	243	138	433	169	538	0	0	0	0	0
K08914 light-harvesting complex II chlorophyll a/b binding protein 3	366	235	526	396	686	571	177	473	139	256	454	113	94	874	534	536	308	650	532	457	297	297	337	215	513	963	782	493	796	679	481	482	151	312	234	75	83	98	40	54	50	103	52	163	0	0	0	0	0
K08915 light-harvesting complex II chlorophyll a/b binding protein 4	721	416	786	588	1280	1179	191	1108	250	516	837	173	167	1203	690	785	515	1187	1216	673	507	477	637	410	715	1468	1235	718	1136	890	572	675	220	484	377	136	161	137	59	88	68	201	65	278	0	0	0	0	0
K08916 light-harvesting complex II chlorophyll a/b binding protein 5	352	216	511	369	669	678	174	455	154	289	421	109	102	812	487	468	312	643	515	453	399	281	387	261	478	903	781	467	805	659	517	448	170	332	300	110	79	76	37	66	48	98	45	158	0	0	0	0	0
K08917 light-harvesting complex II chlorophyll a/b binding protein 6	326	213	375	268	587	540	110	457	121	254	406	92	95	589	338	401	258	578	607	294	238	216	283	187	399	764	606	377	561	447	308	317	110	281	180	62	86	76	28	61	30	107	34	154	0	0	0	0	0
K14172 light-harvesting complex II chlorophyll a/b binding protein 7	1	0	7	3	4	6	1	2	2	1	3	0	0	8	6	1	0	2	4	2	2	6	6	3	2	2	2	1	4	5	1	4	3	2	5	1	0	0	0	0	0	0	1	0	0	0	0	0	0
ko00710 Carbon fixation in photosynthetic organisms	380616	273892	360634	323203	369912	400040	370406	385814	353173	390146	400334	437862	389866	374396	404849	312274	388567	375372	369425	412761	344417	373891	344945	344114	364906	389470	430333	379545	339588	379201	397080	394919	390052	388182	415983	215927	412622	400729	377585	346688	348973	359539	314758	367160	196951	238107	212602	211685	216463
K00814 alanine transaminase [EC:2.6.1.2]	7012	5307	6909	6445	7304	7987	7181	7559	7034	7726	8039	8825	7710	7542	8025	5928	7810	7423	7303	7854	6787	7309	6342	6565	7176	7662	8287	7216	6388	7269	7657	7770	7628	7321	8384	4436	7984	7748	7400	6729	6798	6733	6253	6994	3808	4509	3939	4024	4108
K00855 phosphoribulokinase [EC:2.7.1.19]	82	35	123	71	192	181	40	107	31	46	95	20	22	169	112	59	57	130	126	82	52	54	67	48	72	147	148	85	187	99	84	82	26	43	35	10	18	12	8	16	6	17	11	31	0	0	0	0	0
K01100 sedoheptulose-bisphosphatase [EC:3.1.3.37]	56	32	70	44	95	107	26	85	34	24	55	5	11	128	79	57	30	77	81	48	55	55	40	40	45	123	94	53	95	76	56	64	16	45	38	12	14	13	6	13	6	20	5	29	1	0	0	0	0
K05298 glyceraldehyde-3-phosphate dehydrogenase (NADP+) (phosphorylating) [EC:1.2.1.13]	605	317	770	529	989	783	225	529	244	341	652	147	163	1083	705	583	359	708	781	488	517	396	429	337	470	1043	1057	552	912	727	446	531	169	375	303	93	102	81	75	91	51	123	53	228	0	0	0	0	0
K11214 sedoheptulokinase [EC:2.7.1.14]	0	0	0	0	0	0	0	0	0	0	0	0	23	1	0	0	0	0	0	0	0	0	0	0	1	0	2	1	1	0	1	3	0	0	0	0	0	0	0	0	1	0	0	0	0	1	0	1	0
K14454 aspartate aminotransferase, cytoplasmic [EC:2.6.1.1]	13991	10920	14425	13521	14693	16162	15083	15903	14372	15971	15581	18450	14400	15534	15487	12172	15297	15236	14824	16967	13375	15651	12926	14411	14102	15692	16362	15269	12894	14778	15538	16223	15385	15478	16028	9195	15099	16259	15078	14349	13095	13928	11846	14670	7278	9424	7546	7943	8326
K14455 aspartate aminotransferase, mitochondrial [EC:2.6.1.1]	43924	32704	43578	40015	44493	49741	45278	46429	42820	47424	46730	53697	44085	45280	47167	35838	46921	43845	45759	51166	41032	44878	40341	42224	43942	46111	50003	44529	39087	43950	46335	46843	46712	46121	49105	26987	47197	45092	47341	41945	41187	42977	36079	41980	25556	30683	26732	26571	27974
ko00720 Carbon fixation pathways in prokaryotes	166719	119534	157980	151955	169582	180200	170710	177282	164935	180614	189929	205244	180205	175947	191894	141266	177360	173323	166796	182735	155561	170073	152498	154464	167097	177588	195222	174952	152373	169140	181738	177662	177460	177330	193654	103423	190722	188799	174876	158269	160030	156876	145414	168982	85004	101858	90202	92329	93340
K00297 methylenetetrahydrofolate reductase (NADPH) [EC:1.5.1.20]	339	288	347	366	437	442	372	459	409	439	481	549	385	513	506	390	392	426	388	395	365	409	323	430	376	518	436	440	416	392	439	438	371	398	434	219	431	433	371	383	338	325	317	371	185	216	170	212	191
K01491 methylenetetrahydrofolate dehydrogenase (NADP+) / methenyltetrahydrofolate cyclohydrolase [EC:1.5.1.5 3.5.4.9]	0	2	4	1	1	1	0	0	0	1	2	0	1	0	6	1	1	1	1	1	0	0	0	1	0	1	3	3	3	0	0	1	4	0	1	2	3	1	1	1	1	3	0	0	1	0	0	1	0
K01938 formate--tetrahydrofolate ligase [EC:6.3.4.3]	73	76	94	88	121	131	122	105	68	96	111	112	66	124	120	100	93	109	92	85	84	95	80	111	83	126	110	95	106	105	106	96	73	99	96	36	83	92	70	71	60	74	37	92	35	43	36	45	48
K09709 3-methylfumaryl-CoA hydratase [EC:4.2.1.153]	0	1	0	0	0	0	0	0	0	0	0	1	0	0	0	0	1	0	0	0	0	0	0	0	0	0	0	0	0	0	0	0	0	0	0	0	0	0	0	0	0	0	0	0	0	0	0	0	0
K15016 enoyl-CoA hydratase / 3-hydroxyacyl-CoA dehydrogenase [EC:4.2.1.17 1.1.1.35]	23	12	10	15	13	17	18	11	13	30	18	13	18	14	12	13	22	11	27	21	23	24	17	19	10	13	19	16	26	20	27	19	9	23	27	19	23	17	16	22	17	17	8	7	11	17	15	16	14
K18603 acetyl-CoA/propionyl-CoA carboxylase [EC:6.4.1.2 6.4.1.3]	0	0	0	0	0	0	0	0	0	0	0	0	0	0	0	0	0	0	0	0	0	0	0	0	0	0	0	0	0	0	0	0	0	0	0	0	0	0	0	0	0	0	0	0	0	0	0	0	0
K18604 acetyl-CoA/propionyl-CoA carboxylase [EC:6.4.1.2 6.4.1.3 2.1.3.15]	0	0	0	0	0	0	0	0	0	0	0	0	0	0	0	0	0	0	0	0	0	0	0	0	1	0	0	0	0	0	0	0	0	0	0	0	0	0	0	0	0	0	0	0	0	0	0	0	0
ko00680 Methane metabolism	150659	109898	142942	133633	149983	160766	152616	158603	146524	162036	164923	180860	167379	156979	172797	132235	159774	156507	149176	168333	142301	155852	142487	142318	150683	157886	177846	159603	141294	156073	165039	164088	157909	158749	173128	91064	172423	169734	157578	145627	145674	143510	132599	152724	80156	99025	87406	89615	89796
K00058 D-3-phosphoglycerate dehydrogenase / 2-oxoglutarate reductase [EC:1.1.1.95 1.1.1.399]	206	127	193	297	276	308	199	294	202	335	263	416	904	297	268	229	189	285	194	312	208	313	194	318	196	376	297	334	288	332	222	314	186	290	198	191	159	309	140	233	140	259	122	315	103	194	84	140	84
K00148 glutathione-independent formaldehyde dehydrogenase [EC:1.2.1.46]	0	0	2	0	0	0	0	0	1	0	0	0	0	0	0	0	0	0	0	1	0	0	0	0	0	0	0	0	1	0	0	0	0	0	0	0	0	0	0	0	0	0	0	1	0	0	0	0	0
K00672 formylmethanofuran--tetrahydromethanopterin N-formyltransferase [EC:2.3.1.101]	0	0	0	0	0	1	0	0	0	0	0	0	0	0	0	0	0	0	0	0	0	0	0	0	0	3	0	0	0	0	0	0	0	0	0	0	0	0	0	0	0	0	0	0	0	0	0	0	0
K00831 phosphoserine aminotransferase [EC:2.6.1.52]	82	64	81	120	114	108	111	141	72	113	119	168	203	92	92	61	83	96	86	143	74	117	81	94	88	147	128	120	87	115	101	150	71	111	89	70	63	118	68	88	72	110	54	120	40	74	34	41	41
K01070 S-formylglutathione hydrolase [EC:3.1.2.12]	693	498	612	645	633	706	674	645	585	686	684	783	897	699	706	528	631	643	620	676	650	699	506	593	684	718	719	680	602	712	689	730	636	681	729	352	654	711	661	600	573	659	536	627	350	446	401	402	453
K01079 phosphoserine phosphatase [EC:3.1.3.3]	539	400	564	457	586	634	605	551	511	520	523	676	590	583	660	502	535	533	524	655	529	565	565	514	572	636	667	612	524	620	606	630	602	627	679	313	634	628	603	616	459	577	459	512	309	383	302	315	289
K02203 phosphoserine / homoserine phosphotransferase [EC:3.1.3.3 2.7.1.39]	0	0	1	0	0	0	0	0	0	0	0	0	0	0	0	0	0	0	0	0	0	0	0	0	0	0	0	0	0	0	0	0	0	0	0	0	0	0	0	0	0	0	0	0	0	0	0	0	0
K05884 L-2-hydroxycarboxylate dehydrogenase (NAD+) [EC:1.1.1.337]	0	1	0	0	0	0	0	0	0	0	0	0	0	0	0	1	0	0	0	1	0	0	1	1	1	0	0	1	1	0	0	0	0	0	1	0	0	0	0	0	0	0	0	0	0	0	0	0	0
K05979 2-phosphosulfolactate phosphatase [EC:3.1.3.71]	0	0	0	0	0	0	0	0	0	0	0	0	0	0	0	0	0	0	0	0	0	0	0	0	0	0	0	0	0	0	0	0	0	0	0	0	0	1	0	0	0	0	0	1	0	0	0	0	0
K07811 trimethylamine-N-oxide reductase (cytochrome c) [EC:1.7.2.3]	0	0	0	0	0	0	0	0	0	0	0	0	0	0	0	0	0	0	0	0	0	0	0	0	0	0	0	0	0	0	0	0	0	0	0	0	0	0	0	0	0	0	0	0	2	0	0	0	0
K07812 trimethylamine-N-oxide reductase (cytochrome c) [EC:1.7.2.3]	0	0	0	0	0	0	0	0	0	0	0	0	0	0	0	0	0	0	0	0	0	0	1	0	0	0	0	0	0	0	0	0	0	0	0	0	0	0	0	0	0	0	0	0	0	0	0	0	0
K07821 trimethylamine-N-oxide reductase (cytochrome c), cytochrome c-type subunit TorY	0	0	0	0	0	0	0	0	0	0	0	0	0	1	0	0	0	0	0	0	0	0	0	0	0	0	0	0	0	0	0	0	0	0	0	0	0	0	0	0	0	0	0	0	0	0	0	0	0
K10713 5,6,7,8-tetrahydromethanopterin hydro-lyase [EC:4.2.1.147]	0	0	0	0	4	0	1	0	0	0	0	0	0	0	0	0	0	0	0	0	0	0	0	0	0	0	0	1	0	0	0	0	0	0	0	0	0	0	0	0	0	0	0	0	0	0	0	0	0
K14940 gamma-F420-2:alpha-L-glutamate ligase [EC:6.3.2.32]	0	0	0	0	0	2	0	0	0	0	0	0	0	0	0	0	0	0	0	0	0	0	0	0	0	0	0	0	0	0	0	0	0	0	0	0	0	0	0	0	0	0	0	0	0	0	0	0	0
K16254 mxaJ protein	0	0	0	0	0	0	0	0	0	0	0	0	0	0	0	0	0	0	0	0	0	0	0	0	0	0	0	0	0	0	0	0	0	0	0	0	0	0	0	0	0	0	0	0	0	0	0	0	0
K16255 cytochrome c-L	0	0	0	1	0	0	0	0	0	0	0	0	0	0	0	0	0	0	0	0	0	0	0	0	0	0	0	0	0	0	0	0	0	0	0	0	0	0	0	0	0	0	0	0	0	0	0	0	0
K16259 mxaL protein	0	0	0	0	0	0	0	0	2	0	0	0	0	0	0	0	0	0	0	0	0	0	0	0	0	0	0	0	0	0	0	0	0	0	0	0	0	0	0	0	0	0	0	0	0	0	0	0	0
K17066 alcohol oxidase [EC:1.1.3.13]	0	0	0	0	0	0	0	0	0	0	0	0	0	0	0	0	0	0	0	0	0	0	0	0	0	0	0	0	0	0	0	0	0	0	0	0	0	0	0	0	0	0	0	0	0	0	0	0	0
K18277 trimethylamine monooxygenase [EC:1.14.13.148]	0	0	0	0	0	0	1	0	0	1	0	0	0	0	0	0	0	0	0	0	0	0	0	0	0	0	2	0	0	0	0	0	0	0	0	0	0	0	0	0	1	0	0	0	0	2	0	0	0
ko00910 Nitrogen metabolism	82314	61844	81026	76288	89771	93899	87170	89030	85981	92066	96910	102634	99662	88157	97317	68979	91514	87397	88589	92669	81066	85269	78491	78873	86031	90087	101313	85924	77372	86053	90204	88736	90889	88253	97970	50768	94339	89504	88547	77414	79940	77262	71236	82436	45692	52470	47083	46241	48830
K00261 glutamate dehydrogenase (NAD(P)+) [EC:1.4.1.3]	58570	44717	57231	54841	64531	68400	64320	64128	63254	65706	69323	74175	64143	63367	69145	49283	67385	62807	64105	67253	59182	61228	57201	57361	62579	64276	72134	61340	55111	62028	65253	63844	67286	64273	71610	37654	68730	63661	66172	56189	59473	58081	51690	59122	34413	38495	34833	33818	36286
K00262 glutamate dehydrogenase (NADP+) [EC:1.4.1.4]	3	6	3	5	7	4	4	8	2	4	7	2	0	6	7	0	0	3	1	2	1	4	2	5	2	2	9	2	4	3	2	8	1	6	1	1	0	0	1	1	1	0	1	2	0	0	0	0	0
K00264 glutamate synthase (NADH) [EC:1.4.1.14]	3978	2960	3788	3958	4310	4239	4115	4502	4380	4919	5145	5370	4526	4605	5479	3286	4168	4419	4174	4346	3764	4300	3596	3629	4044	4635	4949	4401	3867	4177	4150	4197	3939	4254	4650	2548	4678	4883	3887	3716	3356	2679	3641	4044	1828	2463	2068	2168	2006
K00265 glutamate synthase (NADPH) large chain [EC:1.4.1.13]	41	32	37	22	43	41	38	42	33	50	38	52	47	46	64	32	43	47	39	33	37	51	27	30	35	43	55	39	36	38	39	58	47	40	48	24	39	45	39	54	25	20	46	47	25	32	20	33	13
K00266 glutamate synthase (NADPH) small chain [EC:1.4.1.13]	1	2	2	0	0	1	0	0	1	1	0	1	0	2	1	0	0	1	0	0	0	1	0	0	1	1	0	0	1	0	0	1	0	3	0	0	0	0	0	0	1	1	1	0	1	0	0	0	0
K00360 assimilatory nitrate reductase electron transfer subunit [EC:1.7.99.-]	3	1	5	4	0	6	1	4	5	12	5	4	6	3	7	3	4	7	2	5	9	7	1	4	4	8	5	9	0	3	3	3	2	6	5	2	7	5	2	3	1	2	4	4	5	3	2	4	0
K00362 nitrite reductase (NADH) large subunit [EC:1.7.1.15]	2	0	1	1	0	0	1	1	1	0	1	3	0	0	0	0	1	0	2	1	1	1	1	3	1	1	2	2	0	3	0	2	0	1	0	0	1	1	0	0	4	0	3	0	0	3	0	0	1
K00366 ferredoxin-nitrite reductase [EC:1.7.7.1]	32	70	207	217	353	70	52	136	26	386	262	246	4	74	321	41	16	93	171	9	32	47	26	82	94	110	265	12	38	62	46	102	18	89	138	13	1	11	14	15	3	39	2	19	0	0	0	0	1
K00368 nitrite reductase (NO-forming) [EC:1.7.2.1]	0	0	0	0	1	0	0	0	0	0	0	0	0	0	0	0	0	0	0	0	0	0	0	0	0	0	0	0	0	0	0	0	0	0	0	0	0	0	0	0	0	0	0	0	0	0	0	0	0
K00370 nitrate reductase / nitrite oxidoreductase, alpha subunit [EC:1.7.5.1 1.7.99.-]	0	0	0	0	0	1	0	0	0	0	0	0	0	0	0	0	0	0	0	1	0	0	0	0	0	0	0	0	0	0	0	0	0	0	0	0	0	0	0	0	0	0	0	0	0	0	0	0	0
K00371 nitrate reductase / nitrite oxidoreductase, beta subunit [EC:1.7.5.1 1.7.99.-]	0	0	0	0	0	0	0	0	0	0	0	0	0	0	0	0	0	0	0	0	0	0	0	0	0	0	0	0	0	0	0	0	0	0	0	0	0	0	0	0	0	0	1	0	0	0	0	0	0
K00372 assimilatory nitrate reductase catalytic subunit [EC:1.7.99.-]	0	0	0	0	0	0	0	0	0	0	0	0	0	0	0	0	0	0	0	0	0	0	0	0	0	0	0	0	0	0	0	0	0	0	0	0	0	0	0	0	0	0	0	0	0	0	0	0	0
K00376 nitrous-oxide reductase [EC:1.7.2.4]	4	3	4	0	0	2	0	0	0	0	0	0	0	0	0	0	1	0	0	0	0	0	0	0	1	0	0	1	0	0	0	0	0	0	0	0	0	0	0	0	0	0	0	0	0	0	0	0	0
K00459 nitronate monooxygenase [EC:1.13.12.16]	1	1	0	2	2	1	0	3	1	0	2	1	0	1	2	1	0	2	1	0	1	0	3	2	0	1	2	2	3	2	1	3	3	0	3	0	3	1	0	1	0	4	1	1	0	1	0	1	0
K00926 carbamate kinase [EC:2.7.2.2]	0	0	0	0	0	0	0	0	0	0	0	0	0	0	0	0	0	0	0	0	0	0	0	0	0	0	0	0	0	0	1	0	0	0	0	0	0	0	0	0	0	0	0	0	0	0	0	0	0
K01501 nitrilase [EC:3.5.5.1]	107	56	131	91	180	170	109	139	115	139	190	94	69	151	115	70	82	138	130	119	214	157	134	165	96	154	137	84	160	128	98	128	89	164	132	56	56	52	39	66	35	63	37	104	18	33	21	27	14
K01672 carbonic anhydrase [EC:4.2.1.1]	284	220	294	291	314	369	294	315	259	313	325	376	10084	323	354	248	342	294	335	369	281	331	272	276	279	339	354	317	309	275	320	319	335	356	349	149	375	385	311	267	268	280	282	309	172	215	196	178	171
K01673 carbonic anhydrase [EC:4.2.1.1]	6756	4793	6782	5252	6593	6886	5877	6220	5532	6144	6473	6956	5717	6460	6902	5005	6364	6498	6783	6597	5563	5822	5535	5396	6127	6751	7641	6353	5763	6093	6730	6368	6089	6057	6829	3007	6454	6295	5973	5497	5428	5040	5082	5800	2931	3471	3296	3120	3290
K01674 carbonic anhydrase [EC:4.2.1.1]	2296	1576	2077	2162	2311	2480	2301	2637	2387	2776	2902	3118	2644	2597	2902	2198	2665	2590	2449	2774	2353	2640	2255	2249	2524	2589	2995	2837	2337	2584	2724	2737	2599	2535	2733	1322	2847	2837	2422	2366	2234	1920	2256	2562	1303	1571	1384	1457	1432
K01725 cyanate lyase [EC:4.2.1.104]	19	4	11	4	9	16	11	9	7	11	13	1	3	9	10	9	9	8	7	5	11	16	7	14	7	20	11	9	12	7	5	16	9	7	14	4	1	1	2	2	1	3	2	1	0	0	0	1	0
K01948 carbamoyl-phosphate synthase (ammonia) [EC:6.3.4.16]	0	0	0	0	3	0	1	0	0	0	0	2	0	0	0	0	0	1	1	0	0	0	0	0	0	1	0	0	0	0	0	0	0	2	1	0	0	0	0	0	0	2	0	0	0	0	0	0	0
K02305 nitric oxide reductase subunit C	0	0	1	0	0	1	0	0	0	0	0	0	0	0	0	0	0	0	0	0	0	0	0	0	0	0	0	0	0	0	0	0	0	0	0	0	0	0	0	0	0	0	0	0	0	0	0	0	0
K02567 nitrate reductase (cytochrome) [EC:1.9.6.1]	3	0	7	0	0	0	0	0	0	0	0	1	0	0	0	1	0	0	0	0	0	0	0	2	0	1	0	0	0	1	0	0	0	1	0	0	0	2	0	1	0	0	0	0	0	0	0	0	0
K02568 nitrate reductase (cytochrome), electron transfer subunit	0	1	0	0	0	0	0	0	0	0	0	0	0	0	0	0	0	0	0	0	0	0	0	0	0	0	0	0	0	0	0	0	0	0	0	0	0	0	0	0	0	0	0	0	0	0	0	0	0
K02575 MFS transporter, NNP family, nitrate/nitrite transporter	18	25	114	43	177	87	20	63	48	87	208	127	12	26	226	38	20	64	122	36	92	73	63	68	29	45	167	28	78	37	55	44	35	66	90	17	9	9	5	12	6	16	2	23	0	0	0	0	0
K02591 nitrogenase molybdenum-iron protein beta chain [EC:1.18.6.1]	0	0	0	0	0	0	0	0	0	0	0	0	0	0	0	0	0	0	0	0	0	0	0	0	0	0	0	0	0	0	0	0	0	0	0	0	0	0	0	0	0	0	0	0	0	0	0	0	0
K03385 nitrite reductase (cytochrome c-552) [EC:1.7.2.2]	0	0	0	0	0	0	0	0	0	0	0	0	0	0	0	0	0	0	0	0	0	0	0	0	0	0	0	0	0	0	0	0	0	0	0	0	0	0	0	0	0	0	0	0	0	0	0	0	0
K04561 nitric oxide reductase subunit B [EC:1.7.2.5]	2	0	1	0	0	0	0	0	0	1	0	0	0	0	0	0	0	0	0	1	0	1	0	1	0	0	0	0	0	0	0	0	0	0	1	0	0	0	0	0	0	1	0	0	0	0	0	0	0
K05601 hydroxylamine reductase [EC:1.7.99.1]	1	0	0	2	0	0	0	2	0	1	0	1	0	1	0	1	0	0	0	0	2	0	1	0	1	0	0	0	1	0	0	0	0	0	0	1	3	0	0	0	0	1	0	0	0	0	0	0	0
K10534 nitrate reductase (NAD(P)H) [EC:1.7.1.1 1.7.1.2 1.7.1.3]	196	157	342	325	502	347	157	279	95	375	341	222	39	317	435	137	63	164	238	85	133	144	88	200	212	261	399	123	158	234	142	184	43	124	171	42	19	40	37	32	12	55	12	97	0	0	0	0	0
K15371 glutamate dehydrogenase [EC:1.4.1.2]	13	7	11	24	44	52	48	28	25	20	32	42	39	27	34	17	35	25	35	22	28	30	20	27	31	30	40	32	37	30	24	29	32	25	25	17	26	25	43	29	29	13	26	24	14	21	13	17	16
K15577 nitrate/nitrite transport system permease protein	0	0	0	0	0	0	0	0	0	0	0	0	0	0	0	0	0	0	0	0	0	0	0	0	0	0	0	0	0	0	0	0	0	0	0	0	0	0	0	0	0	0	0	0	0	0	0	0	0
K15864 nitrite reductase (NO-forming) / hydroxylamine reductase [EC:1.7.2.1 1.7.99.1]	2	1	2	0	0	0	0	0	0	4	0	0	0	0	0	1	0	0	0	0	0	0	0	0	0	0	0	0	0	0	0	2	0	0	0	0	0	0	0	0	0	0	0	0	0	0	0	0	0
K15877 fungal nitric oxide reductase [EC:1.7.1.14]	2	0	0	1	0	0	1	0	0	2	2	1	1	0	1	0	1	0	3	1	1	1	0	1	2	0	1	1	1	0	0	1	1	1	0	0	1	0	0	0	0	2	1	5	0	0	0	1	0
K18245 carbonic anhydrase 2 [EC:4.2.1.1]	4995	3655	4809	4735	5137	5406	5123	5403	5154	5870	5664	6549	5281	5171	5581	4645	5663	5370	5067	5847	4782	5456	4860	4801	5352	5356	6350	5438	4773	5548	5596	5725	5644	5213	5831	3186	6058	6483	5157	5117	5025	4727	4583	5593	2797	3540	2889	2978	3133
K18246 carbonic anhydrase 4 [EC:4.2.1.1]	0	0	0	0	0	1	3	1	0	1	2	1	250	0	1	2	1	1	2	0	0	1	1	0	1	2	1	2	0	0	0	0	2	0	0	1	6	0	0	2	0	0	0	2	0	1	1	0	0
ko00920 Sulfur metabolism	32527	21715	29650	26120	29412	33107	29881	30812	28696	30926	31665	35121	30323	29683	32598	24398	30864	29893	29954	33382	27067	30029	27322	26903	29909	31639	35918	31610	28296	31365	32033	32273	31316	31497	34249	16972	32282	32995	30302	28467	27985	30692	25057	28951	16021	19403	17745	17953	17343
K00184 dimethyl sulfoxide reductase iron-sulfur subunit	0	0	0	0	0	0	0	0	0	0	0	0	0	0	0	1	0	0	0	0	0	0	0	0	1	0	0	0	0	0	0	0	0	0	0	0	0	0	0	0	0	0	0	0	0	1	0	0	0
K00185 dimethyl sulfoxide reductase membrane subunit	0	0	0	0	0	0	0	0	0	0	0	0	0	0	0	0	0	0	0	0	0	0	0	0	0	0	0	1	0	0	0	0	0	2	0	0	0	0	0	0	0	0	0	0	0	0	0	0	0
K00380 sulfite reductase (NADPH) flavoprotein alpha-component [EC:1.8.1.2]	4	2	10	3	7	6	5	6	4	2	5	6	2	9	3	3	1	3	6	7	5	7	3	5	6	8	5	6	4	7	7	5	8	6	1	3	7	6	3	3	10	5	1	5	0	6	5	0	1
K00381 sulfite reductase (NADPH) hemoprotein beta-component [EC:1.8.1.2]	0	1	0	1	0	0	1	0	0	0	0	0	0	0	0	0	0	0	0	0	0	0	1	0	0	0	0	0	0	0	0	0	0	0	0	0	0	0	0	0	0	0	1	0	0	0	0	0	0
K00387 sulfite oxidase [EC:1.8.3.1]	257	222	327	295	352	386	315	343	316	328	395	423	727	358	351	262	311	303	354	352	295	300	288	295	279	330	386	324	287	318	328	310	328	312	372	207	328	340	288	278	260	168	251	261	167	147	154	160	160
K00390 phosphoadenosine phosphosulfate reductase [EC:1.8.4.8 1.8.4.10]	0	0	0	0	0	0	0	0	0	0	0	0	0	0	0	0	0	0	0	0	0	0	0	0	0	0	0	0	0	0	0	0	0	0	0	0	0	0	0	0	0	0	0	1	1	1	0	0	0
K00392 sulfite reductase (ferredoxin) [EC:1.8.7.1]	25	31	50	59	62	57	27	31	34	54	88	43	11	66	71	29	22	59	56	42	49	58	38	57	29	63	52	26	57	46	33	36	21	27	36	15	6	8	5	8	3	6	6	20	0	0	0	0	0
K00640 serine O-acetyltransferase [EC:2.3.1.30]	34	28	42	30	48	53	29	38	25	32	76	26	5	59	60	32	14	25	31	20	42	55	42	47	31	77	62	29	45	34	37	34	16	25	15	10	6	8	6	6	3	15	4	31	0	0	0	0	1
K00641 homoserine O-acetyltransferase/O-succinyltransferase [EC:2.3.1.31 2.3.1.46]	0	0	0	0	0	1	0	0	1	2	0	0	1	0	0	0	0	0	0	0	0	0	0	0	0	0	1	0	0	0	0	1	0	0	1	0	0	1	0	2	0	0	0	1	0	0	1	0	2
K00860 adenylylsulfate kinase [EC:2.7.1.25]	21	7	24	16	28	19	14	17	20	16	36	20	5	21	27	11	11	20	24	10	13	19	17	25	21	31	22	12	21	24	15	23	10	20	18	7	2	3	7	5	4	1	2	11	0	0	0	0	0
K00955 bifunctional enzyme CysN/CysC [EC:2.7.7.4 2.7.1.25]	0	0	0	0	0	0	0	0	0	0	0	0	0	0	0	0	0	0	0	0	0	0	0	0	0	1	0	0	0	0	0	0	0	0	0	0	0	1	0	0	0	0	0	0	0	0	0	0	0
K00956 sulfate adenylyltransferase subunit 1 [EC:2.7.7.4]	0	0	0	0	0	0	0	0	0	0	0	0	0	0	0	0	0	0	0	0	0	0	1	0	0	0	1	0	0	0	0	0	0	0	0	0	0	0	0	0	0	0	0	0	0	0	0	0	0
K00957 sulfate adenylyltransferase subunit 2 [EC:2.7.7.4]	0	0	0	0	0	0	0	0	0	1	0	0	0	0	0	0	0	0	0	0	0	0	0	0	0	0	0	0	0	0	0	0	0	0	0	0	0	0	0	0	0	0	0	2	0	0	0	0	0
K00958 sulfate adenylyltransferase [EC:2.7.7.4]	0	0	1	0	0	0	1	2	4	0	0	2	0	0	0	0	0	0	0	1	0	0	2	0	0	1	1	0	0	1	0	0	0	1	0	0	0	0	0	0	1	0	0	0	0	0	1	0	0
K00988 sulfate adenylyltransferase (ADP) / ATP adenylyltransferase [EC:2.7.7.5 2.7.7.53]	0	0	0	0	0	0	0	2	0	0	0	0	0	0	0	0	0	0	0	0	0	0	0	0	0	0	0	0	0	0	0	0	0	0	0	0	0	0	0	0	0	0	0	0	0	0	0	0	0
K01011 thiosulfate/3-mercaptopyruvate sulfurtransferase [EC:2.8.1.1 2.8.1.2]	5134	3197	4415	3809	4278	4903	4441	4565	4400	4599	4629	5118	4641	4431	4700	3650	4714	4420	4557	4976	3968	4456	4021	3981	4378	4700	5410	4835	4131	4616	4810	4818	4657	4818	5086	2513	4968	5112	4446	4284	4212	4702	3849	4495	2481	3017	2702	2780	2631
K01082 3'(2'), 5'-bisphosphate nucleotidase [EC:3.1.3.7]	500	355	478	465	498	591	430	517	486	508	489	544	507	469	560	425	498	459	448	477	482	500	397	429	448	577	540	549	430	478	488	536	495	482	524	304	485	601	506	490	482	489	404	458	260	305	275	343	331
K01738 cysteine synthase [EC:2.5.1.47]	2355	1734	2242	2273	2426	2750	2318	2605	2376	2690	2586	3112	2463	2620	2802	2144	2513	2643	2489	2864	2219	2706	2178	2334	2329	2927	2886	2672	2307	2795	2661	2769	2544	2763	2793	1667	2636	2768	2595	2485	2308	2626	2012	2657	1353	1767	1488	1543	1450
K01739 cystathionine gamma-synthase [EC:2.5.1.48]	65	39	71	52	100	89	50	77	60	59	112	53	33	84	89	50	45	63	70	54	74	41	63	59	63	86	63	45	83	53	52	73	40	42	66	22	31	43	35	36	25	32	30	70	10	17	13	12	13
K02045 sulfate/thiosulfate transport system ATP-binding protein [EC:7.3.2.3]	0	1	0	0	0	0	0	0	1	0	0	0	0	0	0	0	0	0	0	0	0	0	0	0	0	0	0	0	0	1	0	0	0	0	0	0	0	0	0	0	0	0	0	0	0	0	0	0	0
K02046 sulfate/thiosulfate transport system permease protein	0	0	0	0	0	0	0	0	0	0	0	0	2	0	0	0	0	0	0	0	0	0	0	0	0	0	0	0	0	0	0	0	0	0	0	0	0	0	0	0	0	0	0	0	0	0	0	0	0
K02047 sulfate/thiosulfate transport system permease protein	1	0	0	0	0	0	0	0	1	0	0	0	0	0	0	0	0	0	1	0	1	0	0	0	0	0	0	0	0	0	0	0	0	0	0	0	0	0	0	0	0	0	0	0	0	0	0	0	0
K02048 sulfate/thiosulfate transport system substrate-binding protein	2	2	0	1	3	2	2	0	3	0	1	0	0	0	2	1	2	2	1	2	1	0	2	3	2	1	1	0	6	2	0	0	2	1	4	1	2	0	4	3	0	1	0	3	1	4	1	1	3
K03119 taurine dioxygenase [EC:1.14.11.17]	0	0	0	1	0	0	0	3	0	0	0	1	0	0	0	0	0	0	0	1	0	0	0	0	0	0	0	0	0	1	2	0	0	0	0	0	1	0	0	0	0	1	1	0	0	0	0	0	0
K04091 alkanesulfonate monooxygenase [EC:1.14.14.5]	0	0	0	0	0	0	0	1	0	0	0	0	0	0	0	0	0	0	0	0	0	0	0	0	0	0	0	0	0	0	0	0	0	0	0	0	0	0	0	0	0	0	0	0	0	0	0	0	0
K05907 adenylyl-sulfate reductase (glutathione) [EC:1.8.4.9]	15	13	22	21	33	20	14	20	18	24	48	19	5	21	39	15	3	22	28	10	18	38	11	27	18	24	20	12	20	16	14	24	11	16	24	9	3	2	4	2	1	4	2	16	0	0	0	0	0
K06881 bifunctional oligoribonuclease and PAP phosphatase NrnA [EC:3.1.3.7 3.1.13.3]	0	0	0	0	0	0	0	0	0	0	0	0	0	0	0	0	0	0	0	0	0	0	0	0	0	0	0	0	0	0	0	0	0	0	0	0	0	0	0	0	0	0	0	0	0	0	0	0	0
K07306 anaerobic dimethyl sulfoxide reductase subunit A [EC:1.8.5.3]	0	0	0	0	0	0	0	0	0	0	0	0	0	0	0	0	0	0	0	0	0	0	0	0	0	0	0	0	0	0	0	0	0	0	0	0	0	1	0	0	0	0	0	0	0	0	0	0	0
K07307 anaerobic dimethyl sulfoxide reductase subunit B	0	0	0	0	0	0	0	0	0	0	0	1	0	0	0	0	0	0	0	0	0	0	0	0	0	0	0	0	0	0	0	0	0	0	0	0	0	1	0	0	0	0	0	0	0	0	0	0	0
K08357 tetrathionate reductase subunit A	0	0	0	0	0	0	0	0	0	0	0	0	0	0	0	0	0	0	0	0	0	0	0	0	0	0	0	0	0	0	0	0	0	0	0	0	0	0	0	0	0	0	0	0	0	0	0	0	0
K08359 tetrathionate reductase subunit C	0	0	0	0	0	0	0	1	0	0	0	0	0	0	0	0	0	0	0	0	0	0	0	0	0	0	0	0	0	0	0	0	0	0	0	0	0	0	0	0	0	0	0	0	0	0	0	0	0
K10764 O-succinylhomoserine sulfhydrylase [EC:2.5.1.-]	0	0	1	0	0	0	0	0	0	0	0	0	0	1	0	0	0	0	0	0	0	0	0	0	0	0	0	1	0	0	0	0	0	0	0	0	0	0	0	0	0	0	0	0	0	0	0	0	0
K13034 L-3-cyanoalanine synthase/ cysteine synthase [EC:2.5.1.47 4.4.1.9]	46	50	69	49	76	95	38	65	47	41	84	28	14	103	75	43	28	43	46	34	70	61	52	74	53	82	71	31	108	68	53	46	25	64	69	21	14	5	4	15	9	14	5	32	0	0	0	0	0
K13811 3'-phosphoadenosine 5'-phosphosulfate synthase [EC:2.7.7.4 2.7.1.25]	1347	957	1431	1342	1540	1589	1521	1591	1434	1575	1805	1853	1615	1710	1822	1325	1544	1546	1497	1567	1460	1560	1393	1490	1364	1635	1735	1491	1472	1454	1632	1604	1459	1537	1592	809	1582	1613	1370	1255	1294	1045	1119	1427	661	884	783	762	707
K15551 taurine transport system substrate-binding protein	0	0	0	0	0	0	0	0	0	0	0	0	0	0	0	0	0	0	0	0	0	0	0	0	0	0	0	0	0	0	0	0	0	0	0	0	0	0	0	0	0	0	0	0	0	0	0	0	0
K15552 taurine transport system permease protein	0	0	0	0	0	0	0	0	0	0	0	0	0	0	0	1	0	0	0	0	0	0	0	0	0	0	0	0	0	0	0	0	0	0	0	0	0	0	0	0	0	0	0	0	0	0	0	0	0
K15553 sulfonate transport system substrate-binding protein	0	0	0	0	0	0	0	0	0	0	1	0	0	0	0	0	0	0	0	0	0	0	0	0	0	0	0	0	0	0	0	0	0	0	0	0	0	0	0	0	0	0	0	0	0	0	0	0	0
K15554 sulfonate transport system permease protein	0	0	0	0	0	0	0	0	0	0	0	0	0	0	0	0	0	0	0	0	0	0	0	0	0	0	0	0	0	0	0	0	0	0	0	0	0	0	0	0	0	0	0	0	0	0	0	0	0
K15555 sulfonate transport system ATP-binding protein [EC:3.6.3.-]	0	0	0	0	0	0	0	0	0	0	0	0	0	0	0	0	0	0	0	0	0	0	0	0	0	0	0	0	0	0	0	0	0	0	0	0	0	0	0	0	0	0	0	0	0	0	0	0	0
K17069 O-acetylhomoserine/O-acetylserine sulfhydrylase [EC:2.5.1.49 2.5.1.47]	0	0	0	0	0	1	0	0	0	0	0	0	0	0	0	0	0	0	0	0	1	0	0	1	0	0	0	0	0	0	0	0	0	0	0	0	0	0	0	0	0	0	0	0	0	0	0	0	0
K17217 cystathionine gamma-lyase / homocysteine desulfhydrase [EC:4.4.1.1 4.4.1.2]	24	20	18	22	22	23	39	26	22	31	29	28	24	29	35	19	21	25	19	47	26	28	21	20	22	38	38	36	14	31	37	31	34	27	35	16	30	35	19	25	22	29	28	28	12	24	21	6	11
K17218 sulfide:quinone oxidoreductase [EC:1.8.5.4]	5570	3834	5143	4766	5197	5893	5262	5380	5197	5464	5457	6229	5616	5210	5731	4218	5277	5204	5313	5833	4715	5322	4548	4682	5334	5480	6162	5411	4972	5295	5585	5622	5367	5474	6152	2941	5516	5903	5401	5062	5143	5490	4566	5186	2752	3265	3050	3059	3065
K17222 L-cysteine S-thiosulfotransferase [EC:2.8.5.2]	0	0	0	0	0	0	0	0	0	1	0	0	0	0	0	0	0	0	0	0	0	0	0	0	0	0	0	0	0	0	0	0	0	0	0	0	0	0	0	0	0	0	0	0	0	0	0	0	0
K17224 S-sulfosulfanyl-L-cysteine sulfohydrolase [EC:3.1.6.20]	0	0	0	0	0	0	0	0	0	1	0	0	0	0	0	0	0	0	0	0	0	0	0	0	0	0	0	0	0	0	0	0	0	0	0	0	0	0	0	0	0	0	0	0	0	0	0	0	0
K17226 sulfur-oxidizing protein SoxY	0	0	0	0	0	0	0	0	0	0	0	0	0	0	0	0	0	0	0	0	0	0	0	0	0	0	0	0	0	0	0	0	0	0	0	1	0	0	0	0	0	0	0	0	0	0	0	0	0
K17285 methanethiol oxidase [EC:1.8.3.4]	1182	910	1123	1100	1237	1431	1199	1373	1169	1437	1377	1529	1459	1378	1374	1076	1299	1350	1227	1381	1161	1270	1085	1242	1182	1377	1426	1360	1167	1257	1254	1338	1264	1416	1440	708	1306	1395	1215	1147	1134	1295	952	1298	604	734	596	580	591
K17725 sulfur dioxygenase [EC:1.13.11.18]	14966	9591	13176	10816	12423	13974	13054	12930	11907	12924	13176	14657	12073	11938	13640	10133	13410	12578	12688	14532	11440	12506	12176	11091	13192	12981	15677	13559	12164	13714	13854	13769	13797	13232	14761	7019	14075	13963	13190	12310	11966	13580	10829	11815	7154	8527	7979	8044	7761
K20034 3-(methylthio)propionyl---CoA ligase [EC:6.2.1.44]	0	0	0	0	0	0	0	0	0	0	0	0	0	0	0	0	0	0	1	0	0	0	0	0	0	0	1	0	0	1	0	0	0	0	0	0	0	0	0	0	0	0	0	0	0	0	0	0	0
K20035 3-(methylthio)propanoyl-CoA dehydrogenase [EC:1.3.8.-]	0	0	0	2	0	0	0	0	0	0	0	0	0	0	0	0	0	0	0	0	0	1	0	0	0	0	0	0	0	0	0	1	0	0	0	0	0	0	0	0	0	0	0	0	0	0	0	0	0
Lipid metabolism	767449	534275	710152	648760	709860	790744	724121	755218	702966	768247	774795	872820	789306	747971	806302	592816	753802	740168	724306	806052	658014	739891	646392	664427	721848	779244	838005	757146	664170	732047	771358	784370	742750	768214	825235	427963	785147	813968	754930	689650	686744	675522	619526	714203	374084	455984	399194	422763	419717
ko00061 Fatty acid biosynthesis	40954	29196	39003	37136	40683	44677	40341	43090	40457	43854	45067	50186	48309	42878	45989	33331	42412	41462	40383	44012	37569	41299	35781	37096	40120	44233	47279	42794	37391	40983	43180	43165	41047	42955	46456	25023	43770	45155	40970	38133	36772	34499	34238	39275	19799	24260	21067	22157	22196
K00059 3-oxoacyl-[acyl-carrier protein] reductase [EC:1.1.1.100]	52	38	73	34	50	75	50	49	48	67	67	33	23	66	52	37	25	31	40	35	66	49	54	42	60	55	60	33	54	54	38	51	39	51	49	27	42	36	27	28	16	12	19	42	8	13	4	13	15
K00208 enoyl-[acyl-carrier protein] reductase I [EC:1.3.1.9 1.3.1.10]	11	15	23	4	29	28	14	13	9	9	19	6	1	31	20	12	11	14	10	10	7	7	7	13	6	19	18	10	15	15	18	16	3	5	11	3	2	4	1	2	3	3	0	7	0	1	0	0	1
K00645 [acyl-carrier-protein] S-malonyltransferase [EC:2.3.1.39]	544	341	514	484	509	554	572	563	552	527	564	611	559	551	604	465	571	523	513	571	492	550	490	511	493	633	640	624	568	510	548	576	524	518	636	338	603	611	541	507	514	501	437	508	275	341	310	312	339
K00647 3-oxoacyl-[acyl-carrier-protein] synthase I [EC:2.3.1.41]	0	0	0	0	0	0	0	0	1	0	0	0	0	0	0	0	0	2	0	0	0	0	0	0	0	0	0	0	0	0	0	0	0	0	0	1	0	0	0	0	0	0	0	0	0	0	0	0	0
K00648 3-oxoacyl-[acyl-carrier-protein] synthase III [EC:2.3.1.180]	6	3	4	3	5	10	5	5	3	5	6	6	1	7	6	5	1	7	7	4	5	3	5	1	5	7	10	3	6	8	8	5	3	7	4	2	2	0	1	2	1	2	1	0	0	0	0	0	0
K00665 fatty acid synthase, animal type [EC:2.3.1.85]	6232	4514	6186	5833	6332	6675	6267	6455	5889	6499	6628	7422	11426	5947	6678	4484	5788	5835	5561	6238	5353	5489	5497	4943	5527	6042	6430	6167	5381	5677	5771	5750	5667	5775	6571	3449	6281	6678	5126	5052	4480	3527	4909	5223	2354	2928	2594	2757	2661
K00667 fatty acid synthase subunit alpha, fungi type [EC:2.3.1.86]	0	0	0	1	1	0	1	1	0	1	1	1	0	1	0	0	1	0	0	1	0	0	0	0	0	0	0	0	1	0	0	0	0	0	1	0	0	0	0	0	0	0	1	1	0	0	0	0	0
K00668 fatty acid synthase subunit beta, fungi type [EC:2.3.1.86]	0	0	0	0	0	2	0	0	0	0	0	0	0	0	0	1	0	1	0	1	0	0	0	0	0	0	0	0	0	1	0	0	0	0	0	0	0	0	0	0	0	0	0	0	0	0	0	0	0
K01071 medium-chain acyl-[acyl-carrier-protein] hydrolase [EC:3.1.2.21]	0	0	0	0	0	0	0	0	0	0	0	0	0	0	0	0	0	0	0	0	0	0	0	0	0	0	0	0	0	0	0	0	0	0	0	0	0	0	0	0	0	0	0	0	0	0	0	0	0
K01897 long-chain acyl-CoA synthetase [EC:6.2.1.3]	16709	12646	16508	16862	18339	20241	18128	19577	18422	20092	20517	23031	19353	19412	20548	15015	19065	18992	18411	19916	17159	19052	15933	17410	17839	19740	21088	19304	16136	18200	19378	19777	18773	19473	20982	11364	19922	20786	19124	17404	16843	15372	15409	18494	8736	10839	9255	9611	10046
K02078 acyl carrier protein	2	0	1	0	0	1	1	0	0	0	0	1	0	0	0	0	0	1	0	0	0	0	0	0	0	0	0	0	0	0	0	1	0	0	0	0	0	0	0	0	0	0	0	0	0	0	0	0	0
K02371 enoyl-[acyl-carrier protein] reductase II [EC:1.3.1.9]	0	0	4	5	5	10	5	0	6	3	1	5	2	0	2	0	5	1	1	1	4	4	6	3	1	3	5	2	3	3	4	3	1	1	2	1	1	2	1	2	2	0	1	5	0	0	0	2	1
K02372 3-hydroxyacyl-[acyl-carrier-protein] dehydratase [EC:4.2.1.59]	8	4	9	9	11	8	2	6	7	3	15	11	6	12	4	6	5	6	14	6	4	5	3	3	6	13	13	2	12	12	8	7	4	8	8	3	0	1	4	1	0	2	0	3	1	0	0	0	0
K03921 acyl-[acyl-carrier-protein] desaturase [EC:1.14.19.2 1.14.19.11 1.14.19.26]	77	103	49	50	99	211	77	71	35	35	98	54	8	109	86	39	18	37	39	43	43	61	25	81	86	77	57	49	60	76	42	49	19	39	32	29	8	10	17	9	4	10	14	29	0	0	0	0	0
K07512 mitochondrial enoyl-[acyl-carrier protein] reductase / trans-2-enoyl-CoA reductase [EC:1.3.1.- 1.3.1.38]	4415	2828	3884	3430	3740	4281	3895	3916	3813	4038	4225	4766	3871	4010	4351	3048	4128	3915	4011	4408	3606	4061	3488	3563	3970	4275	4721	3994	3842	3985	4232	4162	4091	4281	4506	2531	4292	4242	3982	3698	3739	3976	3309	3738	2230	2594	2311	2445	2418
K09458 3-oxoacyl-[acyl-carrier-protein] synthase II [EC:2.3.1.179]	429	281	429	302	405	405	359	382	359	436	430	415	364	437	430	352	423	400	365	402	361	400	342	355	407	440	481	411	368	413	420	434	409	404	457	209	393	381	394	362	387	416	320	373	209	239	209	188	184
K10780 enoyl-[acyl-carrier protein] reductase III [EC:1.3.1.104]	0	0	0	0	0	0	0	0	0	0	0	0	0	0	0	0	0	0	0	0	0	0	0	0	0	0	0	0	0	0	0	0	0	0	0	0	0	0	0	0	0	0	0	0	0	0	0	0	0
K10781 fatty acyl-ACP thioesterase B [EC:3.1.2.14 3.1.2.21]	14	19	9	9	20	30	13	17	11	12	31	6	3	28	16	11	5	14	17	12	19	22	14	21	15	33	24	2	18	15	12	11	8	15	17	4	5	4	4	2	4	3	3	8	0	0	0	0	0
K10782 fatty acyl-ACP thioesterase A [EC:3.1.2.14]	7	5	9	3	8	7	3	3	8	7	10	3	0	5	8	6	3	6	8	2	6	8	3	6	8	7	5	3	13	5	5	9	6	9	6	3	1	0	1	0	1	3	0	9	0	0	0	0	0
K11539 carbonyl reductase 4 / 3-oxoacyl-[acyl-carrier protein] reductase beta subunit [EC:1.1.1.-]	0	0	0	0	0	0	0	0	0	0	0	0	53	1	2	1	0	0	1	0	0	0	0	0	1	0	1	1	3	0	1	2	1	0	0	0	0	1	0	0	0	0	0	0	0	0	0	0	0
K13370 17beta-estradiol 17-dehydrogenase / 3alpha(17beta)-hydroxysteroid dehydrogenase (NAD+) / 3-oxoacyl-[acyl-carrier protein] reductase alpha subunit [EC:1.1.1.62 1.1.1.239]	919	609	795	761	858	904	848	909	848	975	975	1003	1058	868	954	788	986	857	827	878	795	838	806	814	876	926	904	946	803	932	923	929	889	958	986	506	909	901	841	793	776	913	678	879	440	562	446	511	506
K15013 long-chain-fatty-acid--CoA ligase ACSBG [EC:6.2.1.3]	1	5	14	11	19	16	14	5	4	8	6	7	132	11	10	6	8	7	8	7	9	8	7	6	5	6	8	10	3	12	9	6	4	7	5	4	7	4	5	0	6	4	6	9	7	3	3	3	5
K18660 malonyl-CoA/methylmalonyl-CoA synthetase [EC:6.2.1.-]	2	2	3	3	2	10	6	5	6	4	10	4	91	8	5	2	1	1	4	1	10	2	1	5	5	10	2	10	8	3	5	5	6	2	3	1	1	2	1	1	0	2	0	2	1	2	1	1	3
ko00062 Fatty acid elongation	58697	41061	54504	51487	55269	62527	56059	60044	54283	61035	59094	69738	59402	57983	61239	47295	58345	57835	55937	64600	51571	59091	51159	53685	56343	62110	65298	61297	52960	58871	60337	62704	58166	60875	63833	34707	61157	62743	58447	55399	53081	57508	47531	56804	30193	38286	32393	34437	33200
K01068 acyl-coenzyme A thioesterase 1/2/4 [EC:3.1.2.2]	71	67	82	98	88	104	87	137	67	133	87	148	182	130	136	99	96	113	91	131	71	181	89	137	104	172	134	128	122	105	111	111	105	145	122	66	83	136	98	115	76	132	77	108	51	74	63	72	40
K01074 palmitoyl-protein thioesterase [EC:3.1.2.22]	2457	1524	2084	1781	2041	2309	2066	2122	2052	2116	2274	2414	2090	1928	2208	1588	2104	2112	2048	2235	1844	2093	1915	1839	2229	2207	2503	2229	1884	2252	2288	2294	2137	2112	2566	1249	2101	2259	2196	1956	1964	2017	1732	1909	1040	1250	1131	1090	1143
K07508 acetyl-CoA acyltransferase 2 [EC:2.3.1.16]	11755	8249	10785	9672	10761	11795	10760	10903	10069	11314	10952	12971	10831	10287	11274	9017	11129	11018	10544	12457	10013	10755	10350	10208	10827	11695	12285	11573	10219	11052	11554	11825	11239	11467	12054	6243	11827	12058	10982	10286	10166	10917	9144	10963	5840	7365	6288	6467	6215
K07509 acetyl-CoA acyltransferase [EC:2.3.1.16]	3128	2188	3007	2829	3029	3427	3162	3399	2972	3396	3321	3818	3951	3362	3406	2451	3191	3206	3188	3402	2743	3105	2656	2790	2972	3286	3509	3165	2679	3144	3238	3381	3205	3381	3357	1818	3151	3433	3208	2904	2927	2895	2627	3067	1684	2049	1783	1814	1809
K10203 elongation of very long chain fatty acids protein 6 [EC:2.3.1.199]	1181	836	1053	1061	1022	1190	1028	1174	1034	1219	1108	1382	1099	1252	1120	914	1049	1145	1105	1246	947	1229	954	995	1048	1124	1205	1286	995	1155	1151	1243	1087	1175	1183	741	1158	1310	1136	1163	977	1036	842	1116	505	727	551	662	586
K10205 elongation of very long chain fatty acids protein 2 [EC:2.3.1.199]	0	0	0	0	0	0	0	0	0	0	0	0	4	0	0	0	0	0	0	0	0	0	0	0	0	0	0	0	0	0	0	0	0	0	0	0	0	0	0	0	0	0	0	0	0	0	0	0	0
K10244 elongation of very long chain fatty acids protein 5 [EC:2.3.1.199]	1	0	0	0	0	3	2	2	0	0	0	1	37	3	2	1	1	0	0	0	1	2	0	1	1	0	2	3	13	7	7	3	1	0	0	0	0	1	0	0	0	0	0	0	0	3	1	0	2
K10246 fatty acid elongase 3 [EC:2.3.1.199]	0	0	0	0	0	0	0	3	0	2	0	0	0	0	0	0	0	0	0	0	0	0	0	0	0	0	0	0	0	0	0	0	0	0	0	0	0	0	0	0	0	0	0	0	0	0	0	0	0
K10247 elongation of very long chain fatty acids protein 1 [EC:2.3.1.199]	0	0	0	0	1	0	1	1	1	0	0	1	84	2	0	1	1	0	0	0	2	0	0	0	2	0	3	7	7	4	2	5	0	0	0	0	1	0	0	1	1	0	0	2	5	3	1	0	0
K10248 elongation of very long chain fatty acids protein 3 [EC:2.3.1.199]	2	1	0	4	4	4	3	3	1	2	4	4	12	1	2	2	1	1	0	5	2	1	1	0	1	2	2	0	2	2	2	4	2	2	2	1	1	3	1	1	2	4	2	3	2	0	1	1	0
K10249 elongation of very long chain fatty acids protein 4 [EC:2.3.1.199]	7	5	6	5	10	12	5	11	13	4	15	10	14	5	3	2	1	9	9	4	5	5	3	5	6	5	5	4	9	5	3	5	6	8	7	1	1	3	5	8	4	5	9	3	1	3	0	1	0
K10250 elongation of very long chain fatty acids protein 7 [EC:2.3.1.199]	0	0	1	1	0	2	1	0	0	0	0	0	5	0	0	0	0	1	0	0	0	0	0	0	0	0	0	0	1	0	0	2	0	0	0	0	0	0	0	0	0	0	0	0	0	1	0	0	0
K10251 17beta-estradiol 17-dehydrogenase / very-long-chain 3-oxoacyl-CoA reductase [EC:1.1.1.62 1.1.1.330]	12379	8371	11330	10332	11122	12864	11619	12094	11009	12171	11893	13949	11139	11709	12663	9510	11950	11541	11369	13442	10585	12135	10329	10915	11691	12690	13496	12366	10704	12203	12471	12829	11851	12303	13290	6780	12719	12848	12113	11492	11025	11360	9899	11199	6320	7812	6792	7404	7196
K10258 very-long-chain enoyl-CoA reductase [EC:1.3.1.93]	6225	4516	5970	5536	6188	6967	6226	6591	6281	6655	6994	7671	7228	6827	7216	5433	6877	6283	6373	6613	5739	6526	5519	5803	6371	6618	7405	6693	5793	6514	6856	6914	6480	6357	7086	3841	6999	6648	6862	5975	6152	6726	5525	6374	3007	3906	3464	3529	3614
K10703 very-long-chain (3R)-3-hydroxyacyl-CoA dehydratase [EC:4.2.1.134]	2284	1764	2240	2121	2211	2475	2431	2507	2216	2506	2373	2779	2616	2306	2426	1958	2408	2192	2304	2639	2148	2344	2258	2109	2256	2356	2734	2547	2317	2524	2556	2645	2457	2473	2581	1485	2580	2461	2372	2311	2244	2451	1952	2343	1382	1633	1451	1430	1383
K15397 3-ketoacyl-CoA synthase [EC:2.3.1.199]	95	54	150	89	224	204	70	141	98	92	210	51	24	160	121	98	64	123	143	67	135	149	93	109	58	170	162	77	189	130	101	129	62	84	91	35	27	18	18	19	12	28	13	65	0	1	0	0	0
K16339 acyl-coenzyme A thioesterase THEM4 [EC:3.1.2.2]	0	0	0	0	1	0	0	0	0	0	0	0	11	1	0	0	0	0	0	0	0	0	0	0	0	0	1	1	1	1	0	1	0	0	0	0	0	0	0	0	0	1	0	0	1	0	0	1	0
K17360 acyl-coenzyme A thioesterase 7 [EC:3.1.2.2]	1	0	0	2	2	1	2	1	0	0	0	0	64	1	2	0	1	0	0	2	1	1	0	1	1	0	4	2	7	8	4	9	1	0	0	0	0	0	0	1	0	0	1	1	1	6	1	2	1
ko00071 Fatty acid degradation	173106	122841	161849	150303	163663	181308	166818	177052	161911	180629	181472	203199	180026	172117	185791	139587	171556	172155	163741	185487	151006	169910	149763	154323	164960	180122	190705	176063	152534	168760	175368	178538	170399	177654	188667	97883	183577	189691	167482	157364	154544	148437	143223	166868	83911	104887	89832	95693	93966
K00249 acyl-CoA dehydrogenase [EC:1.3.8.7]	91	45	110	90	123	133	121	96	81	93	113	136	692	113	125	66	86	107	84	102	85	81	84	67	95	143	109	98	107	102	111	93	102	90	113	61	94	100	86	73	78	89	76	109	35	60	32	50	41
K00252 glutaryl-CoA dehydrogenase [EC:1.3.8.6]	10063	6497	8603	6611	7769	8509	7860	7830	7519	8012	7928	9321	7714	8015	8895	6498	8277	7713	7521	8773	7136	7787	7019	6952	8062	8359	9266	8382	7484	8074	8818	8672	8184	8143	9085	4316	8591	8948	8222	7548	7601	7388	7246	7581	4067	5080	4699	5006	4958
K00255 long-chain-acyl-CoA dehydrogenase [EC:1.3.8.8]	1	1	0	1	4	1	3	3	0	2	2	2	692	0	2	0	0	0	2	0	1	1	1	1	1	1	3	2	3	0	0	1	3	1	0	0	1	2	0	1	0	1	0	0	0	2	0	2	1
K00529 3-phenylpropionate/trans-cinnamate dioxygenase ferredoxin reductase component [EC:1.18.1.3]	1	1	2	2	2	0	3	3	4	2	3	6	1	2	4	2	1	6	2	9	3	4	3	0	7	2	1	5	3	5	2	6	6	5	3	4	1	3	2	5	2	4	2	8	2	3	3	1	2
K00632 acetyl-CoA acyltransferase [EC:2.3.1.16]	1	0	1	1	3	2	4	2	1	2	1	1	0	1	1	2	3	0	3	0	2	1	3	3	0	3	4	2	4	1	0	1	0	0	2	0	1	0	1	1	1	2	0	0	2	2	0	0	0
K05939 acyl-[acyl-carrier-protein]-phospholipid O-acyltransferase / long-chain-fatty-acid--[acyl-carrier-protein] ligase [EC:2.3.1.40 6.2.1.20]	0	0	0	0	0	0	1	0	0	0	0	0	0	0	0	0	0	0	2	1	0	0	0	0	0	0	0	2	0	0	1	0	3	1	0	0	0	1	0	0	0	1	0	0	0	1	0	0	1
K06445 acyl-CoA dehydrogenase [EC:1.3.99.-]	2	0	3	1	4	4	2	3	5	1	3	2	2	3	2	3	1	5	1	0	0	6	2	1	2	3	1	2	6	6	4	2	1	5	3	1	5	2	0	2	2	2	2	0	2	2	2	1	0
K07425 long-chain fatty acid omega-monooxygenase [EC:1.14.14.80]	0	0	0	0	0	0	0	0	0	0	0	0	15	0	0	0	0	0	0	0	0	0	0	0	0	0	0	0	0	0	0	0	0	0	0	0	0	0	0	0	0	0	0	0	0	0	0	0	0
K07513 acetyl-CoA acyltransferase 1 [EC:2.3.1.16]	53	34	55	46	93	76	34	40	44	50	123	24	559	61	69	44	24	35	52	31	91	65	56	56	44	87	69	45	83	56	40	50	40	45	48	22	15	11	14	7	4	13	7	31	5	5	7	1	2
K08765 carnitine O-palmitoyltransferase 1, liver isoform [EC:2.3.1.21]	23623	16261	21395	20242	21780	23384	22617	23853	21815	24289	25437	27122	23816	23508	26214	19241	22701	23283	21331	24965	20000	22103	20385	20098	22688	24204	25621	23833	21176	23121	22985	23302	22180	23338	25455	11964	25259	26680	21320	20784	20566	17371	20019	22466	9850	12649	11108	12307	11643
K08766 carnitine O-palmitoyltransferase 2 [EC:2.3.1.21]	1940	1475	1954	1781	1872	2170	1902	2070	1896	2059	2117	2486	2342	2010	2259	1623	1961	2025	1916	2110	1811	1975	1719	1736	1887	2099	2180	2079	1780	1905	2088	2143	1977	2099	2141	1162	2195	2123	1994	1879	1841	1809	1725	2013	1009	1252	989	1132	1166
K09478 short/branched chain acyl-CoA dehydrogenase [EC:1.3.99.12]	13121	8994	12145	10205	11649	12734	11544	11967	11159	12334	12341	14036	11326	11789	12557	9570	12139	11644	11664	13113	10582	11543	10692	10423	11854	12760	13680	12477	10812	12302	12686	12588	12228	12418	13078	6995	12819	13090	12274	10988	10877	11049	10217	11548	6353	7589	6595	7004	6975
K09479 very long chain acyl-CoA dehydrogenase [EC:1.3.8.9]	55479	39156	51550	46198	49978	55592	52347	55678	50999	56302	57531	62456	53090	53061	58081	43689	53795	53922	51363	57434	46922	52945	46684	47630	50910	55278	58572	53576	46467	51731	54370	55055	53269	55610	58789	30576	58404	59797	51406	48086	48703	44066	45196	51538	26397	32585	27736	29606	29235
K10527 enoyl-CoA hydratase/3-hydroxyacyl-CoA dehydrogenase [EC:4.2.1.17 1.1.1.35 1.1.1.211]	20	23	33	25	50	45	25	27	42	22	49	16	8	42	46	35	16	31	27	23	37	41	20	39	29	33	32	17	38	27	27	23	21	41	29	9	7	8	7	9	3	6	3	20	0	3	2	3	5
K13238 Delta3-Delta2-enoyl-CoA isomerase [EC:5.3.3.8]	2	0	2	3	6	5	7	0	0	0	1	1	375	6	4	0	0	0	1	1	1	1	2	1	0	0	9	10	8	8	3	7	1	2	1	0	1	1	0	0	0	0	0	1	2	3	0	1	0
K13239 Delta3-Delta2-enoyl-CoA isomerase [EC:5.3.3.8]	1194	905	1185	1093	1156	1342	1185	1244	1209	1340	1295	1376	1486	1216	1278	969	1319	1149	1255	1387	1056	1277	1186	1134	1194	1281	1631	1317	1159	1164	1278	1354	1265	1287	1425	818	1460	1323	1377	1261	1230	1221	1080	1250	704	860	792	759	768
K13767 enoyl-CoA hydratase [EC:4.2.1.17]	0	0	0	0	1	0	0	0	1	0	0	0	0	0	1	0	0	0	0	0	0	0	1	0	0	0	0	0	0	2	1	0	0	0	0	0	1	0	0	0	0	0	0	0	0	0	0	0	0
K14338 cytochrome P450 / NADPH-cytochrome P450 reductase [EC:1.14.14.1 1.6.2.4]	0	1	4	0	3	0	0	2	0	2	3	0	1	0	2	1	3	0	2	0	1	2	3	3	3	1	0	0	1	5	0	2	0	3	0	0	2	1	3	1	3	0	3	0	0	0	0	0	1
K15401 long-chain fatty acid omega-monooxygenase [EC:1.14.14.80]	12	17	19	10	22	26	10	27	19	17	33	11	1	37	23	9	4	12	11	8	18	25	10	26	17	23	24	5	19	16	13	8	7	16	12	6	0	2	2	1	0	5	2	11	0	0	0	0	0
K18880 Delta3-Delta2-enoyl-CoA isomerase [EC:5.3.3.8]	15	8	14	13	18	21	10	11	10	10	31	8	3	19	13	7	7	16	11	11	19	11	10	13	12	21	16	8	18	13	8	11	1	12	4	3	0	2	0	4	2	4	0	8	0	0	0	0	0
K19523 carnitine O-palmitoyltransferase 1, muscle isoform [EC:2.3.1.21]	21	18	30	36	24	21	28	22	19	29	17	25	277	16	10	13	16	33	21	35	28	30	29	21	24	18	40	30	31	17	22	15	24	16	25	19	29	34	19	17	18	31	14	27	11	16	15	16	22
K19524 carnitine O-palmitoyltransferase 1, brain isoform [EC:2.3.1.21]	1	0	0	0	0	0	0	1	0	0	0	0	28	0	0	0	0	0	0	0	0	0	0	0	0	0	0	0	1	0	0	1	0	0	0	1	0	0	1	0	2	0	0	0	0	0	0	0	0
K20495 long-chain fatty acid omega-monooxygenase [EC:1.14.14.80]	2	0	0	1	0	0	0	0	0	1	0	0	0	0	0	0	0	0	0	1	0	0	0	0	0	0	0	0	0	0	0	0	0	0	0	0	0	0	0	0	0	1	0	0	0	0	0	0	0
ko00072 Synthesis and degradation of ketone bodies	9984	7172	9550	8660	9480	10358	9347	10015	9110	9905	10336	11764	10772	9937	10644	8068	9799	9796	9540	10508	8501	9751	8329	8930	9347	10664	11115	9971	8745	9595	10098	10387	9708	10369	10863	6083	10357	10766	10030	9075	9008	8850	8089	9555	5064	6275	5547	5546	5645
ko00073 Cutin, suberine and wax biosynthesis	755	612	960	852	969	1055	817	1005	805	869	977	1024	797	968	893	670	716	842	876	854	749	924	703	861	679	949	941	835	726	797	786	916	751	817	862	436	794	849	680	700	542	514	601	788	362	441	336	375	340
K13356 alcohol-forming fatty acyl-CoA reductase [EC:1.2.1.84]	669	536	817	759	796	894	740	851	714	739	793	960	780	837	735	613	680	751	757	811	647	806	638	738	610	786	797	782	629	699	707	826	706	729	780	400	780	840	668	676	532	493	591	704	362	441	336	375	340
K15398 fatty acid omega-hydroxylase [EC:1.14.-.-]	28	16	40	15	69	72	28	56	24	40	53	13	8	37	36	21	20	41	48	19	30	31	28	33	18	66	42	18	29	34	23	30	11	23	18	11	4	2	4	9	7	8	4	19	0	0	0	0	0
K15400 omega-hydroxypalmitate O-feruloyl transferase [EC:2.3.1.188]	25	33	60	54	61	40	25	49	36	65	74	38	6	44	73	22	7	19	45	9	45	45	19	42	22	52	65	19	32	33	26	37	21	37	36	14	6	1	5	12	2	4	4	35	0	0	0	0	0
K15402 fatty acid omega-hydroxylase [EC:1.14.-.-]	7	4	6	2	3	8	6	8	4	5	7	1	0	5	8	3	1	4	4	2	2	7	1	13	9	3	2	2	2	1	5	3	4	3	3	2	0	1	0	1	0	0	0	11	0	0	0	0	0
K15403 fatty acid omega-hydroxy dehydrogenase [EC:1.1.-.-]	3	1	11	4	5	8	1	7	2	1	8	0	2	5	7	2	0	5	6	1	2	2	4	1	1	6	5	3	8	10	10	3	1	5	8	1	3	3	0	1	1	2	0	5	0	0	0	0	0
K15404 aldehyde decarbonylase [EC:4.1.99.5]	3	1	1	4	6	4	6	4	3	0	3	0	0	1	3	0	2	6	2	1	0	2	1	3	0	8	3	1	1	1	1	2	1	2	1	2	0	0	1	0	0	0	0	0	0	0	0	0	0
K15405 midchain alkane hydroxylase	0	0	0	0	1	0	0	1	0	0	0	0	0	0	0	0	0	0	0	0	0	1	0	0	0	0	0	0	0	0	0	1	0	0	0	0	0	0	0	0	0	0	0	0	0	0	0	0	0
K15406 wax-ester synthase / diacylglycerol O-acyltransferase [EC:2.3.1.75 2.3.1.20]	0	0	0	0	0	0	0	1	0	0	0	0	0	0	0	0	0	0	0	0	0	0	0	0	0	0	0	0	0	0	0	0	0	0	0	0	0	0	0	0	0	0	0	0	0	0	0	0	0
K17991 peroxygenase [EC:1.11.2.3]	5	4	6	0	5	3	1	0	3	1	4	1	0	2	8	0	2	4	2	2	4	5	2	5	2	5	3	4	5	3	1	4	0	2	4	0	1	0	0	0	0	1	0	3	0	0	0	0	0
K21995 cytochrome P450 family 77 subfamily A [EC:1.14.-.-]	1	0	0	3	1	0	0	1	0	0	2	0	0	0	0	0	0	0	1	0	1	0	0	0	0	0	0	1	1	0	0	2	0	0	0	0	0	0	0	0	0	0	0	0	0	0	0	0	0
ko00100 Steroid biosynthesis	14404	10882	14386	13429	14548	16496	14636	15476	13381	15913	15431	17420	15002	15341	15581	11836	15231	15012	14843	16152	13323	15132	12834	13614	14546	15412	16654	14491	13306	14716	15123	15952	14945	15317	16166	7473	14927	15839	14690	13987	13147	13997	11596	14188	7322	9314	7862	8148	8455
K00213 7-dehydrocholesterol reductase [EC:1.3.1.21]	600	370	492	437	456	572	509	536	479	499	539	530	480	519	547	383	534	460	499	568	457	533	423	436	536	472	574	511	476	512	525	551	488	545	567	313	502	562	544	451	482	501	442	518	206	295	278	306	301
K00222 Delta14-sterol reductase [EC:1.3.1.70]	5	6	8	4	20	17	9	12	7	2	9	11	140	11	11	3	6	9	6	3	3	12	9	11	11	10	9	9	14	13	9	9	7	9	8	5	7	3	6	4	2	7	4	5	4	8	1	2	1
K00223 Delta24(24(1))-sterol reductase [EC:1.3.1.71]	6	7	5	13	16	11	12	13	12	17	10	18	10	8	19	6	6	19	9	15	10	8	11	14	18	13	14	21	7	9	8	8	8	10	17	4	6	7	27	7	11	5	11	9	9	8	9	8	8
K00227 Delta7-sterol 5-desaturase [EC:1.14.19.20]	21	10	23	12	36	27	24	28	13	20	25	14	60	22	10	9	14	13	20	6	21	21	18	12	21	26	25	19	33	25	37	20	10	22	10	6	10	13	8	16	8	11	9	10	3	5	10	9	5
K00511 squalene monooxygenase [EC:1.14.14.17]	28	10	31	22	59	49	17	27	24	18	54	8	110	45	44	18	22	24	31	17	25	32	18	36	29	33	38	13	47	30	32	49	11	16	24	6	6	4	5	9	3	8	0	12	4	4	2	1	0
K00559 sterol 24-C-methyltransferase [EC:2.1.1.41]	86	39	63	67	103	108	57	80	63	80	84	74	55	114	91	74	60	66	75	52	53	69	62	81	94	110	106	67	105	79	65	86	49	65	75	34	40	57	47	42	32	71	37	42	17	36	30	22	24
K00637 sterol O-acyltransferase [EC:2.3.1.26]	65	57	70	68	57	75	57	76	42	60	53	72	74	60	65	69	62	76	49	69	47	74	49	66	59	57	82	68	57	78	71	76	45	63	66	38	52	77	49	68	69	67	41	64	34	44	31	46	34
K00801 farnesyl-diphosphate farnesyltransferase [EC:2.5.1.21]	9	8	18	15	16	20	15	19	23	10	22	13	289	29	29	18	14	7	11	8	14	25	3	12	21	19	12	9	50	32	36	55	9	13	12	5	5	8	5	8	4	5	1	5	8	8	3	3	2
K01052 lysosomal acid lipase/cholesteryl ester hydrolase [EC:3.1.1.13]	10797	8222	10817	9840	10624	11969	10776	11329	9901	11798	11342	12906	10288	10932	11163	8505	11340	11046	10989	12005	9679	10830	9426	9928	10565	11061	12036	10642	9377	10687	10922	11514	11043	11087	11892	5394	11125	11647	10839	10398	9695	10279	8561	10434	5490	6807	5806	5973	6234
K01824 cholestenol Delta-isomerase [EC:5.3.3.5]	7	25	11	10	16	21	13	8	9	9	19	6	144	25	21	9	3	9	6	3	12	16	9	22	14	21	16	14	27	23	16	14	12	8	5	3	4	1	4	3	2	2	0	10	3	3	0	1	0
K01852 lanosterol synthase [EC:5.4.99.7]	3	1	0	2	1	9	4	3	6	1	1	4	34	4	1	2	2	4	2	0	2	6	2	0	0	1	1	4	17	5	9	11	3	4	0	0	0	3	0	2	2	2	0	2	3	5	2	0	1
K01853 cycloartenol synthase [EC:5.4.99.8]	4	12	19	10	18	24	6	15	11	10	25	9	2	19	13	4	13	11	14	11	7	12	7	7	9	20	18	10	21	15	8	15	7	11	12	5	8	3	5	1	1	8	4	6	0	2	0	0	2
K05917 sterol 14alpha-demethylase [EC:1.14.14.154 1.14.15.36]	35	30	27	41	37	93	43	38	35	36	53	14	115	69	51	17	20	28	24	19	37	41	19	48	45	50	36	27	61	31	48	55	26	27	18	11	8	14	7	9	9	6	4	27	2	1	5	1	3
K07419 vitamin D 25-hydroxylase [EC:1.14.14.24]	0	0	0	0	0	0	0	0	0	0	0	1	12	0	0	0	0	0	0	0	0	1	0	0	0	0	0	0	2	0	1	0	0	0	0	0	0	0	0	0	0	0	0	0	1	1	0	0	0
K07436 vitamin D3 24-hydroxylase [EC:1.14.15.16]	0	0	0	0	0	0	0	0	0	1	0	0	0	0	0	0	0	0	0	0	0	0	0	0	0	0	0	0	0	0	0	0	0	0	0	0	0	0	0	0	0	0	0	0	0	0	0	0	0
K07438 calcidiol 1-monooxygenase (25-hydroxyvitamin D3 1alpha-hydroxylase) [EC:1.14.15.18]	0	0	0	0	1	0	0	0	0	0	0	0	1	0	0	0	0	0	0	0	0	0	0	0	0	0	0	1	1	1	0	0	0	0	0	0	1	0	0	0	0	0	0	0	0	0	0	0	0
K07748 sterol-4alpha-carboxylate 3-dehydrogenase (decarboxylating) [EC:1.1.1.170]	11	13	14	7	10	19	13	9	8	8	9	9	177	21	15	4	6	4	10	8	8	9	4	19	11	16	13	6	13	17	13	11	4	4	5	5	0	4	3	0	0	4	2	6	2	2	3	0	0
K07750 methylsterol monooxygenase [EC:1.14.18.9]	1	0	0	0	0	1	0	1	1	0	1	0	61	2	0	1	0	1	0	0	0	1	0	1	0	0	1	1	4	5	5	6	2	0	1	0	1	3	0	0	2	1	0	1	1	2	0	0	0
K08242 24-methylenesterol C-methyltransferase [EC:2.1.1.143]	38	34	60	48	66	69	36	33	33	28	71	28	5	73	57	37	21	55	40	33	54	52	48	52	41	84	66	36	61	39	29	31	29	42	24	18	7	12	2	11	5	17	11	37	1	0	0	0	2
K08246 cycloeucalenol cycloisomerase [EC:5.5.1.9]	0	0	3	4	1	5	1	2	0	7	4	1	5	3	3	1	2	3	1	2	3	3	2	3	8	5	5	2	2	2	2	1	1	4	2	2	0	0	0	2	0	3	0	7	1	1	0	0	0
K09828 Delta24-sterol reductase [EC:1.3.1.72 1.3.1.-]	2647	2016	2682	2794	2963	3371	3018	3213	2687	3280	3059	3680	2911	3332	3392	2656	3094	3153	3042	3318	2864	3363	2704	2832	3045	3345	3565	2999	2876	3078	3251	3396	3170	3364	3397	1615	3141	3415	3135	2953	2814	2993	2463	2966	1525	2076	1679	1774	1836
K09829 C-8 sterol isomerase [EC:5.-.-.-]	0	0	0	0	0	0	0	1	0	0	0	0	0	1	0	0	0	1	0	0	0	0	0	0	0	0	0	0	0	0	0	0	0	0	0	0	0	0	0	0	0	0	0	0	0	0	0	1	0
K09832 sterol 22-desaturase [EC:1.14.19.41]	5	2	9	4	3	4	4	10	6	3	9	4	0	3	12	4	2	3	3	1	4	4	3	6	2	9	5	2	5	2	3	6	1	2	6	1	1	1	0	1	1	0	0	4	0	0	0	0	0
K12298 bile salt-stimulated lipase [EC:3.1.1.3 3.1.1.13]	0	0	0	0	0	1	0	0	1	0	1	0	0	1	0	0	0	1	0	0	1	0	1	0	0	1	0	0	1	0	0	2	1	0	0	0	0	0	1	0	1	0	1	0	0	0	0	0	1
K13373 17beta-estradiol 17-dehydrogenase / 3beta-hydroxysteroid 3-dehydrogenase [EC:1.1.1.62 1.1.1.270]	0	0	0	0	0	0	0	0	0	0	0	0	3	0	0	0	0	0	0	0	0	0	0	0	0	0	0	0	1	0	5	2	0	0	0	0	0	0	0	0	0	0	0	0	1	0	0	0	0
K14423 plant 4,4-dimethylsterol C-4alpha-methyl-monooxygenase [EC:1.14.18.10]	10	5	7	10	4	7	2	1	2	4	8	3	0	5	9	6	3	2	1	3	1	3	0	7	2	12	6	3	5	3	1	7	5	6	3	2	0	1	2	0	0	0	0	6	0	0	0	0	0
K14424 plant 4alpha-monomethylsterol monooxygenase [EC:1.14.18.11]	11	4	20	9	21	9	6	10	10	9	20	6	1	21	11	3	2	8	6	3	11	6	5	10	9	21	9	10	11	8	7	9	9	9	16	1	1	3	0	1	1	6	3	10	0	0	1	0	0
K14674 TAG lipase / steryl ester hydrolase / phospholipase A2 / LPA acyltransferase [EC:3.1.1.3 3.1.1.13 3.1.1.4 2.3.1.51]	8	11	7	8	15	12	8	10	7	13	13	9	0	19	13	6	4	9	5	6	9	8	7	9	5	24	13	8	17	16	9	8	3	4	6	5	1	0	0	1	3	1	0	7	0	0	0	0	0
K19532 Delta14-sterol reductase (lamin-B receptor) [EC:1.3.1.70]	7	0	0	4	5	3	6	2	1	0	0	0	25	3	4	1	1	0	0	2	1	3	4	2	1	2	4	9	15	6	11	10	2	2	0	0	1	1	1	0	0	0	2	0	7	6	2	1	1
ko00120 Primary bile acid biosynthesis	19075	14051	18508	17725	19465	21847	19843	20752	18880	21015	20627	24016	21054	20004	21032	16153	20892	19939	19917	22383	17908	19982	18174	18399	19670	21042	23255	20676	18178	20359	21044	21290	20941	21100	21937	11965	21240	21485	20872	19097	18321	18619	16499	19418	10123	12693	10537	11141	11268
K00037 3alpha-hydroxysteroid 3-dehydrogenase / chlordecone reductase [EC:1.1.1.50 1.1.1.357 1.1.1.225]	0	0	0	0	0	0	0	0	0	0	0	0	0	0	0	0	0	0	0	0	0	0	0	0	0	0	0	0	0	0	0	0	0	0	0	0	0	0	0	0	0	0	0	0	0	0	0	0	0
K00251 3-oxo-5-beta-steroid 4-dehydrogenase [EC:1.3.1.3]	0	0	0	1	1	0	0	0	0	0	0	2	1	1	0	0	0	0	0	0	0	0	1	1	1	0	0	0	0	0	1	0	0	1	0	0	0	0	0	0	0	0	0	0	0	0	0	0	0
K00488 cholestanetriol 26-monooxygenase [EC:1.14.15.15]	0	0	0	0	0	0	0	0	0	0	0	0	115	0	0	0	0	0	0	0	0	0	0	0	0	0	0	0	1	0	0	0	0	0	0	0	0	0	0	0	0	0	0	0	1	0	0	0	0
K00659 bile acid-CoA:amino acid N-acyltransferase [EC:2.3.1.65 3.1.2.2]	0	0	0	0	0	0	0	0	0	0	0	0	1	0	0	0	0	0	0	0	0	0	0	0	0	0	0	0	0	0	0	0	0	0	0	0	0	0	0	0	0	0	0	0	0	0	0	0	0
K01796 alpha-methylacyl-CoA racemase [EC:5.1.99.4]	1106	841	1080	1012	1128	1268	1201	1268	1095	1284	1322	1408	1129	1109	1289	993	1264	1197	1200	1318	1035	1098	1088	1110	1059	1234	1405	1215	1064	1284	1216	1265	1268	1261	1320	752	1306	1299	1235	1116	1093	1128	981	1220	677	853	628	698	688
K07430 25/26-hydroxycholesterol 7alpha-hydroxylase [EC:1.14.14.29]	0	0	1	0	0	0	0	0	0	0	0	0	6	0	0	0	0	0	0	0	0	0	0	0	0	0	0	0	0	0	0	0	0	0	0	0	0	0	0	0	0	0	0	0	0	0	0	0	0
K07431 sterol 12-alpha-hydroxylase [EC:1.14.18.8 1.14.14.139]	0	0	0	0	0	0	0	0	0	1	0	0	1	0	0	0	0	0	0	0	0	0	0	0	0	0	0	0	0	0	0	0	0	0	0	0	0	0	0	0	0	0	0	0	0	0	0	0	0
K07439 24-hydroxycholesterol 7alpha-hydroxylase [EC:1.14.14.26]	0	0	0	0	0	0	0	0	0	0	0	0	15	0	0	0	0	0	0	0	0	0	0	0	0	0	0	0	2	0	0	1	0	0	0	0	0	0	0	0	0	0	0	0	1	0	0	0	0
K07440 cholesterol 24-hydroxylase [EC:1.14.14.25]	0	0	1	0	0	0	0	0	0	0	0	0	3	0	0	0	0	0	0	0	0	0	0	0	0	0	0	0	0	3	0	0	0	0	1	0	0	0	0	0	0	0	0	0	0	0	0	0	0
K08748 solute carrier family 27 (fatty acid transporter), member 5 [EC:6.2.1.7]	0	0	0	2	0	0	0	1	1	0	0	0	4	0	0	0	0	0	0	0	0	0	1	1	1	0	0	0	0	1	1	0	0	0	0	0	0	0	1	0	0	0	0	0	0	0	0	0	0
K08764 sterol carrier protein 2 [EC:2.3.1.176]	7729	5859	7548	7773	8398	9319	8681	9010	8146	9024	8754	10372	9328	8789	9205	6966	8867	8543	8542	9545	7641	8645	7751	8022	8386	9107	9933	8841	7806	8715	9073	9247	8802	8903	9448	5401	8849	9276	9016	8253	7807	7696	7046	8295	4233	5397	4407	4761	4664
K10214 3alpha,7alpha,12alpha-trihydroxy-5beta-cholestanoyl-CoA 24-hydroxylase [EC:1.17.99.3]	8	11	26	12	12	33	23	13	26	34	27	19	34	30	31	16	11	23	13	25	27	15	11	15	22	24	15	24	10	20	23	20	19	9	27	12	23	21	16	27	10	10	15	25	7	10	11	20	15
K10223 cholesterol 25-hydroxylase [EC:1.14.99.38]	0	0	0	0	0	0	0	0	0	0	0	0	19	0	0	0	0	0	0	0	0	0	0	0	0	0	0	0	0	0	0	0	0	0	0	0	0	0	0	0	0	0	0	0	0	0	0	0	0
K11992 acyl-CoA thioesterase 8 [EC:3.1.2.27]	315	215	289	278	267	329	303	331	282	324	304	349	323	341	327	221	321	273	306	337	340	364	261	286	305	356	404	359	302	329	320	330	319	343	401	184	402	364	315	344	272	290	279	312	170	251	174	183	200
K12405 (3R)-3-hydroxyacyl-CoA dehydrogenase / 3a,7a,12a-trihydroxy-5b-cholest-24-enoyl-CoA hydratase / enoyl-CoA hydratase 2 [EC:1.1.1.- 4.2.1.107 4.2.1.119]	9917	7125	9563	8647	9659	10896	9635	10129	9330	10348	10220	11866	9904	9732	10180	7957	10429	9903	9856	11158	8865	9860	9061	8963	9895	10321	11497	10237	8989	10007	10406	10426	10533	10583	10740	5616	10660	10525	10289	9357	9138	9495	8178	9566	5034	6180	5317	5479	5701
K12408 cholest-5-ene-3beta,7alpha-diol 3beta-dehydrogenase [EC:1.1.1.181]	0	0	0	0	0	2	0	0	0	0	0	0	171	2	0	0	0	0	0	0	0	0	0	1	1	0	1	0	4	0	4	1	0	0	0	0	0	0	0	0	1	0	0	0	0	2	0	0	0
ko00121 Secondary bile acid biosynthesis	0	1	4	0	1	2	1	1	1	2	2	0	0	1	3	0	0	0	0	3	1	1	1	2	1	1	1	0	2	1	0	0	2	0	3	0	2	0	0	2	0	0	1	0	0	0	0	0	0
K07007 3-dehydro-bile acid Delta4,6-reductase [EC:1.3.1.114]	0	1	4	0	1	2	1	1	1	2	2	0	0	1	3	0	0	0	0	3	1	1	1	2	1	1	1	0	2	1	0	0	2	0	3	0	2	0	0	2	0	0	1	0	0	0	0	0	0
ko00140 Steroid hormone biosynthesis	23490	16217	21919	20704	22627	25252	23061	24080	22146	24310	24309	27761	28632	23269	24880	18500	23923	22760	23154	25837	20958	23924	20386	21460	23281	25151	26946	24272	20919	23622	24569	24900	23686	24381	26319	13745	24809	24892	24348	22379	21828	21829	19196	22160	12207	15010	13166	13914	13947
K00044 17beta-estradiol 17-dehydrogenase [EC:1.1.1.62]	0	0	0	0	0	0	2	0	4	2	0	1	2	1	0	0	4	0	0	3	0	4	0	2	0	0	5	2	2	1	1	1	0	0	1	0	0	0	0	0	1	2	0	1	3	0	1	1	0
K00070 3beta-hydroxy-Delta5-steroid dehydrogenase / steroid Delta-isomerase [EC:1.1.1.145 5.3.3.1]	0	0	3	0	6	1	1	0	0	0	0	0	2	0	0	0	0	0	0	1	1	0	0	0	0	0	0	1	2	0	0	0	0	0	0	0	1	0	0	0	0	0	0	0	0	0	0	0	0
K00071 corticosteroid 11-beta-dehydrogenase isozyme 2 [EC:1.1.1.-]	0	0	0	1	1	1	0	0	0	0	0	0	0	1	0	1	0	0	1	0	0	0	0	0	0	0	1	0	2	0	1	1	0	0	0	0	1	0	0	0	0	0	0	0	0	0	0	0	0
K00089 3alpha-hydroxysteroid 3-dehydrogenase [EC:1.1.1.213 1.1.1.357]	0	0	0	0	0	0	0	0	1	0	0	0	0	1	0	0	1	0	0	1	1	0	1	0	0	0	0	0	1	0	0	2	1	0	0	0	0	0	0	0	1	0	0	0	2	1	1	0	2
K00212 20alpha/3alpha-hydroxysteroid dehydrogenase / dihydrodiol dehydrogenase [EC:1.1.1.149 1.1.1.357 1.3.1.20]	1	0	0	0	0	0	0	0	0	0	0	0	4	0	0	0	1	0	0	0	0	0	0	0	3	0	0	1	0	0	0	10	1	0	0	0	0	0	0	0	1	0	0	0	2	0	0	0	7
K00497 steroid 11beta-monooxygenase [EC:1.14.15.4]	0	2	2	0	1	0	0	0	1	0	0	1	3	0	1	2	0	1	1	2	0	3	3	1	3	0	1	0	0	0	0	0	0	0	1	0	2	0	2	1	0	0	1	0	0	1	0	1	1
K00498 cholesterol monooxygenase (side-chain-cleaving) [EC:1.14.15.6]	0	0	0	0	0	0	0	0	0	0	0	0	7	0	0	0	0	0	0	0	0	0	0	0	0	0	1	0	0	0	0	0	0	0	0	0	0	0	0	0	0	0	1	0	0	0	0	0	0
K00512 steroid 17alpha-monooxygenase / 17alpha-hydroxyprogesterone deacetylase [EC:1.14.14.19 1.14.14.32]	40	29	43	25	60	78	36	44	27	37	87	23	61	67	53	54	24	59	43	29	52	60	38	57	46	78	42	25	55	63	41	35	22	37	48	16	4	10	7	9	4	7	8	30	0	0	1	0	0
K00513 steroid 21-monooxygenase [EC:1.14.14.16]	3	2	0	5	0	1	2	0	0	1	2	1	3	1	0	0	4	2	0	2	3	2	1	0	2	3	3	2	1	1	1	1	3	0	0	1	0	4	1	1	4	5	0	0	0	0	0	2	1
K00545 catechol O-methyltransferase [EC:2.1.1.6]	2	0	0	1	1	5	1	1	0	0	0	0	347	1	2	1	0	0	0	3	1	0	2	1	1	0	6	5	8	10	4	7	1	0	0	0	1	0	0	0	0	0	0	1	2	3	1	0	0
K01015 alcohol sulfotransferase [EC:2.8.2.2]	1	0	0	0	0	0	0	0	0	0	0	0	125	0	0	0	0	0	0	1	0	0	0	0	1	0	0	0	0	0	1	1	0	1	0	0	1	0	1	1	0	0	0	0	0	0	0	0	0
K01016 estrone sulfotransferase [EC:2.8.2.4]	1	3	8	10	5	3	6	8	5	14	12	11	59	8	5	6	2	4	2	1	2	10	2	5	5	11	5	3	6	3	5	1	1	4	5	1	0	0	0	2	0	1	0	5	0	0	0	0	0
K01130 arylsulfatase [EC:3.1.6.1]	1	3	0	2	1	1	1	1	2	0	1	0	1	0	1	0	1	1	6	3	3	5	0	2	3	3	0	2	2	1	1	6	2	1	0	0	2	1	1	0	0	0	0	0	2	3	0	3	1
K01131 steryl-sulfatase [EC:3.1.6.2]	0	0	0	0	0	0	0	0	0	0	0	0	53	0	0	0	0	0	0	0	0	0	0	0	2	0	0	0	1	1	1	2	0	0	0	0	0	0	0	0	0	0	0	0	0	1	0	0	0
K04119 aldo-keto reductase family 1 member C3 [EC:1.1.1.51 1.1.1.188 1.1.1.213 1.1.1.357]	1	0	0	0	1	1	0	0	0	0	0	1	18	0	0	0	2	0	0	0	0	1	1	0	4	0	3	1	0	7	3	15	1	0	0	0	1	0	0	0	0	0	0	1	1	1	0	0	2
K05295 20alpha-hydroxysteroid dehydrogenase [EC:1.1.1.149]	0	0	0	0	0	0	0	0	0	0	0	0	10	0	0	0	0	0	0	0	0	0	0	0	0	0	0	0	0	0	0	0	0	0	0	0	0	0	0	0	0	0	0	0	0	0	0	0	0
K07408 cytochrome P450 family 1 subfamily A polypeptide 1 [EC:1.14.14.1]	34	29	46	43	39	49	38	38	45	30	92	45	13	46	81	12	10	32	27	12	21	23	17	38	28	63	52	19	33	29	23	35	20	30	29	5	2	8	8	6	8	9	8	26	2	3	1	3	0
K07409 cytochrome P450 family 1 subfamily A polypeptide 2 [EC:1.14.14.1]	0	0	0	0	0	0	0	0	0	0	0	0	3	0	0	0	1	0	0	0	0	0	0	0	0	0	0	0	0	0	0	1	0	0	0	0	0	0	0	0	1	0	0	0	0	0	0	0	0
K07410 cytochrome P450 family 1 subfamily B polypeptide 1 [EC:1.14.14.1]	5	1	1	1	6	1	1	1	3	2	3	2	5	0	2	2	3	1	1	5	0	2	2	2	0	1	5	2	2	4	4	1	3	2	2	1	1	4	4	0	3	2	3	2	1	7	8	0	1
K07412 cytochrome P450 family 2 subfamily B [EC:1.14.14.1]	0	2	0	0	0	0	0	0	0	0	0	0	8	0	0	0	0	0	0	0	0	0	0	0	0	0	0	0	0	0	0	0	0	0	0	0	0	0	0	0	0	0	0	0	0	0	0	0	0
K07413 cytochrome P450 family 2 subfamily C [EC:1.14.14.1]	36	35	25	34	41	40	32	33	49	38	30	37	33	26	47	47	50	43	32	41	22	33	41	29	31	36	41	30	33	43	25	30	34	38	38	31	37	47	46	45	47	37	18	29	18	25	12	14	15
K07414 cytochrome P450 family 2 subfamily D [EC:1.14.14.1]	5	9	3	11	8	12	7	7	5	6	9	12	102	5	4	7	6	11	4	5	10	3	7	8	5	5	8	10	10	9	5	8	8	5	10	6	8	2	11	6	13	13	7	7	4	6	6	5	3
K07415 cytochrome P450 family 2 subfamily E polypeptide 1 [EC:1.14.13.-]	3	5	10	8	8	11	7	8	10	7	4	1	4880	4	7	8	6	5	4	15	12	10	8	7	12	5	7	10	6	4	5	2	11	6	10	5	9	9	10	17	10	12	4	6	4	6	5	3	2
K07424 cytochrome P450 family 3 subfamily A [EC:1.14.14.1]	4	3	3	4	5	4	6	4	5	2	8	8	3	4	1	2	4	2	7	5	4	5	4	4	4	7	3	4	3	4	10	3	6	12	6	2	0	8	6	4	4	5	3	4	2	3	1	3	1
K10207 testosterone 17beta-dehydrogenase (NADP+) [EC:1.1.1.64]	0	0	0	0	0	0	0	0	0	0	0	0	0	0	0	0	0	0	0	0	0	0	0	0	0	2	1	0	0	0	0	0	0	0	0	0	0	0	0	0	0	0	0	0	0	0	0	0	0
K12343 3-oxo-5-alpha-steroid 4-dehydrogenase 1 [EC:1.3.1.22]	730	467	594	554	563	625	604	621	573	649	658	692	582	668	734	495	655	602	614	687	502	626	480	520	603	685	698	637	568	619	655	592	575	629	651	359	609	660	686	582	545	598	463	574	326	417	351	410	351
K12344 3-oxo-5-alpha-steroid 4-dehydrogenase 2 [EC:1.3.1.22]	0	0	0	1	2	1	0	0	0	0	0	1	65	0	0	0	0	0	0	0	0	0	0	0	0	0	0	0	0	0	0	0	0	1	0	0	1	0	1	1	0	0	0	0	0	0	0	0	0
K12345 3-oxo-5-alpha-steroid 4-dehydrogenase 3 / polyprenol reductase [EC:1.3.1.22 1.3.1.94]	94	56	71	58	78	87	81	89	80	74	73	105	107	101	94	68	71	79	80	81	66	79	53	83	67	84	72	93	80	85	83	98	65	83	90	32	93	78	72	54	69	62	85	70	56	49	43	37	34
K13368 17beta-estradiol 17-dehydrogenase / 3alpha(17beta)-hydroxysteroid dehydrogenase (NAD+) [EC:1.1.1.62 1.1.1.239]	0	0	0	1	3	0	2	0	0	0	0	0	3	0	0	0	0	0	0	0	0	0	2	0	0	0	9	6	2	8	1	0	0	0	0	0	0	0	1	0	0	0	0	1	2	0	0	0	0
K13369 17beta-estradiol 17-dehydrogenase / all-trans-retinol dehydrogenase (NAD+) / 3alpha(17beta)-hydroxysteroid dehydrogenase (NAD+) [EC:1.1.1.62 1.1.1.105 1.1.1.239]	7	11	11	9	6	10	10	19	13	19	14	9	12	13	16	11	7	10	16	15	16	17	19	15	9	10	13	12	11	14	15	10	14	11	19	4	8	26	9	20	9	24	12	16	7	2	12	8	13
K15680 corticosteroid 11-beta-dehydrogenase isozyme 1 [EC:1.1.1.146]	0	0	0	0	0	0	0	0	0	0	0	0	241	0	0	0	0	0	0	0	0	0	0	0	0	0	0	0	0	0	0	0	0	0	0	0	0	0	0	0	0	0	0	0	0	0	0	0	0
K17690 cytochrome P450 family 3 subfamily A polypeptide 5 [EC:1.14.14.1]	0	0	0	1	0	0	0	0	0	0	0	0	0	0	0	0	0	0	0	0	2	0	1	0	0	0	1	1	2	0	0	0	0	0	0	0	0	0	1	0	0	0	0	0	0	0	0	0	0
ko00561 Glycerolipid metabolism	316698	214878	284916	249964	275126	308240	284424	289420	276018	294327	298651	333839	287826	291475	317887	228958	297700	289034	287667	319538	258417	289186	254245	258812	286189	303613	329641	294030	261175	284304	304335	309238	291283	301374	327605	165282	306657	320575	304000	270157	278006	268410	247460	279111	151550	178838	160073	170072	169308
K00629 glycerol-3-phosphate O-acyltransferase 1/2 [EC:2.3.1.15]	372	295	383	368	400	449	414	392	375	436	499	507	466	382	493	314	435	406	398	402	379	382	436	365	385	407	477	461	358	372	406	436	397	451	513	215	457	466	366	399	376	319	343	415	187	244	228	220	258
K00630 glycerol-3-phosphate O-acyltransferase [EC:2.3.1.15]	1	2	8	2	6	14	3	4	0	3	9	3	1	14	7	4	1	10	10	6	6	8	2	2	7	14	9	8	6	9	7	4	1	3	2	1	1	1	2	3	1	1	0	6	0	0	0	0	0
K00631 glycerol-3-phosphate O-acyltransferase [EC:2.3.1.15]	0	0	0	0	0	1	0	0	0	0	0	0	0	0	0	0	0	0	0	0	0	0	0	0	0	0	0	0	0	0	0	0	0	0	0	0	0	0	0	0	0	0	0	0	0	0	0	0	0
K00635 diacylglycerol O-acyltransferase / wax synthase [EC:2.3.1.20 2.3.1.75]	0	0	0	0	1	0	0	0	0	0	0	0	0	0	0	0	0	0	0	0	0	0	0	0	0	0	0	0	0	0	0	0	0	0	0	0	0	0	0	0	0	0	0	0	0	0	0	0	0
K00655 1-acyl-sn-glycerol-3-phosphate acyltransferase [EC:2.3.1.51]	6	4	9	2	7	12	5	8	3	7	4	2	0	12	9	1	3	13	4	4	7	1	5	4	5	8	8	5	7	6	5	4	3	5	4	1	2	1	2	2	1	1	1	4	0	0	0	1	0
K00679 phospholipid:diacylglycerol acyltransferase [EC:2.3.1.158]	2	4	12	2	10	21	8	6	7	5	14	2	0	9	9	6	4	4	11	4	9	5	4	5	6	21	11	6	9	6	5	7	3	11	5	1	0	2	1	2	1	3	0	2	0	0	0	0	0
K00864 glycerol kinase [EC:2.7.1.30]	124293	80641	107773	85525	95588	107210	97672	99258	90285	99893	100570	116092	91766	97708	107356	79883	102109	99778	99691	114521	89087	100364	89758	89557	97156	109860	113576	103860	91674	98974	106159	109995	101251	108415	112734	50554	106216	111028	103702	94126	93791	96236	86533	96163	51206	60940	54628	59289	56905
K00901 diacylglycerol kinase (ATP) [EC:2.7.1.107]	7237	5327	6955	6580	7134	7522	7104	7747	7395	7821	8558	9087	8192	7605	8358	6128	7646	7548	7197	8031	7031	7396	6415	6574	7055	7940	8429	7697	6594	7152	7769	7753	7209	7636	8344	4505	8311	8405	7535	6883	6590	5230	6470	6806	3361	4282	3885	3913	3824
K01046 triacylglycerol lipase [EC:3.1.1.3]	0	0	3	4	2	3	3	1	0	0	1	3	100	1	1	0	0	0	0	0	1	2	0	1	2	0	7	9	8	13	4	2	0	0	0	0	0	0	0	0	0	0	1	1	0	0	0	0	0
K01054 acylglycerol lipase [EC:3.1.1.23]	30	35	36	36	47	72	35	55	27	35	67	25	226	73	53	31	25	39	29	17	42	45	27	47	40	87	50	30	50	36	20	35	19	29	26	10	3	7	6	11	9	7	4	25	0	0	0	0	0
K01059 lipoprotein lipase [EC:3.1.1.34]	0	0	0	0	1	0	0	0	0	0	0	0	1636	0	0	0	0	0	0	0	0	0	0	0	0	0	0	0	0	0	0	0	0	0	0	0	0	0	0	0	0	0	0	1	3	0	1	0	0
K01080 phosphatidate phosphatase [EC:3.1.3.4]	5603	4044	5170	4849	5148	5757	5444	5633	5196	5538	5831	6576	5545	5493	6083	4625	5712	5395	5459	5756	5034	5452	4897	4741	5389	5375	6309	5524	4727	5420	5747	5831	5547	5505	6210	3181	6280	6075	5581	5145	5068	4997	4676	5399	2677	3205	2829	3049	2958
K03621 phosphate acyltransferase [EC:2.3.1.274]	0	5	3	0	0	0	0	0	0	0	0	1	0	0	0	0	0	0	0	0	0	0	0	0	0	0	0	0	0	0	0	0	0	0	0	0	0	0	0	0	0	0	0	0	0	0	0	0	0
K03715 1,2-diacylglycerol 3-beta-galactosyltransferase [EC:2.4.1.46]	11	10	8	10	14	13	7	10	8	7	22	3	2	11	7	13	6	12	8	7	13	15	3	11	11	13	9	8	10	14	9	14	2	10	7	4	2	3	3	6	1	0	2	4	0	0	0	0	0
K05878 phosphoenolpyruvate---glycerone phosphotransferase subunit DhaK [EC:2.7.1.121]	3	3	3	3	4	5	5	5	5	12	5	6	3	1	5	2	15	5	4	1	3	6	12	5	14	5	12	3	9	7	2	4	2	3	5	6	3	8	1	5	3	0	1	6	4	4	6	3	2
K05879 phosphoenolpyruvate---glycerone phosphotransferase subunit DhaL [EC:2.7.1.121]	0	0	0	0	0	0	0	0	0	0	0	0	0	0	0	0	0	0	0	0	0	0	0	0	0	0	0	0	0	0	0	0	0	0	0	0	0	0	0	0	0	0	0	0	0	0	0	0	0
K06116 glycerol-1-phosphatase [EC:3.1.3.21]	0	0	0	0	0	0	0	0	0	0	0	0	0	0	0	0	0	0	0	0	0	0	0	0	0	0	0	0	0	0	0	0	0	0	0	0	0	0	0	0	0	0	0	0	0	0	0	0	0
K06119 sulfoquinovosyltransferase [EC:2.4.1.-]	4	5	3	4	7	6	3	10	6	1	11	3	3	9	7	3	2	6	3	3	5	12	3	5	5	10	6	4	10	5	2	6	4	4	3	2	3	3	0	1	0	1	0	3	0	0	0	0	0
K08591 acyl phosphate:glycerol-3-phosphate acyltransferase [EC:2.3.1.275]	0	0	1	0	1	0	0	0	0	0	0	0	0	0	0	0	0	0	0	0	0	0	0	0	0	0	0	0	0	0	0	0	0	0	0	0	0	0	0	0	0	0	0	0	0	0	0	0	0
K09480 digalactosyldiacylglycerol synthase [EC:2.4.1.241]	2	5	8	3	12	11	6	5	5	4	13	7	1	13	11	4	0	5	8	5	8	5	6	8	6	15	11	4	11	4	8	5	5	6	9	2	1	3	0	3	1	0	1	6	0	0	0	0	0
K09881 acylglycerol kinase [EC:2.7.1.94]	5388	3683	4908	4469	4850	5219	5053	5103	4677	5107	5316	6130	4834	4884	5220	4115	5143	5044	4922	5621	4543	4910	4474	4709	4689	4969	5453	5028	4321	4950	5234	5386	5354	5061	5502	2895	5450	5780	4741	4564	4553	4383	4376	5232	2452	2812	2629	2648	2745
K11155 diacylglycerol O-acyltransferase 1 [EC:2.3.1.20 2.3.1.75 2.3.1.76]	1181	853	1213	1180	1289	1429	1207	1287	1342	1417	1435	1610	1825	1367	1449	998	1417	1253	1407	1367	1199	1328	1081	1171	1203	1339	1404	1302	1091	1262	1407	1361	1229	1329	1483	773	1372	1354	1359	1228	1223	1078	1082	1153	684	762	673	683	720
K11160 diacylglycerol O-acyltransferase 2 [EC:2.3.1.20 2.3.1.75]	315	192	303	253	280	322	267	292	296	303	301	319	1241	324	338	208	342	293	309	371	249	309	277	242	312	289	391	296	257	279	335	356	323	265	328	162	352	331	388	280	267	273	281	253	153	213	183	165	189
K13506 glycerol-3-phosphate O-acyltransferase 3/4 [EC:2.3.1.15]	5906	4130	5489	4620	5107	5664	5073	5390	5091	5772	6048	6518	5734	5356	6005	4372	5697	5429	5404	5981	4952	5405	4784	4846	5252	5842	6095	5578	4836	5388	5777	5790	5486	5543	6093	3134	6073	6321	5445	5088	5009	4375	4671	5311	2504	3074	2802	2745	2934
K13507 glycerol-3-phosphate O-acyltransferase / dihydroxyacetone phosphate acyltransferase [EC:2.3.1.15 2.3.1.42]	0	0	0	0	4	0	2	1	0	0	1	2	3	1	1	2	4	1	4	0	0	0	1	4	2	1	0	1	0	0	0	1	2	2	3	0	0	0	2	4	0	0	0	0	1	0	1	1	0
K13508 glycerol-3-phosphate acyltransferase [EC:2.3.1.15 2.3.1.198]	24	23	23	23	39	30	22	24	31	11	60	17	7	28	29	16	18	32	26	11	26	17	15	23	10	34	33	9	35	19	25	22	11	31	29	12	1	4	6	4	4	6	1	12	0	0	0	0	0
K13509 lysophosphatidate acyltransferase [EC:2.3.1.51]	2508	1616	2227	2167	2353	2510	2333	2360	2216	2340	2520	2816	2850	2369	2610	1899	2491	2258	2287	2587	2189	2420	2117	2133	2238	2526	2788	2526	2170	2393	2548	2666	2467	2541	2718	1358	2473	2513	2572	2242	2308	2463	2042	2169	1284	1604	1508	1434	1493
K13513 lysocardiolipin and lysophospholipid acyltransferase [EC:2.3.1.- 2.3.1.51]	944	578	802	813	828	1004	866	914	879	955	971	1146	891	922	1035	684	949	925	904	950	822	901	695	814	901	1005	1101	942	808	867	1009	953	864	867	1018	517	954	1039	957	903	853	772	713	826	487	572	474	571	545
K13517 lysophospholipid acyltransferase 1/2 [EC:2.3.1.51 2.3.1.-]	646	506	684	631	699	772	723	755	617	789	842	930	880	776	767	535	741	653	688	798	672	681	666	614	725	734	824	742	570	645	713	706	702	695	765	453	779	805	697	696	622	571	584	701	307	411	323	374	396
K13519 lysophospholipid acyltransferase [EC:2.3.1.51 2.3.1.23 2.3.1.-]	5	5	10	10	17	16	6	14	11	9	19	10	3	12	17	1	6	7	4	6	19	20	13	8	5	22	14	10	15	9	7	6	8	10	5	5	4	1	6	3	1	3	2	6	2	0	0	0	4
K13523 lysophosphatidic acid acyltransferase / lysophosphatidylinositol acyltransferase [EC:2.3.1.51 2.3.1.-]	5	6	10	14	16	11	9	5	1	4	21	7	510	10	9	6	2	9	8	4	7	8	6	2	8	10	10	11	13	12	8	8	6	11	12	0	0	2	2	0	1	1	0	13	1	3	0	0	0
K13534 patatin-like phospholipase domain-containing protein 3 [EC:3.1.1.3 2.3.1.-]	0	0	0	0	0	0	0	0	0	0	0	0	464	0	0	0	0	0	0	0	1	0	0	0	0	0	0	1	2	0	0	1	0	0	0	0	0	0	0	0	0	0	0	0	0	0	0	0	0
K14075 pancreatic lipase-related protein 2 [EC:3.1.1.3]	0	0	0	0	0	1	0	0	0	0	0	0	0	0	0	0	0	0	0	0	0	0	0	0	0	0	0	0	0	0	0	0	0	0	0	0	0	0	0	0	0	0	0	0	0	0	0	0	0
K14076 pancreatic lipase-related protein 3 [EC:3.1.1.3]	0	0	0	0	0	0	0	0	0	0	0	0	0	0	0	0	0	0	0	0	0	0	0	0	0	0	0	0	0	0	0	0	0	0	0	0	0	0	0	0	0	0	0	0	0	0	0	0	0
K14452 gastric triacylglycerol lipase [EC:3.1.1.3]	11	19	11	14	19	11	13	11	18	25	17	21	36	19	15	13	17	11	17	30	17	15	21	16	13	21	21	12	20	15	12	23	17	24	17	4	17	24	18	21	18	17	18	14	5	4	3	9	7
K14456 2-acylglycerol O-acyltransferase 3 [EC:2.3.1.20 2.3.1.22]	551	360	524	398	472	534	508	534	478	547	569	606	492	527	577	436	531	498	476	509	467	517	440	476	491	599	653	568	455	477	508	515	577	514	580	247	552	526	548	480	455	517	469	500	276	334	295	290	335
K14457 2-acylglycerol O-acyltransferase 2 [EC:2.3.1.22]	4212	2822	3818	3138	3608	4014	3647	3839	3589	3831	3737	4442	3562	4059	4264	3050	3856	3695	3740	4164	3284	3651	3200	3314	3708	3910	4333	3810	3453	3828	4056	4042	3865	3740	4310	2009	4034	3844	4049	3581	3681	3615	3147	3398	2297	2688	2359	2414	2434
K14458 2-acylglycerol O-acyltransferase 1 [EC:2.3.1.22]	4250	2739	3725	3285	3412	3884	3405	3720	3342	3631	3633	4387	3388	3707	3736	2908	3658	3511	3492	4055	3142	3755	3027	3303	3573	4003	3990	3768	3350	3534	3668	4051	3612	3723	3831	2169	3787	4037	3763	3498	3327	3475	2897	3589	1797	2286	1989	2404	2035
K14675 TAG lipase / lysophosphatidylethanolamine acyltransferase [EC:3.1.1.3 2.3.1.-]	0	0	0	0	0	0	0	0	0	0	1	0	0	0	0	0	0	0	0	0	0	0	0	0	0	0	0	0	0	0	0	0	0	0	0	0	1	0	0	0	0	0	0	0	0	0	0	0	0
K15728 phosphatidate phosphatase LPIN [EC:3.1.3.4]	5081	4082	5160	4448	4919	5119	4903	5218	4790	5290	5760	5896	5409	5135	5779	4020	5000	4796	4848	5215	4530	5027	4315	4491	4847	5127	5673	5199	4342	4752	5163	5103	4948	4969	5675	2842	5580	5553	4871	4459	4396	3257	4207	4717	2265	2802	2461	2568	2665
K16816 patatin-like phospholipase domain-containing protein 2 [EC:3.1.1.3]	331	249	367	397	368	413	358	398	363	403	442	461	3416	411	352	242	325	306	386	415	348	344	293	350	335	303	329	350	285	306	328	385	363	355	374	193	388	346	310	294	245	174	275	310	167	208	153	150	180
K17900 lipase ATG15 [EC:3.1.1.3]	0	0	0	0	0	0	0	0	0	0	0	0	0	0	0	0	0	0	0	0	0	0	0	0	0	0	0	0	0	0	0	0	0	0	0	0	0	0	0	0	0	0	0	0	0	0	0	0	0
K18097 glycerol 2-dehydrogenase (NADP+) [EC:1.1.1.156]	1	0	0	0	0	2	1	0	0	0	0	0	1	0	5	0	0	1	2	1	0	0	0	0	2	1	0	0	1	2	3	1	3	0	0	2	0	0	0	0	1	1	0	0	0	1	0	0	0
K18693 diacylglycerol diphosphate phosphatase / phosphatidate phosphatase [EC:3.1.3.81 3.1.3.4]	14	11	16	6	16	21	16	12	8	9	16	8	38	20	8	7	9	14	11	5	7	5	14	10	8	18	9	3	12	18	9	12	3	9	10	5	2	3	1	4	0	2	2	8	0	0	2	0	0
K19007 lysophosphatidiate acyltransferase [EC:2.3.1.51]	97	55	81	88	69	89	96	85	98	100	113	105	127	94	89	70	103	88	85	90	79	80	76	75	82	95	112	102	83	77	95	80	94	109	95	43	108	96	98	98	90	76	70	70	46	67	55	64	52
K21362 galactolipid galactosyltransferase [EC:2.4.1.184]	10	8	23	19	19	26	5	22	15	12	23	3	0	23	15	10	4	23	10	8	19	16	9	13	9	24	25	11	20	14	5	15	7	8	9	3	4	2	1	2	2	1	0	2	0	0	0	0	0
ko00564 Glycerophospholipid metabolism	135952	96504	128654	121661	132893	146296	133981	141018	130305	143332	147163	165149	142464	139328	151111	110159	140448	137173	133565	146999	123333	136824	118963	121514	131728	144334	156000	140411	121901	135127	143869	144988	137785	141873	152580	80505	147528	149959	139795	128368	124752	124352	113434	130721	67789	83557	73597	76696	76606
K00006 glycerol-3-phosphate dehydrogenase (NAD+) [EC:1.1.1.8]	7334	5051	6886	6835	7344	8072	7189	7770	6761	7874	7927	9026	7843	7741	8131	6191	7441	7763	7115	8047	6440	7522	6322	6692	6979	8377	8301	7784	6523	7512	7675	7953	7438	8005	8182	4225	7773	7978	7643	7101	6743	7240	6199	7317	3857	4792	3986	4334	4194
K00057 glycerol-3-phosphate dehydrogenase (NAD(P)+) [EC:1.1.1.94]	1	0	1	1	0	0	1	0	0	0	0	0	2	1	0	2	0	1	0	0	0	0	0	0	0	0	0	0	2	0	0	0	0	1	0	1	2	0	0	0	1	0	0	0	0	0	1	0	0
K00111 glycerol-3-phosphate dehydrogenase [EC:1.1.5.3]	2218	1807	2248	2377	2617	2711	2612	2794	2557	2861	3073	3304	2775	2569	3038	2176	2668	2739	2427	2748	2437	2655	2347	2210	2495	2806	2981	2805	2276	2501	2608	2623	2691	2616	2954	1650	2962	3087	2505	2351	2305	2084	2135	2561	1198	1466	1284	1296	1316
K00112 glycerol-3-phosphate dehydrogenase subunit B [EC:1.1.5.3]	0	0	0	0	0	0	0	0	0	0	0	0	0	0	0	0	0	0	0	0	0	0	0	0	0	0	0	0	0	0	0	0	0	0	0	0	0	0	0	0	0	0	0	0	0	0	0	0	0
K00113 glycerol-3-phosphate dehydrogenase subunit C	0	0	0	0	0	0	0	0	0	0	0	0	0	0	0	0	0	0	0	0	0	0	0	0	0	0	0	0	0	0	0	0	0	0	0	0	0	0	0	0	0	0	0	0	0	0	0	0	0
K00550 phosphatidyl-N-methylethanolamine N-methyltransferase [EC:2.1.1.71]	1	1	3	5	1	3	1	7	2	3	3	2	1	6	1	1	2	0	3	3	1	2	4	5	6	3	2	1	3	4	2	2	3	1	1	1	0	1	0	1	1	0	1	2	0	0	0	0	1
K00551 phosphatidylethanolamine/phosphatidyl-N-methylethanolamine N-methyltransferase [EC:2.1.1.17 2.1.1.71]	1	0	0	0	2	1	0	0	0	0	0	0	194	0	0	1	0	0	0	2	0	0	0	0	1	0	1	2	2	3	3	1	0	0	0	0	0	0	0	0	0	0	0	2	0	1	0	0	0
K00623 choline O-acetyltransferase [EC:2.3.1.6]	482	333	482	476	524	560	526	576	488	595	620	663	603	563	625	494	595	548	537	606	556	537	486	464	578	552	680	537	482	550	611	563	552	640	592	340	630	690	541	496	546	527	458	596	253	302	311	328	306
K00649 glyceronephosphate O-acyltransferase [EC:2.3.1.42]	103	69	115	115	86	122	91	114	105	133	113	161	393	118	110	85	114	108	118	139	109	124	88	111	102	107	116	119	93	124	120	134	112	116	121	76	125	124	87	103	111	92	88	98	56	80	56	56	67
K00650 lecithin-cholesterol acyltransferase [EC:2.3.1.43]	0	0	0	0	0	1	0	0	0	0	0	0	3	0	0	0	0	0	0	1	0	0	0	0	0	0	2	0	1	2	0	0	0	0	0	0	0	0	0	0	0	0	0	0	0	0	0	0	0
K00894 ethanolamine kinase [EC:2.7.1.82]	16	18	17	26	23	17	14	23	18	12	26	10	19	14	11	8	14	17	9	13	13	15	16	22	14	18	17	13	21	16	22	12	19	20	16	11	13	17	13	13	15	19	12	10	6	3	1	11	6
K00967 ethanolamine-phosphate cytidylyltransferase [EC:2.7.7.14]	2120	1431	1885	1840	2028	2290	1949	2169	1951	2105	2031	2383	2121	1848	2042	1654	1990	1987	2005	2360	1936	2009	1860	1855	1843	2073	2318	2064	1856	2037	2211	2194	2181	2076	2300	1247	2472	2395	2054	1852	1853	1867	1703	2082	1042	1200	1111	1077	1045
K00968 choline-phosphate cytidylyltransferase [EC:2.7.7.15]	1157	745	1056	808	1012	1088	911	979	913	1067	1043	1279	932	1003	1122	819	968	1035	928	1144	932	1014	904	925	933	1086	1158	1056	892	912	1016	1079	1031	1087	1084	587	1032	1222	1037	910	835	874	792	953	458	634	518	543	497
K00981 phosphatidate cytidylyltransferase [EC:2.7.7.41]	6755	5205	6856	6798	7193	8222	7331	7598	7252	7648	8309	8967	7408	8016	8631	5824	7983	7198	7421	7776	6647	7485	6206	6506	7286	7380	8559	7583	6675	7348	8002	7757	7391	7450	8306	4885	8154	7945	8144	7143	7049	6941	6395	6958	3421	4225	3868	3962	4209
K00993 ethanolaminephosphotransferase [EC:2.7.8.1]	2958	1970	2727	2397	2525	2933	2370	2758	2512	2707	2840	3256	2618	2668	2751	1997	2765	2448	2669	2875	2370	2749	2240	2252	2464	2779	3010	2740	2408	2735	2901	2818	2669	2698	2968	1438	2796	2770	2662	2504	2376	2374	2343	2447	1162	1459	1447	1373	1381
K00994 diacylglycerol cholinephosphotransferase [EC:2.7.8.2]	1	0	0	0	0	0	0	1	2	0	0	0	726	0	0	0	0	0	0	0	0	0	0	1	0	0	2	1	9	5	4	5	0	0	0	0	0	0	1	0	0	0	0	0	1	5	1	0	0
K00995 CDP-diacylglycerol---glycerol-3-phosphate 3-phosphatidyltransferase [EC:2.7.8.5]	217	192	237	256	325	285	285	273	250	300	278	361	365	292	304	223	276	272	257	293	269	263	244	259	261	277	314	278	247	254	320	313	291	316	292	155	277	279	279	226	252	237	207	266	114	165	142	174	164
K00998 CDP-diacylglycerol---serine O-phosphatidyltransferase [EC:2.7.8.8]	0	0	0	0	0	0	0	0	0	0	0	0	0	0	0	0	0	0	0	0	0	0	0	0	0	0	0	0	0	0	0	0	0	0	0	1	0	0	0	0	0	0	0	0	0	0	0	0	0
K01047 secretory phospholipase A2 [EC:3.1.1.4]	880	544	818	549	659	687	631	652	616	647	700	832	826	588	687	564	701	639	590	721	572	670	588	602	634	667	712	662	551	669	678	665	665	628	773	376	730	776	632	641	576	675	567	728	381	412	387	399	384
K01048 lysophospholipase [EC:3.1.1.5]	0	0	0	0	0	0	0	0	0	0	0	0	0	0	0	0	0	0	0	0	0	0	0	0	0	0	0	0	0	0	0	0	0	0	1	0	0	0	0	0	0	0	0	0	0	0	0	0	0
K01049 acetylcholinesterase [EC:3.1.1.7]	1988	1509	1945	2072	2163	2383	2278	2261	2180	2459	2522	2845	2230	2398	2384	1849	2363	2243	2257	2408	2164	2227	1933	2104	2120	2209	2450	2273	1906	2202	2387	2329	2322	2275	2500	1308	2397	2532	2345	2118	1960	1646	1830	2144	1016	1340	1132	1193	1241
K01058 phospholipase A1/A2 [EC:3.1.1.32 3.1.1.4]	0	0	0	0	0	0	0	0	0	0	0	0	0	0	0	0	0	0	0	0	0	1	0	0	0	0	0	0	0	0	0	0	0	0	0	0	0	0	0	0	0	0	0	0	0	0	0	0	0
K01094 phosphatidylglycerophosphatase GEP4 [EC:3.1.3.27]	0	1	3	0	3	3	1	1	0	1	4	0	0	4	4	2	4	3	1	0	2	1	2	4	1	2	5	3	3	3	4	1	0	1	2	0	2	1	1	0	0	0	1	2	0	0	0	0	0
K01115 phospholipase D1/2 [EC:3.1.4.4]	2688	2183	2637	2803	3103	3343	3170	3292	2972	3344	3727	3903	3402	3449	3574	2415	3084	3226	3102	3103	2881	3139	2533	2709	2883	3182	3643	3163	2610	2939	3217	3089	2954	3239	3674	1840	3375	3408	3070	2751	2668	1991	2487	2924	1378	1657	1484	1454	1559
K01126 glycerophosphoryl diester phosphodiesterase [EC:3.1.4.46]	0	4	3	3	4	12	3	8	4	9	8	4	5	3	6	3	2	5	1	4	9	7	2	4	2	10	4	2	5	11	8	4	3	3	11	2	5	3	4	3	1	1	2	2	4	1	4	0	1
K01517 manganese-dependent ADP-ribose/CDP-alcohol diphosphatase [EC:3.6.1.13 3.6.1.16 3.6.1.53]	3	0	2	0	3	9	1	4	0	1	7	0	37	4	2	3	1	1	1	1	1	3	1	1	2	2	2	3	0	3	4	0	0	3	1	1	0	0	0	0	0	1	0	4	0	0	0	0	0
K01521 CDP-diacylglycerol pyrophosphatase [EC:3.6.1.26]	0	0	0	0	0	0	0	0	0	0	0	0	0	0	0	0	0	0	0	0	0	0	0	0	0	0	0	0	0	0	0	0	0	0	0	0	0	0	1	0	0	0	0	0	0	0	0	0	0
K01613 phosphatidylserine decarboxylase [EC:4.1.1.65]	725	529	745	690	739	754	683	753	699	770	770	976	994	786	793	524	719	798	730	729	606	697	600	676	641	825	793	810	633	679	712	821	672	754	776	470	803	751	656	659	593	493	576	726	340	430	390	376	380
K03735 ethanolamine ammonia-lyase large subunit [EC:4.3.1.7]	0	0	0	0	0	0	0	0	0	0	0	0	0	0	0	0	0	0	0	0	0	0	0	0	0	0	0	0	0	0	0	0	0	0	0	0	0	0	0	0	0	1	0	0	0	0	0	0	0
K05929 phosphoethanolamine N-methyltransferase [EC:2.1.1.103]	420	322	454	360	469	437	412	404	389	431	474	491	363	336	427	274	356	372	465	455	383	412	387	418	391	451	537	425	412	393	365	445	355	485	480	272	371	455	427	407	346	341	300	352	175	221	198	220	257
K06124 phosphoethanolamine/phosphocholine phosphatase [EC:3.1.3.75]	0	0	0	0	0	0	0	0	0	0	0	0	143	0	0	0	0	0	0	0	0	0	0	0	0	0	0	0	0	0	0	0	0	0	0	0	0	0	0	0	0	0	0	0	0	0	0	0	0
K06128 lysophospholipase I [EC:3.1.1.5]	0	1	0	1	0	2	0	0	1	0	0	0	37	2	0	0	0	0	0	0	1	0	0	0	0	0	2	4	6	5	4	4	1	0	0	0	0	1	0	0	0	0	0	1	1	3	1	1	1
K06129 lysophospholipase III [EC:3.1.1.5]	1143	710	1023	832	926	1102	943	931	863	907	1063	1067	931	959	1080	822	1013	895	930	1031	859	919	882	850	989	971	1089	944	903	940	1098	1032	998	996	1012	499	975	1053	963	837	888	963	817	893	441	562	574	573	590
K06130 lysophospholipase II [EC:3.1.1.5]	3955	2712	3671	3173	3465	3956	3813	3803	3524	3781	3970	4451	3777	3942	4244	3024	3831	3706	3604	3976	3348	3757	3145	3317	3707	3672	4255	3758	3456	3771	4099	3977	3838	3769	4058	1985	4078	3983	4050	3643	3543	3715	3192	3590	2157	2508	2172	2237	2293
K06131 cardiolipin synthase A/B [EC:2.7.8.-]	0	0	0	0	0	0	0	0	0	0	0	0	0	0	0	0	0	0	0	0	0	1	0	0	0	0	0	0	0	0	0	0	0	0	0	0	0	0	0	0	0	0	0	0	0	0	0	0	0
K06132 cardiolipin synthase C [EC:2.7.8.-]	0	0	0	0	0	0	0	0	0	0	0	0	0	0	0	0	0	0	0	0	0	0	0	0	0	0	0	0	0	2	0	0	0	0	0	0	0	0	0	0	0	0	0	0	0	0	0	0	0
K08729 phosphatidylserine synthase 1 [EC:2.7.8.-]	1408	1018	1414	1293	1413	1515	1372	1493	1374	1498	1552	1827	1485	1469	1667	1135	1448	1501	1424	1558	1360	1480	1266	1352	1340	1610	1604	1563	1382	1488	1504	1501	1532	1494	1653	736	1549	1636	1511	1312	1313	1327	1207	1398	680	833	717	702	775
K08730 phosphatidylserine synthase 2 [EC:2.7.8.29]	7	13	5	5	6	11	11	7	4	4	11	2	85	9	8	5	2	6	7	3	0	5	3	10	9	11	10	9	14	15	8	8	6	2	5	0	0	1	0	1	2	0	1	9	0	4	0	1	2
K08744 cardiolipin synthase (CMP-forming) [EC:2.7.8.41]	243	146	163	161	182	248	211	187	200	188	231	247	268	217	200	140	201	170	170	219	175	185	189	198	162	189	244	189	179	215	207	199	204	206	205	108	235	219	207	186	186	176	162	181	89	131	117	113	112
K13333 lysophospholipase [EC:3.1.1.5]	0	0	0	0	0	0	0	0	0	0	0	0	1	0	0	0	0	0	0	0	0	0	0	0	0	0	0	0	0	0	0	0	0	0	0	0	0	0	0	0	0	0	0	0	0	0	0	0	0
K13510 lysophosphatidylcholine acyltransferase / lyso-PAF acetyltransferase [EC:2.3.1.23 2.3.1.67]	13	24	26	26	43	55	20	32	13	17	18	16	41	29	25	12	5	16	17	11	14	20	18	15	17	32	27	18	32	27	23	24	6	9	11	7	3	3	1	5	2	7	3	11	3	4	3	2	0
K13511 monolysocardiolipin acyltransferase [EC:2.3.1.-]	332	239	339	282	343	373	293	325	303	370	325	389	424	362	349	283	347	309	296	380	286	314	280	276	319	351	331	302	311	295	375	361	305	358	387	178	312	374	338	326	311	309	248	316	171	209	185	188	171
K13512 lysophospholipid acyltransferase [EC:2.3.1.23 2.3.1.-]	2	0	0	0	2	0	1	1	1	0	0	0	28	1	0	2	0	1	0	1	0	3	0	0	0	0	4	3	5	4	1	4	0	0	0	0	0	1	0	0	0	0	0	1	2	3	0	1	1
K13514 lysophosphatidylglycerol acyltransferase 1 [EC:2.3.1.-]	1893	1334	1882	1670	1806	2016	1842	1888	1860	2034	1973	2251	1928	1818	2005	1427	1930	1807	1916	2014	1697	1856	1618	1702	1707	1865	2117	1816	1613	1855	2037	1946	1968	1827	2149	1109	1992	2178	1922	1744	1626	1314	1539	1809	832	1059	886	884	960
K13515 lysophospholipid acyltransferase 5 [EC:2.3.1.23 2.3.1.-]	5575	3893	5430	4912	5431	5887	5280	5799	5244	5886	6047	6831	5492	5652	5958	4469	5907	5596	5575	6165	5052	5650	4591	4789	5323	5823	6512	5840	5012	5507	5994	5960	5704	5925	6197	3127	6064	6221	5604	5356	5132	4741	4644	5365	2761	3379	2813	3008	3109
K13516 lysophospholipid acyltransferase 7 [EC:2.3.1.-]	401	250	361	352	394	430	385	437	351	416	458	475	484	413	471	326	368	401	400	410	358	400	378	362	380	399	473	418	354	379	404	382	358	427	501	258	440	434	400	385	356	345	318	348	160	214	224	209	248
K13535 cardiolipin-specific phospholipase [EC:3.1.1.-]	0	0	1	0	0	0	0	0	0	0	0	0	0	0	1	0	0	0	0	0	0	0	0	0	0	0	2	0	0	0	0	0	0	0	0	0	0	0	0	0	0	0	0	0	0	0	0	0	0
K13618 phosphatidylserine sn-1 acylhydrolase [EC:3.1.1.111]	0	0	0	0	0	0	0	0	0	0	0	0	60	0	0	0	0	0	0	0	0	0	0	0	0	0	0	0	0	0	0	0	0	0	0	0	0	0	0	0	1	0	0	0	0	0	0	0	0
K13621 betaine lipid synthase	0	1	0	0	1	2	2	0	0	1	0	1	1	0	1	1	0	0	0	0	0	4	2	0	0	1	0	0	1	0	0	0	0	1	0	1	1	1	0	1	0	0	0	0	0	0	2	0	0
K13622 S-adenosylmethionine-diacylglycerol 3-amino-3-carboxypropyl transferase	0	0	0	1	0	1	0	0	0	0	0	0	0	0	0	0	0	0	0	0	0	0	0	1	1	1	0	0	0	0	0	0	0	1	0	0	0	0	0	0	0	0	0	0	0	0	0	1	0
K13623 S-adenosylmethionine-diacylgycerolhomoserine-N-methlytransferase	0	0	0	0	0	0	0	0	0	1	0	0	0	0	0	0	0	0	0	0	0	0	0	0	1	0	0	0	0	0	0	0	0	0	0	0	0	0	0	0	0	0	0	0	0	0	0	0	0
K13644 choline/ethanolamine phosphotransferase [EC:2.7.8.1 2.7.8.2]	679	501	646	678	732	838	738	853	725	763	858	920	808	775	827	620	769	730	729	799	709	705	592	672	752	802	845	791	691	685	765	746	781	765	847	414	768	831	718	646	721	678	588	732	366	423	343	425	398
K14156 choline/ethanolamine kinase [EC:2.7.1.32 2.7.1.82]	30622	21320	28827	27245	29912	32746	30790	31751	30306	32328	32181	36199	29800	31624	34453	24696	31730	30806	30222	32612	27156	30643	26459	26702	29631	32171	35333	30580	27619	30206	32283	32759	30819	31970	34053	18664	32180	33187	32045	28788	28669	31481	25281	28879	16306	19708	17617	18674	18308
K14286 ethanolamine-phosphate phospho-lyase [EC:4.2.3.2]	18342	12282	16218	15337	16679	18928	16774	18030	15516	18283	17032	21213	16177	16984	17950	13916	17065	18064	16337	19813	15094	17481	15777	15929	16619	19806	18994	18856	15676	17556	18112	19345	17479	18927	18765	10009	18126	19106	17168	16882	15526	17727	13712	16964	8429	10898	9096	10076	9270
K14621 phospholipase B1, membrane-associated [EC:3.1.1.4 3.1.1.5]	308	223	295	321	329	356	353	342	345	398	384	401	331	355	339	254	374	333	366	432	354	364	324	284	347	397	403	341	313	358	349	371	349	385	418	194	359	395	369	309	312	329	292	337	154	217	171	207	188
K14676 lysophospholipid hydrolase [EC:3.1.1.5]	1987	1501	1931	2064	2056	2167	2070	2312	2153	2279	2550	2712	2457	2183	2655	1721	2189	2294	1935	2047	2012	2101	1812	1886	2073	2277	2430	2164	1755	1996	2176	2064	2075	2197	2375	1232	2363	2296	1957	1910	1749	1404	1686	2012	941	1219	1048	1104	1030
K16342 cytosolic phospholipase A2 [EC:3.1.1.4]	0	0	0	0	0	2	0	0	1	0	0	0	43	2	0	2	1	0	0	1	0	1	0	2	2	0	2	1	8	3	5	8	0	0	0	0	0	0	0	1	0	0	0	0	2	2	0	0	2
K16343 calcium-independent phospholipase A2 [EC:3.1.1.4]	1383	1004	1264	1265	1282	1520	1318	1465	1412	1486	1558	1608	1499	1545	1713	1267	1514	1459	1275	1588	1249	1469	1281	1232	1500	1466	1784	1500	1319	1497	1524	1477	1397	1475	1640	828	1541	1583	1464	1302	1285	1486	1186	1387	680	953	813	888	799
K16369 phosphatidylethanolamine N-methyltransferase [EC:2.1.1.17]	0	1	0	2	0	0	2	1	1	0	0	0	0	0	2	3	2	0	0	6	3	3	0	0	3	0	1	5	1	0	1	1	1	0	0	1	1	3	0	0	0	0	1	0	1	1	3	0	0
K16817 HRAS-like suppressor 3 [EC:3.1.1.32 3.1.1.4]	0	0	0	1	3	0	2	0	0	0	0	3	802	0	5	0	0	0	0	0	1	0	2	0	0	0	6	3	5	6	1	0	0	0	0	0	1	0	2	0	0	0	1	2	0	0	0	1	0
K16860 phospholipase D3/4 [EC:3.1.4.4]	5999	4464	5867	5816	6917	7350	6819	6574	6257	6742	7280	8049	7196	6632	7048	5330	7145	6352	6868	7051	6332	6529	6177	6243	6782	6779	7905	6510	5827	6744	7053	6905	7366	6673	7647	3702	7557	6639	7251	6194	6348	6027	5616	6331	3867	4304	4008	3744	4256
K17103 CDP-diacylglycerol---serine O-phosphatidyltransferase [EC:2.7.8.8]	0	0	0	2	0	0	0	0	0	0	0	0	2	0	0	0	1	2	0	0	0	3	0	1	1	0	0	0	0	0	0	0	3	0	0	0	0	0	0	0	0	1	1	0	1	0	0	1	1
K18694 phosphatidylglycerol phospholipase C [EC:3.1.4.-]	0	0	0	0	0	0	0	0	0	0	0	0	0	0	1	0	0	0	0	0	0	0	0	0	0	0	0	0	0	0	0	0	0	0	0	0	0	0	0	0	0	0	0	0	0	0	0	0	0
K18695 glycerophosphocholine phosphodiesterase GPCPD1 [EC:3.1.4.2]	2715	1978	2727	2833	2971	3364	3047	3356	3075	3496	3491	3918	3201	3329	3752	2571	3333	3375	3062	3199	2830	3156	2561	2825	3124	3335	3634	3206	2852	3107	3268	3295	3107	3276	3667	2046	3600	3673	3212	2989	2898	2496	2748	3154	1572	1989	1645	1680	1680
K18696 glycerophosphodiester phosphodiesterase [EC:3.1.4.46]	0	0	0	1	0	1	0	2	0	1	1	1	0	1	0	0	2	0	1	1	0	0	0	1	1	1	1	0	1	0	0	1	0	0	1	0	0	0	0	0	1	0	1	1	1	0	0	0	0
ko00565 Ether lipid metabolism	31682	23160	30200	28421	31395	34436	31385	32926	30247	33306	34966	38723	35753	32525	34803	25717	33426	31407	31868	33903	29539	31862	28202	28539	31123	32755	37102	32415	27785	31747	33683	33398	33088	32516	36542	18122	35116	34440	32714	29417	29290	27577	26921	31121	15961	19083	17149	17266	18000
K00803 alkyldihydroxyacetonephosphate synthase [EC:2.5.1.26]	1938	1527	1898	1908	2107	2336	2084	2325	2052	2207	2229	2543	2052	2099	2216	1638	2278	2090	2175	2234	1950	2068	1942	1916	2060	2142	2390	2058	1828	2055	2117	2255	2301	2198	2394	1219	2280	2180	2284	1949	1998	1981	1720	1980	1078	1270	1113	1065	1223
K01019 galactosylceramide sulfotransferase [EC:2.8.2.11]	0	0	0	0	0	0	0	0	0	0	0	0	1	0	0	0	0	0	0	0	0	0	0	0	0	0	0	0	0	0	0	0	0	0	0	0	0	0	0	0	0	0	0	0	0	0	0	0	0
K01062 platelet-activating factor acetylhydrolase [EC:3.1.1.47]	5172	3502	4583	3820	4111	4583	4201	4415	3987	4623	4392	5026	4254	4394	4638	3367	4482	4085	4254	4629	3871	4282	3904	3871	4129	4429	4948	4431	3705	4305	4503	4513	4391	4290	4801	2205	4571	4750	4311	3951	4063	3879	3603	4312	2166	2616	2347	2425	2510
K01122 ectonucleotide pyrophosphatase/phosphodiesterase family member 2 [EC:3.1.4.39]	0	0	0	0	0	0	0	0	0	0	0	0	784	0	0	0	0	0	0	0	0	0	0	0	0	0	0	0	0	0	0	0	0	0	0	0	0	0	0	0	0	0	0	0	0	1	1	1	0
K04628 ceramide galactosyltransferase [EC:2.4.1.47]	0	0	1	0	1	3	1	1	1	4	3	1	5	1	0	3	2	1	1	0	0	1	1	1	1	0	4	3	9	2	7	6	3	2	0	0	0	5	2	2	2	2	0	0	1	0	0	0	0
K08743 ectonucleotide pyrophosphatase/phosphodiesterase family member 6 [EC:3.1.4.-]	1644	1322	1720	1547	1709	1821	1664	1800	1686	1975	2037	2205	1801	1878	2040	1452	1860	1850	1734	1824	1628	1706	1433	1563	1673	1967	2070	1836	1450	1756	1856	1838	1825	1945	2124	1100	1845	2099	1704	1563	1671	1335	1552	1824	802	1025	913	916	943
K16794 platelet-activating factor acetylhydrolase IB subunit alpha	2386	1822	2501	2402	2668	2778	2523	2724	2422	2812	3038	3350	2896	2552	2796	2144	2715	2746	2605	2851	2524	2645	2225	2395	2456	2662	2973	2793	2229	2483	2884	2800	2803	2679	3001	1599	2999	2920	2650	2447	2191	1803	2282	2676	1237	1522	1286	1312	1391
K16795 platelet-activating factor acetylhydrolase IB subunit beta/gamma [EC:3.1.1.47]	0	0	0	0	0	3	1	2	1	0	1	1	75	3	1	0	0	1	0	0	2	1	2	0	1	0	10	2	5	5	6	6	0	1	0	1	0	0	0	2	0	0	0	1	1	4	1	2	1
K18575 alkenylglycerophosphocholine hydrolase [EC:3.3.2.2]	1	0	0	0	1	0	0	0	0	0	1	0	9	0	0	0	0	0	0	0	0	0	0	0	0	0	0	1	1	0	0	0	0	0	0	0	0	0	0	0	0	0	0	0	0	0	0	0	0
ko00600 Sphingolipid metabolism	33417	24256	32041	29781	32198	35295	32534	34369	31773	34557	35633	39892	35260	33767	36089	27003	33997	33561	32809	35438	29709	33329	28990	30000	32352	33871	37808	34161	29087	32517	34434	34900	33243	33950	36887	19859	36215	36877	33329	30899	30282	29042	27601	32379	15843	19758	17024	18130	18165
K00654 serine palmitoyltransferase [EC:2.3.1.50]	5191	3761	4941	4133	4658	5083	4670	4843	4493	4831	5176	5514	4723	4554	4842	3633	4829	4608	4708	4993	4193	4628	3923	4061	4503	4747	5343	4679	4013	4510	4857	4967	4638	4823	5230	2711	5008	5126	4644	4238	4323	4126	3991	4364	2272	2663	2420	2552	2548
K00720 ceramide glucosyltransferase [EC:2.4.1.80]	778	666	885	920	1004	994	927	993	860	959	1068	1222	1039	1008	998	752	967	942	932	1027	875	968	758	871	841	904	1030	927	790	818	917	978	956	944	1082	589	1075	1017	948	854	802	581	744	892	424	545	448	411	466
K01134 arylsulfatase A [EC:3.1.6.8]	1	0	0	2	0	0	0	1	0	0	0	0	79	0	0	0	0	0	0	0	0	3	1	0	1	0	2	0	2	3	5	2	0	0	0	0	0	0	0	0	1	0	0	1	0	2	0	0	0
K01186 sialidase-1 [EC:3.2.1.18]	1	0	0	1	1	2	2	1	0	0	0	0	288	2	0	0	1	0	0	0	0	1	2	0	2	0	2	2	8	3	9	4	1	0	0	0	0	1	0	0	1	0	0	1	4	3	3	1	0
K01201 glucosylceramidase [EC:3.2.1.45]	4849	3333	4771	4259	4526	4932	4442	4719	4478	4838	4754	5523	4501	4785	5199	3780	4881	4781	4660	5097	4094	4683	4043	4303	4574	4960	5254	4861	4144	4645	4863	4910	4571	4878	5288	2947	4887	5186	4997	4263	4422	4433	3951	4632	2437	2971	2656	2731	2917
K01202 galactosylceramidase [EC:3.2.1.46]	0	0	0	0	0	0	0	0	0	0	0	0	28	0	0	0	0	0	0	0	0	0	0	0	0	0	0	0	0	0	0	0	0	0	0	0	0	0	0	0	0	0	0	0	1	1	0	0	0
K01441 alkaline ceramidase [EC:3.5.1.23]	66	64	78	83	74	88	98	108	109	106	114	129	88	92	93	87	91	115	92	120	77	90	85	73	79	95	111	105	99	88	103	98	85	89	89	77	112	113	100	98	68	70	59	113	38	51	36	51	51
K01634 sphinganine-1-phosphate aldolase [EC:4.1.2.27]	2886	2193	2776	2715	3049	3083	2943	3031	2880	3120	3293	3611	3150	3098	3283	2447	3176	3014	3055	3237	2649	3114	2724	2785	3071	3081	3659	3184	2675	2951	3103	3131	3151	3214	3338	1822	3369	3303	3125	2893	2827	2684	2527	2938	1530	1883	1639	1766	1725
K04708 3-dehydrosphinganine reductase [EC:1.1.1.102]	250	142	179	200	203	230	196	229	193	200	225	196	237	200	206	174	225	233	184	259	212	211	174	174	222	242	239	221	180	225	251	229	218	213	222	132	227	225	194	211	164	212	183	193	116	136	127	141	116
K04709 Acyl-CoA-dependent ceramide synthase [EC:2.3.1.24]	0	0	0	0	0	0	0	0	0	0	0	0	1	0	0	0	0	0	0	0	0	0	0	0	0	0	0	0	0	0	0	0	0	0	0	0	0	0	0	0	0	0	0	0	0	0	0	0	0
K04710 ceramide synthetase [EC:2.3.1.24]	666	507	624	609	621	731	716	729	711	754	708	838	997	756	725	524	681	657	653	786	574	717	581	587	646	692	735	728	594	696	710	724	653	720	714	447	698	728	670	637	569	611	540	641	281	381	315	335	322
K04711 dihydroceramidase [EC:3.5.1.-]	7	7	13	5	9	13	7	8	6	11	14	9	11	11	15	9	2	4	9	4	11	7	4	7	7	14	5	5	8	9	13	5	2	8	3	2	1	2	2	1	0	0	0	11	0	1	0	0	0
K04712 sphingolipid 4-desaturase/C4-monooxygenase [EC:1.14.19.17 1.14.18.5]	2834	1919	2619	2229	2398	2767	2476	2580	2354	2528	2725	3077	2465	2466	2594	2023	2559	2440	2505	2606	2171	2468	2048	2300	2477	2599	2814	2622	2246	2501	2749	2648	2532	2571	2856	1470	2713	2816	2504	2325	2245	2219	2115	2348	1155	1346	1279	1286	1296
K04713 sphinganine C4-monooxygenase [EC:1.14.18.5]	7	9	11	11	14	21	10	6	8	9	15	4	2	18	12	4	2	6	7	5	6	16	5	14	10	16	11	7	11	6	8	9	6	4	7	1	0	1	0	0	2	3	3	9	0	0	0	0	0
K04714 shingomyelin synthase [EC:2.7.8.27]	2037	1556	2051	1814	2002	2113	2024	2137	1976	2046	2279	2468	2221	2009	2205	1655	2044	2111	2003	2279	1851	2062	1871	1821	1909	1925	2376	2174	1736	1977	2144	2122	2182	2038	2307	1308	2438	2230	2105	1934	1771	1374	1766	2001	994	1170	1016	1049	1123
K04715 ceramide kinase [EC:2.7.1.138]	3247	2462	3193	3223	3488	3897	3725	3882	3611	3950	3917	4216	3753	3825	4231	3064	3624	3917	3415	3692	3272	3453	3363	3380	3501	3615	4010	3624	3191	3530	3675	3621	3697	3556	3922	2017	3904	4032	3427	3306	3417	3076	2933	3560	1591	2110	1711	1914	1835
K04716 sphingosine-1-phosphate phosphatase 1 [EC:3.1.3.-]	101	84	124	99	90	152	92	139	115	132	127	136	204	107	123	102	121	112	119	113	96	138	101	97	108	115	137	118	108	137	106	135	112	104	107	53	118	129	93	135	96	95	96	90	53	71	79	60	73
K04717 sphingosine-1-phosphate phosphotase 2 [EC:3.1.3.-]	1	0	0	1	0	1	0	0	3	0	0	0	1	2	3	0	0	0	0	0	1	2	0	2	1	0	0	4	3	1	3	3	1	1	1	1	0	1	0	1	0	0	0	0	1	0	0	0	0
K04718 sphingosine kinase [EC:2.7.1.91]	307	233	309	301	347	373	303	378	266	373	338	389	471	362	328	238	368	312	355	348	297	335	312	328	351	321	369	322	285	316	332	326	327	339	383	182	372	394	289	284	298	289	250	360	151	206	180	150	172
K07553 beta-1,4-galactosyltransferase 6 [EC:2.4.1.274]	0	0	0	1	1	0	0	0	0	1	0	0	2	1	3	0	0	0	0	0	1	0	0	0	0	0	0	0	1	0	0	3	0	0	0	0	1	0	0	0	0	0	0	1	0	0	0	0	0
K12348 acid ceramidase [EC:3.5.1.23]	363	200	265	489	434	498	359	564	375	661	415	789	483	476	416	452	411	552	424	625	338	645	383	638	398	665	537	657	509	573	381	658	392	570	406	344	405	650	395	564	309	559	313	578	191	398	223	370	249
K12349 neutral ceramidase [EC:3.5.1.23]	5	12	19	18	29	43	26	26	14	22	22	25	25	31	17	11	13	14	20	13	11	19	18	12	13	23	18	13	14	23	10	17	9	8	11	8	6	19	9	6	4	6	10	13	5	3	6	1	7
K12350 sphingomyelin phosphodiesterase [EC:3.1.4.12]	1051	745	1041	1044	1051	1196	1078	1173	1142	1181	1160	1437	1359	1212	1235	893	1094	1181	1088	1224	1042	1160	1052	1071	1114	1196	1297	1197	986	1108	1127	1250	1071	1199	1193	672	1225	1234	1168	1096	1038	996	875	1172	545	778	549	643	589
K12351 sphingomyelin phosphodiesterase 2 [EC:3.1.4.12]	830	594	727	656	714	752	766	795	719	801	841	948	872	799	865	614	801	763	826	777	745	858	606	664	783	805	836	776	636	775	867	841	787	798	844	459	856	883	792	726	734	750	626	726	323	446	358	383	416
K12352 sphingomyelin phosphodiesterase 3 [EC:3.1.4.12]	0	0	0	0	0	0	0	0	0	0	0	0	5	0	0	0	0	0	0	0	0	0	0	0	0	0	0	0	0	0	0	0	0	0	0	0	0	0	0	0	0	0	0	0	0	0	0	0	0
K12353 sphingomyelin phosphodiesterase 4 [EC:3.1.4.12]	80	55	67	74	66	86	74	93	86	95	97	108	135	93	106	61	78	85	61	100	94	67	72	84	94	89	108	89	89	75	129	84	93	79	100	49	73	97	71	92	90	82	82	86	44	45	39	52	42
K12354 ectonucleotide pyrophosphatase/phosphodiesterase family member 7 [EC:3.1.4.12]	1	0	0	1	1	1	2	0	0	5	1	0	3	0	0	0	2	1	0	1	0	0	0	2	2	0	0	1	0	1	3	1	0	1	0	1	2	1	1	5	1	1	2	3	0	2	1	0	2
K12357 sialidase-2/3/4 [EC:3.2.1.18]	0	0	0	0	0	1	0	0	1	0	0	0	43	2	0	0	0	0	0	0	0	0	0	0	0	0	1	1	0	1	5	0	0	0	0	0	0	0	0	0	0	0	0	0	0	1	0	0	0
K17108 non-lysosomal glucosylceramidase [EC:3.2.1.45]	983	712	950	880	962	1075	889	901	948	1018	1050	1112	992	967	964	773	951	945	969	1014	857	951	846	833	936	1024	1082	982	858	913	964	955	978	964	1083	635	1038	1112	964	860	857	791	782	957	437	563	485	506	522
ko00590 Arachidonic acid metabolism	42345	28930	39448	37311	40894	45873	41601	43341	41352	45010	44529	51000	73136	43414	46805	34638	43038	42629	40960	45574	37316	42926	36557	38045	41735	44941	48074	43777	38437	43289	44851	45236	43276	43897	47337	25130	44906	47329	43630	39851	39666	41489	35216	41564	21213	26142	23064	24370	23987
K00079 carbonyl reductase 1 [EC:1.1.1.184 1.1.1.189 1.1.1.197]	1	3	1	2	3	4	1	0	0	2	0	4	260	2	2	0	2	2	1	1	2	1	1	1	0	1	6	2	8	8	4	2	1	0	1	2	1	0	2	1	0	1	1	4	0	1	0	0	0
K00081 carbonyl reductase 2 [EC:1.1.1.184]	0	0	0	0	1	0	0	0	0	0	0	0	138	0	0	0	0	0	0	0	0	0	0	0	0	0	0	0	0	0	0	0	0	0	0	0	1	0	0	0	0	0	0	0	0	1	0	0	1
K00084 carbonyl reductase 3 [EC:1.1.1.184]	0	0	0	0	0	0	0	0	0	0	0	0	41	0	1	0	0	1	0	0	0	0	0	0	1	0	0	1	2	1	1	0	0	0	0	0	0	0	0	0	0	0	0	0	0	0	0	0	0
K00432 glutathione peroxidase [EC:1.11.1.9]	28608	19601	26928	25332	27965	31478	28383	29475	28191	30662	30138	34671	49395	29672	32037	23623	29244	29029	28063	30814	25462	29029	24604	25860	28330	30131	32560	29704	26178	29599	30558	30869	29679	29651	32342	17066	30677	32153	30125	26969	27351	28723	23875	28436	14400	17715	15765	16510	16521
K00458 arachidonate 12-lipoxygenase [EC:1.13.11.31]	0	0	0	0	0	0	0	0	0	0	0	0	72	0	1	0	0	0	0	0	0	0	0	0	0	0	1	2	0	0	0	0	0	0	0	0	0	0	0	0	0	0	0	0	0	2	0	0	0
K00460 arachidonate 15-lipoxygenase [EC:1.13.11.33]	0	0	0	0	0	0	0	0	0	0	0	0	3	0	0	0	0	0	0	0	0	0	0	0	0	0	0	0	0	0	0	0	0	0	0	0	0	0	0	0	0	0	0	0	0	0	0	0	0
K00461 arachidonate 5-lipoxygenase [EC:1.13.11.34]	0	0	0	1	0	0	0	0	0	0	0	0	33	0	0	0	0	0	0	0	0	0	0	1	0	0	0	3	2	0	0	0	0	0	0	0	0	0	0	0	0	0	0	0	0	1	0	0	1
K00509 prostaglandin-endoperoxide synthase 1 [EC:1.14.99.1]	0	0	0	0	0	0	0	0	0	0	0	0	82	0	0	0	0	0	0	0	0	0	0	0	0	0	0	0	0	1	1	0	0	0	0	0	0	0	0	0	0	0	0	0	0	4	0	0	0
K00807 leukotriene-C4 synthase [EC:4.4.1.20]	0	0	0	0	0	0	0	0	0	0	0	0	129	0	0	0	0	0	0	0	0	0	0	0	0	0	0	0	1	0	0	0	0	0	0	0	0	0	0	0	0	0	0	0	0	0	0	0	0
K01254 leukotriene-A4 hydrolase [EC:3.3.2.6]	349	229	352	301	346	373	357	423	339	381	367	465	530	366	353	255	372	361	302	396	289	385	345	356	353	366	419	409	343	380	374	424	354	419	383	204	372	459	297	311	295	376	258	370	184	238	185	199	181
K01830 prostaglandin-H2 D-isomerase [EC:5.3.99.2]	0	0	0	0	2	0	0	0	0	0	0	0	1948	0	0	0	0	0	0	0	1	0	0	0	0	0	0	0	0	0	0	0	0	0	0	0	0	0	0	0	0	0	0	0	0	0	0	0	0
K01831 prostacyclin synthase [EC:5.3.99.4]	0	0	0	0	0	0	0	0	0	0	0	0	57	0	0	0	0	0	0	0	0	0	0	0	0	0	0	0	0	0	0	0	0	0	0	0	0	0	0	0	0	0	0	0	0	0	0	0	0
K01832 thromboxane-A synthase [EC:5.3.99.5]	17	10	15	11	8	13	5	10	8	14	10	15	31	11	9	6	10	18	10	10	12	8	13	15	9	11	5	11	9	14	7	11	23	10	11	7	23	17	6	20	10	6	16	14	2	5	5	10	9
K04097 prostaglandin-H2 D-isomerase / glutathione transferase [EC:5.3.99.2 2.5.1.18]	2619	1831	2405	2363	2394	2696	2501	2672	2399	2767	2557	3124	2406	2609	2663	2234	2572	2684	2461	2890	2149	2762	2328	2438	2566	3020	2987	2828	2463	2712	2679	2908	2549	2885	2674	1523	2614	2866	2467	2601	2372	2719	2170	2506	1365	1842	1530	1747	1555
K05309 microsomal prostaglandin-E synthase 2 [EC:5.3.99.3]	1626	948	1291	1119	1278	1471	1324	1348	1276	1308	1421	1507	1309	1257	1416	949	1338	1272	1339	1453	1151	1355	1153	1180	1308	1493	1511	1400	1206	1327	1354	1391	1290	1413	1523	804	1427	1463	1298	1235	1303	1281	1104	1284	612	778	759	804	759
K07418 cytochrome P450 family 2 subfamily J [EC:1.14.14.1 1.14.14.73 1.14.14.74 1.14.14.75]	1460	1012	1308	1311	1372	1609	1427	1453	1439	1536	1523	1742	1426	1448	1680	1111	1439	1365	1410	1558	1208	1454	1251	1230	1490	1720	1718	1443	1318	1485	1568	1574	1398	1622	1626	761	1486	1539	1484	1361	1389	1598	1191	1348	799	916	838	816	850
K07422 cytochrome P450 family 2 subfamily U polypeptide 1	17	13	12	10	9	14	12	14	14	20	6	26	21	10	19	12	15	14	18	11	12	24	21	13	21	20	32	14	14	15	18	17	23	19	13	8	12	22	15	19	16	22	6	13	11	18	8	12	6
K08021 arachidonate 12-lipoxygenase (R-type) [EC:1.13.11.-]	0	0	0	0	0	0	0	0	0	0	0	0	0	0	0	0	0	0	0	0	0	0	0	0	0	0	1	0	0	0	0	0	0	0	0	0	0	0	0	0	0	0	0	1	0	0	0	0	0
K08022 arachidonate 15-lipoxygenase (second type) / 8-lipoxygenase (S-type) [EC:1.13.11.33 1.13.11.-]	0	0	0	0	0	0	0	0	0	0	0	0	2	0	0	0	0	0	0	0	0	0	0	0	0	0	0	0	0	0	0	0	0	0	0	0	0	0	0	0	0	0	0	0	0	0	0	0	0
K08726 soluble epoxide hydrolase / lipid-phosphate phosphatase [EC:3.3.2.10 3.1.3.76]	0	0	0	0	0	0	0	0	0	0	0	0	626	0	0	0	0	0	0	0	0	0	0	0	1	0	0	1	0	1	0	1	0	0	1	0	1	0	0	0	0	0	0	0	0	2	1	0	0
K11987 prostaglandin-endoperoxide synthase 2 [EC:1.14.99.1]	3	0	0	0	3	10	0	7	4	0	0	0	1	9	0	3	3	0	0	0	0	5	0	3	6	0	0	0	37	11	25	22	2	0	0	0	0	2	0	4	2	0	0	0	0	2	0	0	0
K15717 prostamide/prostaglandin F2alpha synthase [EC:1.11.1.20]	0	0	0	0	0	0	1	1	0	0	0	0	119	0	1	0	0	0	0	0	0	0	1	0	0	0	0	2	2	1	2	0	0	0	0	0	0	0	0	0	0	0	0	0	0	0	0	0	0
K15729 microsomal prostaglandin-E synthase 1 [EC:5.3.99.3]	0	0	0	0	0	0	0	0	0	0	0	0	60	0	1	0	0	0	0	0	0	0	0	0	0	0	0	0	0	0	0	0	0	0	0	0	0	0	0	0	0	0	0	0	0	0	0	1	0
K15730 cytosolic prostaglandin-E synthase [EC:5.3.99.3]	1911	1186	1683	1573	1733	1964	1744	1870	1957	1905	1912	2194	1842	1892	2100	1562	2011	1961	1759	1889	1583	1845	1481	1590	1813	2093	1976	1894	1558	1851	1965	1932	1873	1805	2003	1329	1802	1993	1912	1753	1767	1914	1597	1799	933	1091	918	1032	1046
K17709 cytochrome P450 family 2 subfamily B polypeptide 6 [EC:1.14.13.-]	0	0	0	0	0	0	0	0	0	0	0	0	0	0	1	0	0	0	0	0	0	0	0	0	0	0	0	0	1	0	0	0	0	0	0	0	0	0	0	0	0	0	0	0	0	0	0	0	0
K17718 cytochrome P450 family 2 subfamily C polypeptide 8 [EC:1.14.14.1]	0	0	0	1	0	3	0	0	1	0	0	0	1	0	1	0	2	0	0	0	0	0	0	0	0	1	1	0	0	0	0	0	0	0	0	2	1	0	0	0	1	1	0	1	0	0	0	0	0
K17721 cytochrome P450 family 2 subfamily C polypeptide 19 [EC:1.14.14.51 1.14.14.52 1.14.14.53 1.14.14.75 1.14.14.-]	0	0	0	0	0	0	0	0	0	0	0	0	0	0	0	0	0	0	0	0	0	0	0	0	0	0	0	0	0	0	0	1	0	0	0	0	0	0	0	0	0	0	0	0	0	0	0	0	0
K17726 phylloquinone omega-hydroxylase / docosahexaenoic acid omega-hydroxylase / leukotriene-B4 20-monooxygenase [EC:1.14.14.78 1.14.14.79 1.14.14.94]	0	0	0	0	0	0	0	0	0	0	0	1	148	0	0	0	0	0	0	0	0	0	0	0	0	0	0	0	0	0	0	0	0	0	0	0	0	0	0	0	0	0	0	0	3	1	0	0	0
K18592 gamma-glutamyltranspeptidase / glutathione hydrolase / leukotriene-C4 hydrolase [EC:2.3.2.2 3.4.19.13 3.4.19.14]	3115	2273	3034	3101	3442	3609	3495	3558	3284	3826	3906	4359	4001	3599	3709	2735	3378	3434	3325	3748	3228	3501	3107	3193	3302	3490	3886	3507	3043	3280	3696	3508	3624	3537	3875	1985	3810	4005	3501	3261	2927	2308	2930	3291	1664	1909	1667	1727	1666
ko00591 Linoleic acid metabolism	4121	2878	3792	3540	3753	4302	3825	4014	3926	4172	4305	4666	9856	4048	4566	3279	4117	3884	3714	4384	3459	4056	3545	3440	4063	4385	4736	4025	3619	4117	4205	4167	3877	4186	4546	2215	4171	4370	4020	3691	3636	4149	3264	3887	2040	2534	2227	2331	2241
K00454 lipoxygenase [EC:1.13.11.12]	18	13	19	17	23	24	18	23	8	19	27	4	5	31	28	8	12	16	16	9	18	13	18	13	12	17	27	8	31	20	13	15	9	9	19	6	3	7	6	4	3	3	1	7	0	0	0	0	0
K00508 linoleoyl-CoA desaturase [EC:1.14.19.3]	0	0	0	0	0	0	0	0	0	0	0	1	0	0	0	1	0	0	0	0	0	0	0	0	0	0	0	0	1	0	0	0	0	0	0	0	0	0	0	0	0	0	0	0	0	0	0	0	0
K15718 linoleate 9S-lipoxygenase [EC:1.13.11.58]	21	28	43	21	16	34	23	24	33	26	58	20	1	26	45	9	9	13	9	8	10	28	21	28	26	45	19	15	14	12	18	12	5	7	10	5	3	6	1	6	5	2	1	31	0	0	0	0	0
ko00592 alpha-Linolenic acid metabolism	8531	6535	8108	8033	8938	10385	8945	9419	8438	9586	9821	10289	11158	9561	9876	7008	8869	8833	8563	9262	7918	9107	7807	8225	8839	9347	10278	8946	7971	9007	9060	9136	8806	8858	10084	4799	9020	9080	8684	7839	7534	7951	6936	8689	4157	5054	4441	4641	4621
K01723 hydroperoxide dehydratase [EC:4.2.1.92]	9	12	15	8	15	17	8	16	12	8	22	3	1	23	19	10	5	18	16	10	32	19	8	20	18	20	23	10	19	10	12	10	0	16	19	4	0	1	3	1	0	2	2	5	0	0	0	0	0
K05894 12-oxophytodienoic acid reductase [EC:1.3.1.42]	30	32	33	32	30	52	30	26	48	34	66	14	9	65	52	31	27	43	33	18	65	58	42	59	32	62	45	31	57	51	34	51	24	33	35	13	16	5	7	7	6	10	2	23	1	1	4	0	2
K08241 jasmonate O-methyltransferase [EC:2.1.1.141]	0	0	0	0	0	0	0	0	0	0	0	1	0	1	0	0	0	0	0	0	0	0	1	0	0	0	0	0	0	1	0	0	0	1	0	0	0	0	0	0	0	0	0	1	0	0	0	0	0
K10226 acyl-CoA 6-desaturase (Delta-6 desaturase) [EC:1.14.19.3]	0	1	1	0	0	5	4	3	1	1	3	1	355	2	2	6	1	0	0	0	2	1	0	1	1	0	1	1	5	0	4	2	1	1	1	1	0	2	1	0	2	0	0	1	5	8	2	3	0
K10525 allene oxide cyclase [EC:5.3.99.6]	13	5	13	18	22	25	14	24	15	16	23	20	2	27	27	13	5	14	18	8	12	25	7	21	22	29	20	11	24	15	10	11	11	20	24	8	2	3	3	2	1	1	2	13	0	0	0	0	0
K10526 OPC-8:0 CoA ligase 1 [EC:6.2.1.-]	26	27	33	24	35	39	31	29	27	34	35	31	15	30	32	16	38	34	36	30	30	34	21	31	32	31	27	26	30	29	24	24	24	21	38	9	28	27	16	21	16	26	14	25	7	11	8	15	9
K10528 hydroperoxide lyase [EC:4.1.2.-]	0	0	0	0	2	0	0	0	0	0	0	1	0	0	0	0	0	0	0	0	0	0	0	0	0	0	0	0	1	0	1	0	0	0	0	0	0	0	0	0	0	0	0	0	0	0	0	0	0
K10529 alpha-dioxygenase [EC:1.14.99.-]	75	45	85	63	64	71	44	80	91	69	138	49	9	89	84	38	21	45	36	20	52	88	38	78	67	89	47	46	47	47	34	43	53	67	53	25	6	8	9	10	11	12	6	63	0	0	0	0	0
K18858 (Z)-3-hexen-1-ol acetyltransferase [EC:2.3.1.195]	0	0	0	0	0	0	0	0	0	0	0	0	0	0	0	0	0	0	0	0	0	0	0	0	0	0	0	0	0	0	0	0	0	0	1	0	0	0	0	0	0	0	0	0	0	0	0	0	0
ko01040 Biosynthesis of unsaturated fatty acids	47072	34117	44905	43899	47218	53637	47844	51544	45815	52059	50407	59603	52481	49903	51701	40007	49781	48927	47882	54619	43347	50691	43407	45958	47744	52690	55978	51798	44935	50286	50908	53153	49422	51125	53713	29325	51308	52872	49941	47354	44526	47389	39869	48026	24653	31597	26348	28462	27550
K00507 stearoyl-CoA desaturase (Delta-9 desaturase) [EC:1.14.19.1]	1762	1273	1688	2768	2112	2775	1996	3376	1943	3389	2064	4162	2997	2832	2040	2354	1889	2998	1965	3400	1748	3443	2005	3344	1989	3775	2337	3402	2584	2809	1958	3310	1789	2936	2175	2024	1877	3379	1870	3120	1741	3052	1454	3054	1163	2372	1220	1966	1116
K10224 acyl-CoA (8-3)-desaturase (Delta-5 desaturase) [EC:1.14.19.44]	1	1	0	1	3	2	1	0	1	1	0	2	116	2	0	2	1	0	0	2	0	3	1	1	1	0	3	3	9	5	7	4	3	0	0	0	1	3	2	1	2	0	0	2	3	3	1	0	1
K10256 omega-6 fatty acid desaturase / acyl-lipid omega-6 desaturase (Delta-12 desaturase) [EC:1.14.19.6 1.14.19.22]	97	119	144	133	173	217	108	159	89	138	190	79	23	185	135	88	58	98	117	51	78	90	65	120	121	178	130	74	123	114	99	98	44	86	68	31	21	25	31	26	20	32	15	87	1	2	3	1	5
K10804 acyl-CoA thioesterase I [EC:3.1.2.- 3.1.2.2 3.1.1.2 3.1.1.5]	0	0	0	0	0	0	0	0	0	0	0	0	0	0	0	0	0	0	0	0	0	0	0	0	0	0	0	0	0	0	0	0	0	0	0	0	0	0	0	0	0	0	0	0	0	0	0	0	0
K10805 acyl-CoA thioesterase II [EC:3.1.2.-]	44	36	34	47	38	57	44	42	40	49	47	56	48	36	63	35	43	52	62	60	39	57	45	53	58	57	70	42	34	53	37	51	52	79	60	31	56	59	41	50	50	59	40	40	19	26	23	28	16
K10806 acyl-CoA thioesterase YciA [EC:3.1.2.-]	0	0	0	0	0	0	0	0	0	0	0	0	0	0	0	0	0	0	0	0	0	0	0	0	0	0	0	0	0	0	0	0	0	0	0	0	0	0	0	1	0	0	0	0	0	0	0	0	0
Nucleotide metabolism	171276	121426	159267	144441	162571	177044	165563	171372	159841	175905	181226	196615	177984	170221	187607	140466	173698	169699	162459	180531	154016	168253	153344	151591	166209	176374	192889	170952	149916	166041	177320	177340	169340	174413	188515	96355	184211	182885	170450	156581	157402	159788	141588	161809	89528	109751	96878	97696	99142
ko00230 Purine metabolism	143959	102232	133789	121063	136900	148748	139810	144179	135401	148478	153356	165284	150682	143700	159236	119158	146289	143158	136727	151865	130073	141543	129972	127349	140554	147698	162658	143649	126281	139911	150053	149364	142531	146894	159687	81099	156400	154478	144033	132030	133260	134684	119622	136334	75564	92561	81927	82667	84096
K00073 ureidoglycolate dehydrogenase (NAD+) [EC:1.1.1.350]	0	0	0	0	0	0	0	0	0	0	0	0	0	0	0	0	0	0	0	0	0	0	0	0	0	0	0	0	0	0	0	0	0	0	0	0	1	0	0	0	0	0	0	0	0	0	0	0	0
K00087 xanthine dehydrogenase molybdenum-binding subunit [EC:1.17.1.4]	0	0	0	0	0	0	0	0	0	0	0	0	0	0	0	0	0	0	0	0	0	0	0	0	0	0	0	0	0	0	0	0	0	0	0	0	0	0	0	0	0	0	0	0	0	0	0	0	0
K00088 IMP dehydrogenase [EC:1.1.1.205]	621	461	701	697	758	807	740	840	714	890	881	966	1040	843	874	740	790	905	651	816	696	777	600	671	757	831	877	841	701	764	812	866	697	821	771	520	769	803	737	683	628	686	572	784	391	527	341	410	395
K00106 xanthine dehydrogenase/oxidase [EC:1.17.1.4 1.17.3.2]	2742	2068	2696	2906	2904	3258	2846	3155	2849	3231	3205	3685	3117	2912	3122	2257	2935	3124	2841	3144	2507	2890	2548	2707	2641	3154	3349	3034	2509	2755	2814	2981	3003	3073	3319	1724	3167	3268	2820	2775	2487	2423	2298	2933	1324	1840	1475	1608	1461
K00364 GMP reductase [EC:1.7.1.7]	1156	797	1095	1012	1298	1331	1273	1179	1204	1250	1417	1448	1416	1275	1399	954	1368	1257	1328	1305	1185	1267	1169	1096	1347	1254	1489	1309	1062	1326	1424	1352	1390	1272	1431	705	1419	1401	1347	1138	1209	1270	1155	1214	713	783	735	682	712
K00365 urate oxidase [EC:1.7.3.3]	9	4	9	3	11	11	3	8	7	3	6	7	9	8	6	2	3	6	6	1	7	13	2	6	2	11	3	7	6	2	7	4	3	6	4	4	0	1	2	3	0	2	2	8	0	2	0	1	3
K00524 ribonucleotide reductase, class II [EC:1.17.4.1]	0	0	0	0	0	1	0	0	0	0	0	0	0	0	0	0	0	0	0	0	0	0	0	0	0	0	0	0	0	0	0	0	0	0	0	0	0	0	0	0	0	0	0	0	0	0	0	0	0
K00525 ribonucleoside-diphosphate reductase alpha chain [EC:1.17.4.1]	25	11	26	15	40	25	20	17	21	23	22	28	22	24	25	19	19	18	19	17	15	23	18	17	22	20	26	10	22	16	31	22	23	19	21	19	17	16	17	19	31	26	11	19	12	18	7	10	12
K00526 ribonucleoside-diphosphate reductase beta chain [EC:1.17.4.1]	0	0	0	0	1	0	0	1	1	1	3	0	1	1	3	0	0	0	0	0	1	0	2	1	1	0	1	2	2	1	1	1	1	0	0	0	0	0	0	4	2	1	0	0	0	1	0	4	3
K00527 ribonucleoside-triphosphate reductase (thioredoxin) [EC:1.17.4.2]	0	0	0	0	0	0	0	0	0	0	0	0	0	0	0	0	0	0	0	0	0	0	0	0	0	0	0	0	0	0	0	0	0	0	0	0	0	0	0	0	0	0	0	0	0	0	0	0	0
K00601 phosphoribosylglycinamide formyltransferase [EC:2.1.2.2]	0	0	2	1	3	1	3	2	1	2	3	0	0	1	1	1	0	0	1	0	3	1	0	2	4	3	1	0	3	2	1	0	0	2	1	0	0	0	0	0	0	0	0	0	0	0	0	0	0
K00602 phosphoribosylaminoimidazolecarboxamide formyltransferase / IMP cyclohydrolase [EC:2.1.2.3 3.5.4.10]	1142	792	1084	968	1215	1193	1219	1193	1100	1234	1358	1396	1265	1245	1394	1029	1235	1235	1124	1199	1105	1208	1031	999	1225	1196	1436	1307	1121	1224	1213	1200	1201	1217	1301	711	1360	1404	1202	1089	1062	1106	1085	1134	585	722	668	671	672
K00759 adenine phosphoribosyltransferase [EC:2.4.2.7]	567	363	523	445	521	614	571	554	523	522	570	618	511	535	591	420	531	541	522	543	447	576	448	460	519	567	653	587	514	562	603	571	511	549	569	357	551	541	513	462	480	498	450	492	302	358	303	340	324
K00760 hypoxanthine phosphoribosyltransferase [EC:2.4.2.8]	1205	856	1213	1052	1150	1287	1106	1231	1169	1259	1418	1487	1330	1352	1361	973	1238	1215	1133	1254	1076	1230	987	1021	1185	1312	1435	1161	1013	1124	1261	1213	1142	1221	1324	636	1226	1291	1251	1068	1031	1125	885	1055	569	684	657	635	681
K00764 amidophosphoribosyltransferase [EC:2.4.2.14]	67	46	68	56	69	80	63	69	43	71	69	61	84	49	52	41	42	55	62	70	38	49	44	38	58	84	69	58	64	65	44	68	55	43	57	21	63	57	48	50	34	49	35	52	22	18	22	33	22
K00769 xanthine phosphoribosyltransferase [EC:2.4.2.22]	0	0	0	0	0	0	0	1	0	0	0	0	0	0	0	0	0	0	0	0	0	0	0	0	0	0	0	0	0	0	0	0	0	0	0	0	0	0	0	0	0	0	0	0	0	0	0	0	0
K00856 adenosine kinase [EC:2.7.1.20]	1560	1082	1444	1334	1495	1577	1400	1589	1384	1578	1581	1744	1453	1506	1647	1180	1458	1507	1552	1614	1361	1535	1351	1360	1463	1634	1768	1562	1399	1548	1549	1651	1494	1597	1662	993	1575	1615	1447	1399	1328	1378	1267	1469	806	980	803	913	802
K00892 inosine kinase [EC:2.7.1.73]	0	0	1	0	0	0	0	1	0	0	0	2	0	0	0	0	0	0	0	0	0	0	0	0	0	1	1	0	0	0	0	0	0	0	0	0	0	0	0	1	0	0	0	0	0	0	0	0	0
K00893 deoxycitidine kinase [EC:2.7.1.74]	1	0	0	0	2	0	0	1	0	0	0	0	2	1	0	0	1	0	0	1	2	0	1	1	0	0	0	1	2	1	1	0	0	1	1	0	0	0	0	0	0	0	0	0	1	1	0	0	0
K00904 deoxyguanosine kinase [EC:2.7.1.113]	0	0	0	0	0	1	0	0	0	0	0	0	70	1	2	0	2	0	0	0	1	0	0	0	0	0	2	1	1	4	4	6	0	0	0	0	0	0	1	0	0	0	0	1	2	2	1	1	0
K00939 adenylate kinase [EC:2.7.4.3]	13642	8901	11655	9532	10598	11885	10897	11015	11028	11361	11791	13069	10864	11198	12313	9155	11504	11437	10818	12345	9716	10918	9815	9840	11124	12572	12681	11554	10139	11247	11570	12029	11002	11759	12284	7064	11946	12712	11284	10238	10488	10997	9765	10962	5930	6786	6294	6618	6590
K00940 nucleoside-diphosphate kinase [EC:2.7.4.6]	49997	35790	45923	37804	44743	48788	47910	46369	43919	48213	48466	50407	46528	45220	52006	41503	48491	46771	44680	52014	44318	47113	47375	42912	47933	47569	54273	46389	42438	46720	50883	49759	48650	48948	53578	25333	53303	49368	49605	44955	46927	55001	40086	45516	29054	35574	32355	31106	31886
K00942 guanylate kinase [EC:2.7.4.8]	910	584	778	697	800	864	785	837	854	937	947	999	971	813	829	710	864	786	748	879	800	856	732	766	805	870	977	900	763	879	801	863	902	918	977	581	934	991	727	777	697	811	687	786	400	551	508	452	427
K00944 nucleoside-triphosphate--adenylate kinase [EC:2.7.4.10]	0	0	1	2	4	2	2	2	0	1	0	2	87	0	1	2	1	1	1	0	4	5	0	2	3	0	6	5	8	3	3	8	2	4	2	0	0	0	2	0	1	0	0	2	0	1	0	0	0
K00951 GTP pyrophosphokinase [EC:2.7.6.5]	6	0	0	0	0	0	0	1	0	0	0	0	0	0	0	0	0	0	0	0	0	0	0	0	0	0	0	0	0	0	0	0	0	0	0	0	0	0	0	0	0	0	0	0	0	0	0	1	0
K01081 5'-nucleotidase [EC:3.1.3.5]	2652	1988	2524	2314	2373	2644	2445	2562	2417	2596	2889	3002	2823	2643	2911	2047	2656	2570	2522	2906	2381	2665	2184	2284	2482	2689	2985	2621	2253	2477	2774	2744	2587	2790	2966	1707	2886	2819	2652	2512	2409	1957	2264	2452	1302	1543	1340	1420	1437
K01119 2',3'-cyclic-nucleotide 2'-phosphodiesterase / 3'-nucleotidase [EC:3.1.4.16 3.1.3.6]	0	0	0	0	0	0	0	0	0	0	0	0	1	0	0	0	0	0	0	0	0	0	0	0	0	0	0	0	1	0	0	0	0	0	0	0	0	0	0	0	0	0	0	0	0	0	0	0	0
K01120 3',5'-cyclic-nucleotide phosphodiesterase [EC:3.1.4.17]	0	1	0	0	0	0	0	0	0	0	0	0	0	0	0	0	0	0	1	0	0	0	0	0	0	0	0	0	0	0	0	2	1	0	0	0	0	0	0	0	0	0	0	0	0	0	0	0	0
K01129 dGTPase [EC:3.1.5.1]	0	0	0	0	0	0	1	0	0	0	0	0	0	0	0	0	0	0	0	0	0	0	0	0	0	0	0	0	0	1	0	0	0	0	0	0	0	0	0	0	0	0	0	0	0	0	0	0	0
K01139 GTP diphosphokinase / guanosine-3',5'-bis(diphosphate) 3'-diphosphatase [EC:2.7.6.5 3.1.7.2]	0	0	3	0	0	0	0	0	0	0	0	0	0	0	0	0	0	0	0	0	0	0	0	0	0	0	0	0	0	0	0	0	0	0	0	0	0	0	0	0	0	1	0	0	0	0	0	0	0
K01239 purine nucleosidase [EC:3.2.2.1]	0	0	1	0	0	1	1	0	1	2	1	0	2	0	2	0	0	0	1	0	0	0	0	1	1	0	0	1	0	0	0	0	0	0	0	0	1	1	0	0	1	0	0	0	0	0	0	0	0
K01241 AMP nucleosidase [EC:3.2.2.4]	0	0	0	0	0	0	0	0	0	0	0	0	0	0	0	0	0	0	0	0	1	0	0	0	0	0	0	0	0	0	0	0	0	0	0	0	0	0	0	0	1	0	0	0	0	0	0	0	0
K01427 urease [EC:3.5.1.5]	2	4	5	3	4	11	7	3	0	1	6	1	0	8	8	1	1	2	1	2	0	3	3	6	4	5	3	3	2	4	4	4	4	4	3	0	1	0	1	1	1	1	1	5	0	0	0	0	0
K01428 urease subunit alpha [EC:3.5.1.5]	0	0	0	0	0	0	0	0	0	0	0	0	0	0	0	0	0	1	0	0	0	0	0	0	0	0	0	0	0	0	0	0	0	0	0	0	0	0	0	0	0	0	0	0	0	0	0	0	0
K01466 allantoinase [EC:3.5.2.5]	5	13	10	8	8	30	11	11	13	11	21	3	1	20	15	7	0	11	9	3	15	22	11	17	7	10	4	4	13	16	7	14	11	10	13	10	0	3	0	0	0	3	1	6	0	0	0	0	0
K01477 allantoicase [EC:3.5.3.4]	2	2	0	0	2	0	0	0	0	0	0	0	2	2	0	0	3	0	1	0	0	2	0	0	0	1	0	0	0	5	0	1	1	0	0	0	0	0	0	0	4	0	1	0	0	0	0	0	0
K01483 ureidoglycolate lyase [EC:4.3.2.3]	0	0	0	0	0	0	0	0	0	0	0	0	0	0	0	0	0	0	0	0	0	0	0	0	0	1	0	0	0	0	0	0	0	0	0	0	0	0	0	0	0	0	0	0	0	0	0	0	0
K01486 adenine deaminase [EC:3.5.4.2]	0	1	0	0	0	0	0	0	0	0	0	0	0	0	0	0	0	0	0	0	0	0	0	0	0	0	0	0	0	0	0	0	0	0	0	0	0	0	0	0	0	0	0	0	0	0	0	0	0
K01487 guanine deaminase [EC:3.5.4.3]	758	524	644	528	664	659	594	660	583	676	625	869	602	583	711	568	627	633	565	702	485	620	575	595	597	707	618	697	596	638	682	686	662	641	641	276	685	698	594	605	497	581	523	609	441	579	460	475	444
K01488 adenosine deaminase [EC:3.5.4.4]	3621	2426	3316	3016	3404	3693	3392	3412	3308	3549	3664	4022	3332	3249	3588	2663	3515	3316	3329	3861	3010	3336	2989	3044	3209	3327	3792	3359	2858	3103	3309	3383	3382	3332	3433	1769	3392	3346	3352	3006	2806	2823	2697	2984	1728	1939	1756	1701	1740
K01490 AMP deaminase [EC:3.5.4.6]	4873	3654	4645	4558	5088	5375	5009	5305	4835	5320	5766	6282	5520	5377	5976	4186	5470	5117	5109	5148	4807	5109	4285	4455	5012	5023	5883	5140	4330	4964	5487	5217	4933	5086	5745	2702	5615	5621	5133	4713	4681	3247	4355	4802	2489	2915	2595	2728	2751
K01509 adenosinetriphosphatase [EC:3.6.1.3]	0	1	2	2	1	1	2	0	0	0	1	0	99	2	0	0	0	1	0	0	1	0	0	0	0	0	0	0	0	0	0	0	1	0	0	0	0	0	0	0	0	0	0	0	1	1	0	0	0
K01510 apyrase [EC:3.6.1.5]	15	4	11	12	10	16	6	6	10	3	16	8	29	17	16	5	3	5	4	4	11	9	1	7	6	21	6	8	14	10	10	18	4	7	7	4	1	2	1	1	2	3	1	6	0	3	0	1	0
K01511 ectonucleoside triphosphate diphosphohydrolase 5/6 [EC:3.6.1.6]	2307	1799	2365	2206	2345	2735	2261	2539	2264	2410	2536	2895	2467	2541	2520	1858	2536	2247	2415	2540	2248	2410	2089	2204	2331	2324	2673	2408	2127	2295	2507	2525	2428	2379	2778	1299	2583	2382	2458	2258	2204	2156	1877	2134	1271	1483	1258	1339	1510
K01514 exopolyphosphatase [EC:3.6.1.11]	0	1	0	2	1	1	0	0	0	0	0	0	28	0	1	0	0	0	0	1	0	0	0	0	0	0	1	3	0	3	1	0	0	0	0	0	0	0	0	0	0	0	0	0	2	0	0	1	1
K01515 ADP-ribose pyrophosphatase [EC:3.6.1.13]	0	0	0	0	0	0	0	0	0	0	0	0	0	0	0	0	0	0	0	0	0	0	0	0	0	2	0	0	0	0	0	0	0	0	0	0	0	0	0	0	0	0	0	0	0	0	0	0	0
K01518 bis(5'-nucleosidyl)-tetraphosphatase [EC:3.6.1.17]	194	135	132	118	140	179	155	157	144	159	169	187	179	205	190	142	178	164	143	157	165	175	137	139	165	210	164	171	150	171	165	181	157	149	190	93	154	164	144	137	195	177	148	169	94	123	111	115	119
K01519 inosine triphosphate pyrophosphatase [EC:3.6.1.-]	330	207	303	276	295	345	273	319	285	323	329	362	399	293	353	292	296	315	260	329	281	322	243	300	347	312	379	341	311	320	342	300	315	335	330	155	322	335	320	300	280	346	266	316	166	192	194	184	207
K01522 bis(5'-adenosyl)-triphosphatase [EC:3.6.1.29]	103	82	76	76	100	120	96	110	93	119	122	104	109	102	121	90	114	98	99	99	101	95	94	88	107	125	132	88	106	100	77	108	97	92	92	53	119	121	102	105	103	101	75	106	25	58	36	46	64
K01524 exopolyphosphatase / guanosine-5'-triphosphate,3'-diphosphate pyrophosphatase [EC:3.6.1.11 3.6.1.40]	0	0	0	0	0	0	0	0	0	0	0	0	0	0	0	0	0	0	0	0	0	0	0	0	0	0	0	0	0	0	0	0	0	0	1	0	0	0	0	0	0	0	0	0	0	0	0	0	0
K01525 bis(5'-nucleosyl)-tetraphosphatase (symmetrical) [EC:3.6.1.41]	0	0	0	0	0	0	2	1	1	0	2	0	0	0	0	2	0	0	0	1	0	0	0	0	0	0	0	0	0	0	0	0	0	0	0	0	0	0	0	0	0	0	0	0	0	0	0	0	0
K01587 phosphoribosylaminoimidazole carboxylase / phosphoribosylaminoimidazole-succinocarboxamide synthase [EC:4.1.1.21 6.3.2.6]	7	3	10	12	17	20	5	6	6	8	1	4	157	9	1	3	1	1	2	7	5	7	4	4	4	3	25	7	31	30	25	23	2	3	2	1	2	4	0	2	3	0	0	6	6	12	7	3	2
K01588 5-(carboxyamino)imidazole ribonucleotide mutase [EC:5.4.99.18]	0	0	0	0	0	0	0	1	0	0	0	0	0	0	0	0	0	0	0	0	0	0	0	0	0	0	0	0	0	0	0	0	0	0	0	0	0	0	0	0	0	0	0	0	0	0	0	0	0
K01589 5-(carboxyamino)imidazole ribonucleotide synthase [EC:6.3.4.18]	0	1	0	0	0	0	0	0	0	0	0	0	0	0	0	0	0	0	0	0	0	0	0	0	0	0	0	1	0	0	0	0	0	0	0	0	0	1	0	0	0	0	0	0	0	1	0	0	0
K01756 adenylosuccinate lyase [EC:4.3.2.2]	588	393	584	533	582	643	611	645	582	596	675	800	702	688	682	455	643	588	597	626	572	584	537	566	572	621	661	645	522	666	640	634	570	585	720	329	653	649	621	507	590	472	513	593	306	386	314	365	329
K01768 adenylate cyclase [EC:4.6.1.1]	0	1	3	4	2	7	3	0	0	1	0	0	0	0	1	1	3	0	1	0	0	0	0	0	0	1	3	1	0	0	0	0	0	1	0	0	0	0	0	0	0	0	0	1	0	0	0	0	0
K01769 guanylate cyclase, other [EC:4.6.1.2]	4759	3635	4585	5114	5711	5934	5583	6084	5747	6240	6577	7279	5854	5921	6446	4450	6052	5827	5821	6052	5673	5903	5195	5231	5473	5800	6412	5725	4712	5324	6104	6068	5947	6060	6666	3583	6584	6726	6209	5473	5224	4186	4781	5610	2613	3113	2657	2689	2975
K01923 phosphoribosylaminoimidazole-succinocarboxamide synthase [EC:6.3.2.6]	3	1	2	5	9	6	5	8	4	1	4	3	1	10	10	3	1	3	6	1	3	4	5	3	3	4	1	1	3	9	4	6	4	5	3	2	1	1	0	1	0	0	0	3	0	0	1	0	1
K01933 phosphoribosylformylglycinamidine cyclo-ligase [EC:6.3.3.1]	6	3	7	6	11	9	6	3	7	5	14	3	3	7	13	3	5	6	7	4	10	6	1	4	5	6	8	2	9	5	9	2	5	4	8	2	3	7	6	6	1	3	0	10	1	1	0	0	0
K01939 adenylosuccinate synthase [EC:6.3.4.4]	392	237	335	305	326	392	296	364	304	393	356	436	577	401	358	320	331	351	356	361	298	347	337	351	346	391	388	386	341	332	332	410	349	347	394	240	390	367	320	341	331	316	271	331	181	243	158	204	212
K01945 phosphoribosylamine---glycine ligase [EC:6.3.4.13]	13	14	17	5	12	12	12	12	8	8	14	3	7	13	10	4	3	10	9	13	15	9	4	10	11	15	8	10	12	11	8	9	4	14	9	6	4	8	6	6	3	5	3	6	9	2	1	4	3
K01951 GMP synthase (glutamine-hydrolysing) [EC:6.3.5.2]	861	671	850	879	891	1043	890	1018	873	965	1041	1135	1023	953	1125	737	967	966	932	1023	877	917	820	797	859	1009	1076	987	827	882	943	986	863	1009	1054	461	999	1062	927	847	816	614	813	859	382	496	432	428	438
K01952 phosphoribosylformylglycinamidine synthase [EC:6.3.5.3]	101	67	92	86	99	111	103	115	90	117	108	116	112	109	127	112	114	103	102	106	74	101	86	80	107	135	128	113	117	149	119	100	93	124	102	56	124	96	98	81	84	85	77	110	55	74	66	42	56
K02083 allantoate deiminase [EC:3.5.3.9]	10	13	15	10	16	22	14	5	5	8	14	7	3	26	19	4	3	8	6	4	8	13	10	19	12	13	13	9	9	8	9	10	4	8	6	1	1	1	3	4	0	1	0	11	0	0	0	0	0
K02428 XTP/dITP diphosphohydrolase [EC:3.6.1.66]	0	0	0	0	0	0	0	0	0	0	0	0	0	0	0	0	0	0	0	0	0	0	0	0	0	0	0	0	0	0	0	0	0	0	0	0	0	0	0	0	0	0	0	0	0	0	0	0	0
K03783 purine-nucleoside phosphorylase [EC:2.4.2.1]	1397	1243	1549	1646	1868	2109	1903	1942	1790	2034	1922	2417	2128	1936	2148	1472	1982	1932	1846	2066	1709	2025	1579	1769	1904	1985	2177	1986	1633	1984	1974	1982	1967	2042	2079	1245	1930	2020	1982	1739	1704	1744	1545	1919	1011	1241	970	1083	1110
K03787 5'-nucleotidase [EC:3.1.3.5]	8	5	10	5	22	17	7	9	7	3	8	5	2	9	6	7	6	11	17	3	9	5	8	11	5	12	12	6	14	11	13	11	4	9	6	3	1	1	0	2	1	2	0	2	0	0	0	0	0
K03815 xanthosine phosphorylase [EC:2.4.2.-]	0	0	0	0	0	0	0	0	0	0	0	0	0	0	0	0	0	0	0	0	0	0	0	0	0	0	0	0	0	0	0	0	0	0	0	0	0	0	0	0	0	0	0	0	0	0	0	0	0
K04765 nucleoside triphosphate diphosphatase [EC:3.6.1.9]	0	0	0	0	0	0	0	0	0	0	0	0	0	0	0	0	0	0	0	0	0	0	0	0	0	0	0	0	0	0	0	0	0	0	0	0	0	0	0	0	0	0	0	0	0	0	0	0	0
K06928 nucleoside-triphosphatase [EC:3.6.1.15]	0	2	1	1	1	0	1	0	3	0	0	0	22	3	1	0	0	0	2	0	2	0	3	1	1	3	4	1	2	3	3	3	1	1	0	0	1	0	0	0	0	0	0	0	2	0	0	0	1
K06966 pyrimidine/purine-5'-nucleotide nucleosidase [EC:3.2.2.10 3.2.2.-]	12	15	15	12	14	26	12	10	16	12	24	8	5	26	19	6	4	6	4	10	27	32	6	29	9	18	14	1	15	28	15	22	8	23	9	1	1	2	4	1	2	3	1	16	0	0	0	0	0
K07127 5-hydroxyisourate hydrolase [EC:3.5.2.17]	372	252	317	270	331	379	309	378	318	378	336	381	305	346	362	244	330	344	373	448	329	368	315	359	362	332	430	380	355	354	340	363	342	351	362	199	377	380	353	378	383	367	314	335	234	271	256	205	251
K08041 adenylate cyclase 1 [EC:4.6.1.1]	20	11	29	23	26	29	22	22	19	25	22	24	24	27	23	16	22	23	24	17	13	26	16	7	16	16	20	25	15	26	19	17	17	25	17	6	33	17	23	21	21	13	25	15	12	6	8	12	8
K08042 adenylate cyclase 2 [EC:4.6.1.1]	57	42	67	63	63	74	69	77	66	85	75	79	91	94	76	59	63	96	65	53	64	71	62	71	75	59	81	65	55	67	64	67	86	73	87	48	54	65	50	46	78	43	53	86	20	33	29	45	28
K08043 adenylate cyclase 3 [EC:4.6.1.1]	2	0	7	4	3	10	8	3	1	1	2	2	69	5	2	0	1	0	1	4	2	4	3	0	4	0	13	9	15	8	6	7	2	0	2	1	0	0	1	2	2	2	1	2	5	3	1	2	2
K08044 adenylate cyclase 4 [EC:4.6.1.1]	0	0	1	1	0	0	0	0	0	0	0	0	55	0	0	0	0	0	0	1	0	0	0	0	0	0	0	0	0	0	0	0	0	0	0	1	1	0	0	0	0	0	0	0	0	0	0	0	0
K08045 adenylate cyclase 5 [EC:4.6.1.1]	118	89	111	120	152	134	144	109	142	130	165	165	322	132	142	86	139	128	141	126	130	117	118	139	111	114	149	119	106	102	142	128	126	128	174	78	167	139	100	113	94	71	133	126	55	76	54	78	68
K08046 adenylate cyclase 6 [EC:4.6.1.1]	512	407	495	556	631	620	537	664	588	632	747	774	717	643	709	507	622	626	601	591	538	597	509	504	597	675	647	628	521	589	635	615	562	629	675	364	687	665	608	562	562	537	482	586	320	327	294	330	311
K08047 adenylate cyclase 7 [EC:4.6.1.1]	3	5	3	8	9	2	5	2	7	3	7	7	44	8	3	0	0	4	0	5	11	5	5	3	2	9	11	8	7	10	6	3	2	7	3	2	4	1	4	6	5	2	1	4	3	14	0	1	1
K08048 adenylate cyclase 8 [EC:4.6.1.1]	13	14	19	25	9	14	11	18	23	23	21	23	155	13	11	17	22	23	18	16	12	24	16	20	10	20	16	11	17	28	20	15	22	20	25	5	21	18	16	17	13	11	19	19	6	13	12	6	10
K08049 adenylate cyclase 9 [EC:4.6.1.1]	3010	2093	2821	2681	2947	3052	2923	3373	2922	3258	3580	3934	3339	3175	3669	2608	3144	3213	3034	3220	2777	2930	2684	2655	2949	3129	3496	3195	2723	2922	3178	3110	2854	3145	3467	1866	3500	3690	2760	2679	2747	1840	2734	2965	1247	1693	1477	1502	1505
K08289 phosphoribosylglycinamide formyltransferase 2 [EC:2.1.2.2]	1	0	0	0	0	0	0	0	0	0	0	0	0	0	0	0	0	0	0	0	0	0	0	0	0	0	0	0	0	0	0	0	0	0	0	0	0	0	0	0	0	0	0	0	0	1	0	0	0
K09913 purine/pyrimidine-nucleoside phosphorylase [EC:2.4.2.1 2.4.2.2]	0	0	0	0	0	0	0	0	0	0	0	0	0	0	0	0	0	0	0	0	0	0	0	0	0	0	0	0	1	0	0	0	0	0	0	0	0	0	0	0	0	0	0	0	0	0	1	0	0
K10213 ribosylpyrimidine nucleosidase [EC:3.2.2.8]	0	0	0	1	1	0	3	0	0	2	1	2	0	0	0	0	0	3	0	1	0	0	0	0	0	0	3	1	0	0	0	1	0	3	5	1	2	0	1	2	0	0	1	0	1	0	0	0	0
K10353 deoxyadenosine kinase [EC:2.7.1.76]	0	0	1	0	0	0	0	0	0	0	0	0	0	0	1	0	0	0	0	0	0	0	0	0	0	0	0	0	0	0	0	0	0	0	0	0	0	0	0	0	0	0	0	1	0	0	0	0	0
K10807 ribonucleoside-diphosphate reductase subunit M1 [EC:1.17.4.1]	985	791	962	1110	1194	1237	1186	1216	1153	1302	1277	1462	1216	1214	1374	992	1294	1265	1240	1245	1144	1228	1049	1043	1146	1355	1384	1209	1012	1142	1335	1308	1229	1248	1462	690	1292	1295	1260	1173	1091	1058	965	1223	627	761	649	639	664
K10808 ribonucleoside-diphosphate reductase subunit M2 [EC:1.17.4.1]	1268	838	1131	1046	1099	1285	1066	1209	1186	1199	1285	1363	1134	1322	1385	948	1268	1185	1184	1258	1071	1150	952	1082	1136	1316	1333	1222	1048	1217	1318	1361	1158	1290	1387	712	1218	1251	1250	1176	1183	1196	921	1146	590	773	675	800	743
K11175 phosphoribosylglycinamide formyltransferase 1 [EC:2.1.2.2]	1	2	1	0	1	0	2	0	3	1	1	1	2	3	2	2	2	1	1	1	1	1	2	1	0	1	1	1	1	0	0	2	2	1	1	0	0	1	0	0	2	0	2	3	0	2	0	2	0
K11177 xanthine dehydrogenase YagR molybdenum-binding subunit [EC:1.17.1.4]	1	0	0	0	0	0	0	0	0	0	0	0	0	0	0	0	0	0	0	0	0	0	0	0	0	0	0	0	0	3	0	0	1	0	0	0	0	0	0	0	0	0	1	0	0	0	0	0	0
K11178 xanthine dehydrogenase YagS FAD-binding subunit [EC:1.17.1.4]	1	0	0	0	0	0	0	0	0	0	0	0	0	0	0	0	0	0	0	0	0	0	0	0	0	0	0	0	0	0	0	0	0	0	0	0	0	0	0	0	0	0	0	0	0	0	0	0	0
K11265 adenylate cyclase 10 [EC:4.6.1.1]	0	0	0	0	0	0	0	0	0	0	0	0	2	0	1	0	0	0	0	0	0	0	0	0	0	0	0	0	0	1	0	0	0	0	0	0	0	0	0	0	0	0	0	0	0	0	0	0	0
K11751 5'-nucleotidase / UDP-sugar diphosphatase [EC:3.1.3.5 3.6.1.45]	0	0	0	0	0	0	0	0	0	0	0	0	0	0	0	0	0	0	0	0	0	0	0	0	0	0	0	0	0	0	0	0	0	0	0	0	0	0	0	0	0	0	0	0	0	0	0	0	0
K11787 phosphoribosylamine--glycine ligase / phosphoribosylglycinamide formyltransferase / phosphoribosylformylglycinamidine cyclo-ligase [EC:6.3.4.13 2.1.2.2 6.3.3.1]	19	15	21	24	34	36	36	35	34	27	32	39	187	33	35	37	40	29	25	33	17	25	31	28	28	32	32	47	28	49	46	61	28	28	29	25	37	38	27	29	26	18	24	25	19	19	15	3	19
K11788 phosphoribosylamine--glycine ligase / phosphoribosylformylglycinamidine cyclo-ligase [EC:6.3.4.13 6.3.3.1]	0	0	0	0	0	0	0	0	0	1	2	0	1	0	0	1	0	0	0	0	1	0	0	0	0	0	0	0	0	0	0	1	0	0	0	0	0	2	0	1	0	2	0	0	2	0	0	0	0
K11808 phosphoribosylaminoimidazole carboxylase [EC:4.1.1.21]	4	2	3	3	9	5	0	3	4	4	7	2	0	3	7	1	0	1	4	2	1	6	2	5	3	2	2	5	1	3	4	3	3	0	0	4	1	1	1	2	2	1	1	4	0	0	0	0	0
K12304 soluble calcium-activated nucleotidase 1 [EC:3.6.1.6]	1463	988	1279	1092	1287	1413	1315	1315	1311	1410	1439	1585	1340	1332	1403	1103	1423	1216	1445	1447	1203	1210	1145	1246	1346	1531	1481	1290	1228	1363	1462	1415	1392	1352	1473	727	1432	1220	1413	1230	1242	1407	1057	1183	696	823	723	736	754
K12305 ectonucleoside triphosphate diphosphohydrolase 4 [EC:3.6.1.6]	413	286	380	372	384	369	379	383	343	398	397	444	892	377	382	236	364	344	355	393	317	373	340	334	332	402	385	332	288	338	323	364	363	385	410	224	372	407	343	368	306	290	287	338	158	222	175	156	210
K12318 guanylate cyclase soluble subunit alpha [EC:4.6.1.2]	0	1	7	6	15	18	5	1	0	0	3	1	6	1	0	0	0	2	1	0	1	3	0	0	0	1	1	2	4	1	0	0	0	1	1	1	2	0	0	0	0	0	0	4	0	0	0	1	0
K12319 guanylate cyclase soluble subunit beta [EC:4.6.1.2]	946	673	875	868	971	1030	975	989	976	1124	1038	1181	927	1027	1173	840	1085	1016	928	1004	893	993	849	925	1075	1139	1137	1038	892	1003	1022	1072	902	1034	1189	539	1119	1035	989	907	901	904	847	1009	462	642	552	553	594
K12320 heat-stable enterotoxin receptor [EC:4.6.1.2]	0	0	1	0	0	0	0	0	0	0	0	0	2	0	0	0	0	0	0	0	0	0	0	0	0	0	1	0	0	0	0	0	0	1	0	0	1	0	0	0	0	0	0	0	0	0	0	0	0
K12321 guanylate cyclase 2D/E [EC:4.6.1.2]	1	0	1	1	1	0	0	0	2	0	2	1	2	1	1	0	1	2	1	0	1	4	2	0	1	2	0	1	1	1	1	1	2	1	0	0	1	3	0	0	0	1	0	0	0	0	1	2	1
K12322 guanylate cyclase 2F [EC:4.6.1.2]	61	41	55	70	70	75	74	72	89	76	62	68	98	78	106	63	86	88	75	75	69	83	77	64	74	87	68	69	69	71	87	95	68	64	76	47	83	93	73	78	81	70	51	64	33	43	43	33	45
K12323 atrial natriuretic peptide receptor A [EC:4.6.1.2]	5938	4396	5690	6216	6484	6808	6529	7221	6572	7638	7780	8566	7435	7209	7938	5625	6683	7027	6349	6806	6191	6739	6026	5810	6520	7198	7473	6761	5888	6410	6977	6807	6500	6950	7566	3817	7646	7619	6414	5976	5838	4479	5479	6272	2969	3790	3235	3274	3366
K12324 atrial natriuretic peptide receptor B [EC:4.6.1.2]	4	3	1	6	3	0	2	9	1	4	5	5	141	2	5	2	3	0	2	0	4	3	6	2	1	5	7	2	3	6	2	2	7	4	1	1	6	3	3	2	2	1	6	7	0	3	0	0	2
K13293 cAMP-specific phosphodiesterase 4 [EC:3.1.4.53]	2351	1753	2209	2196	2328	2444	2385	2717	2518	2823	2857	3117	2902	2732	3033	2144	2636	2569	2299	2607	2264	2413	2106	2145	2465	2466	2810	2638	2200	2407	2539	2540	2430	2493	2671	1440	2891	2886	2393	2162	2222	1378	2084	2325	1107	1376	1253	1263	1297
K13294 cAMP-specific phosphodiesterase [EC:3.1.4.53]	0	0	0	0	0	0	0	1	0	0	0	0	0	0	0	3	0	0	0	1	0	0	0	0	0	0	0	0	0	0	0	0	0	0	0	0	0	0	0	0	0	0	0	0	0	0	0	0	0
K13296 cGMP-inhibited 3',5'-cyclic phosphodiesterase B [EC:3.1.4.17]	4	0	0	0	0	0	0	0	0	0	0	0	121	1	0	0	1	0	0	0	0	0	0	2	0	0	1	0	2	0	1	0	1	0	0	0	0	0	0	0	0	0	0	0	1	1	0	1	0
K13298 dual 3',5'-cyclic-AMP and -GMP phosphodiesterase 11 [EC:3.1.4.17 3.1.4.35]	0	0	1	3	2	4	0	0	0	0	2	1	2	1	0	0	1	2	2	1	0	3	0	1	0	0	3	2	1	1	1	2	1	0	2	0	2	0	0	0	0	2	0	1	0	0	0	0	0
K13479 xanthine dehydrogenase FAD-binding subunit [EC:1.17.1.4]	0	0	0	0	0	0	0	0	0	0	0	0	0	0	0	0	0	0	0	0	0	0	0	0	0	0	0	0	0	0	0	0	0	0	0	0	0	0	0	0	0	0	0	0	0	0	0	0	0
K13482 xanthine dehydrogenase large subunit [EC:1.17.1.4]	23	19	23	33	29	31	31	20	34	37	24	23	29	24	22	21	41	13	35	30	47	27	31	30	34	29	30	40	20	31	18	27	31	27	29	15	33	47	22	26	28	21	17	35	12	19	22	15	13
K13484 5-hydroxyisourate hydrolase / 2-oxo-4-hydroxy-4-carboxy-5-ureidoimidazoline decarboxylase [EC:3.5.2.17 4.1.1.97]	7	3	10	7	12	6	7	5	6	4	22	8	1	4	3	3	3	4	8	4	7	4	2	7	10	13	9	5	7	8	6	7	4	5	3	1	1	0	1	1	0	0	0	7	0	0	0	0	0
K13485 2-oxo-4-hydroxy-4-carboxy-5-ureidoimidazoline decarboxylase [EC:4.1.1.97]	0	0	0	0	0	0	0	0	0	0	0	0	0	0	0	0	0	0	0	0	0	0	0	0	0	0	0	1	0	0	0	0	0	0	0	0	0	0	0	0	0	0	0	0	0	0	0	0	0
K13755 calcium/calmodulin-dependent 3',5'-cyclic nucleotide phosphodiesterase [EC:3.1.4.17]	2276	1786	2205	2048	2330	2390	2311	2403	2310	2535	2691	2847	2510	2453	2680	2027	2419	2439	2337	2459	2207	2422	2036	2067	2237	2390	2703	2382	2055	2420	2424	2424	2359	2337	2710	1363	2634	2788	2419	2323	2260	1813	1949	2247	1089	1462	1170	1227	1312
K13756 rod cGMP-specific 3',5'-cyclic phosphodiesterase subunit beta [EC:3.1.4.35]	0	0	0	0	0	0	0	0	0	0	0	0	0	0	0	0	0	0	0	0	0	0	0	0	0	0	0	0	0	0	0	0	0	0	0	0	0	0	0	0	0	0	0	0	0	0	1	0	0
K13758 retinal rod rhodopsin-sensitive cGMP 3',5'-cyclic phosphodiesterase subunit delta	598	400	496	454	586	617	545	581	541	624	525	641	607	592	643	502	542	578	571	638	533	569	551	508	586	624	710	605	534	644	640	636	613	619	632	310	562	616	575	558	608	653	503	539	346	424	368	388	388
K13760 retinal cone rhodopsin-sensitive cGMP 3',5'-cyclic phosphodiesterase subunit gamma	0	0	0	0	0	0	0	0	0	0	0	0	0	0	0	0	0	0	0	0	0	0	0	0	0	0	0	0	0	0	0	0	0	0	0	0	0	0	0	0	0	0	0	0	1	0	0	1	0
K13761 high affinity cGMP-specific 3',5'-cyclic phosphodiesterase 9 [EC:3.1.4.35]	0	0	0	0	2	2	3	0	0	0	0	1	8	0	1	1	0	0	1	0	1	0	1	1	0	0	4	5	2	5	0	0	0	0	0	0	0	0	0	0	0	1	0	0	0	0	0	0	0
K13762 cGMP-specific 3',5'-cyclic phosphodiesterase [EC:3.1.4.35]	0	0	0	0	0	0	0	0	0	0	0	0	3	0	0	0	0	0	0	0	0	1	0	0	0	0	1	0	0	1	1	1	0	0	0	1	0	0	0	0	0	0	0	0	0	0	0	0	0
K13763 cGMP-specific 3',5'-cyclic phosphodiesterase, invertebrate [EC:3.1.4.35]	0	0	4	3	3	4	2	0	0	1	1	0	0	0	0	0	0	1	0	0	0	0	0	0	0	1	1	0	2	0	0	0	0	2	0	0	1	0	0	0	0	0	0	0	0	0	0	0	0
K13987 ADP-sugar pyrophosphatase / 8-oxo-dGDP phosphatase / ADP-D-ribose pyrophosphorylase [EC:3.6.1.13 3.6.1.58 2.7.7.96]	107	77	78	63	65	101	80	77	74	68	67	84	126	85	87	64	79	61	81	108	85	80	80	62	93	77	124	82	77	104	93	92	80	91	91	34	99	76	95	93	93	105	70	69	41	71	61	45	53
K13988 ADP-ribose pyrophosphatase [EC:3.6.1.13]	1420	1051	1400	1318	1430	1648	1532	1496	1508	1706	1775	1888	1796	1633	1671	1295	1582	1599	1559	1699	1462	1557	1387	1351	1439	1686	1884	1662	1380	1516	1651	1645	1619	1706	1820	859	1709	1765	1584	1450	1391	1530	1364	1556	880	987	820	884	962
K14641 apyrase [EC:3.6.1.5]	6	7	13	8	13	10	10	6	9	12	12	6	3	8	14	4	4	10	4	3	9	7	8	10	6	18	12	4	14	8	3	8	5	9	13	4	1	5	1	2	1	1	1	16	0	0	0	0	0
K14642 golgi apyrase [EC:3.6.1.5]	3	1	2	1	1	0	2	3	1	1	2	0	0	0	0	0	1	0	2	1	1	0	1	4	2	2	0	0	4	0	0	4	0	1	0	0	0	0	0	2	3	0	0	0	0	0	0	5	0
K14977 (S)-ureidoglycine aminohydrolase [EC:3.5.3.26]	5	4	6	6	8	5	0	5	3	1	9	2	4	8	10	1	6	3	5	2	8	9	6	1	6	10	5	3	6	5	6	7	3	4	6	3	0	1	1	1	0	1	1	2	0	0	0	0	0
K16839 FAD-dependent urate hydroxylase [EC:1.14.13.113]	0	0	0	0	0	0	0	0	0	0	0	0	0	1	0	0	0	0	0	0	1	0	0	0	0	1	0	0	0	0	0	0	1	0	0	0	0	0	0	0	0	0	0	0	0	0	0	0	0
K16840 2-oxo-4-hydroxy-4-carboxy-5-ureidoimidazoline decarboxylase [EC:4.1.1.97]	0	0	0	0	0	0	0	0	0	0	0	0	0	1	0	0	0	0	0	0	1	0	0	0	0	0	0	0	0	0	0	0	0	0	0	0	0	0	0	0	0	0	0	0	0	0	0	0	0
K16841 allantoin racemase [EC:5.1.99.3]	0	0	0	0	0	0	0	0	0	0	0	1	0	0	0	0	0	0	0	0	0	0	0	0	0	0	0	0	0	0	0	0	0	0	0	0	0	0	0	0	0	0	0	0	0	0	0	0	0
K16855 U8 snoRNA-decapping enzyme [EC:3.6.1.62 3.6.1.64]	0	0	0	0	0	0	0	0	0	0	0	0	7	2	1	0	0	0	0	0	0	1	0	0	0	0	0	2	2	3	3	1	0	0	0	0	0	0	0	1	0	0	0	2	0	0	0	0	0
K18151 ureidoglycolate amidohydrolase [EC:3.5.1.116]	8	5	5	7	9	13	5	8	6	1	12	3	0	10	4	3	3	6	3	2	5	9	2	9	6	11	4	3	10	6	6	7	3	3	4	6	1	1	3	1	0	5	0	5	0	0	0	0	0
K18283 cGMP-dependent 3',5'-cyclic phosphodiesterase [EC:3.1.4.17]	1369	913	1350	1268	1401	1457	1420	1472	1306	1531	1611	1693	1534	1474	1596	1098	1523	1466	1329	1548	1292	1341	1314	1359	1386	1379	1615	1459	1227	1359	1486	1406	1403	1406	1636	854	1581	1563	1301	1301	1232	1211	1171	1397	653	884	740	737	752
K18424 ectonucleotide pyrophosphatase/phosphodiesterase family member 4 [EC:3.6.1.29]	0	0	0	0	0	0	0	0	0	0	0	0	3	0	0	1	0	0	0	0	0	1	0	0	0	0	2	0	2	0	5	0	1	0	0	0	0	0	0	0	0	0	0	0	0	0	0	0	1
K18436 high affinity cAMP-specific 3',5'-cyclic phosphodiesterase 7 [EC:3.1.4.53]	0	0	0	1	0	0	0	1	0	0	0	0	36	0	0	0	0	0	0	0	0	0	0	0	1	0	0	6	4	1	0	1	0	0	0	0	0	0	0	0	1	0	0	1	2	2	2	1	0
K18437 high affinity cAMP-specific and IBMX-insensitive 3',5'-cyclic phosphodiesterase 8 [EC:3.1.4.53]	775	643	811	785	856	950	881	919	892	1035	1115	1137	1063	999	980	774	922	910	947	988	849	890	791	830	909	933	1013	949	799	880	862	916	905	951	988	520	1052	1077	840	878	832	591	806	876	384	471	426	496	429
K18438 cAMP and cAMP-inhibited cGMP 3',5'-cyclic phosphodiesterase 10 [EC:3.1.4.17 3.1.4.35]	825	604	738	771	825	892	852	972	863	943	1032	1067	932	897	1050	756	927	839	921	956	838	875	796	846	855	886	965	936	738	867	948	984	945	852	1031	566	1026	997	912	826	881	753	802	846	431	524	424	440	449
K18445 diadenosine hexaphosphate hydrolase (ATP-forming) [EC:3.6.1.61]	0	0	0	0	0	0	0	0	0	0	0	0	0	0	0	0	0	0	0	0	0	0	0	0	0	0	0	0	0	0	0	0	0	0	0	0	1	0	0	0	0	0	1	0	0	0	0	0	0
K18453 ADP-ribose/FAD diphosphatase [EC:3.6.1.13 3.6.1.18]	5	0	3	5	4	2	1	4	1	2	8	2	1	9	7	1	1	3	2	0	4	1	1	1	4	2	9	4	6	8	2	5	2	1	1	1	0	2	0	0	0	0	0	1	0	0	0	0	0
K18532 adenylate kinase [EC:2.7.4.3]	1842	1167	1490	1292	1466	1672	1389	1521	1379	1511	1525	1729	1451	1510	1640	1289	1624	1541	1390	1653	1331	1512	1323	1288	1497	1661	1733	1574	1355	1585	1646	1668	1605	1559	1707	842	1617	1685	1475	1373	1486	1677	1387	1535	758	1002	873	935	920
K18533 adenylate/nucleoside-diphosphate kinase [EC:2.7.4.3 2.7.4.6]	0	0	0	0	0	0	0	0	0	0	0	0	17	0	0	1	0	0	0	0	0	0	0	0	0	0	1	0	1	0	0	0	0	0	0	0	1	0	0	0	0	0	0	0	1	0	0	0	0
K18550 IMP and pyridine-specific 5'-nucleotidase [EC:3.1.3.99 3.1.3.-]	0	0	3	0	0	2	0	1	0	1	0	2	0	0	0	0	1	0	0	0	1	0	0	0	1	0	0	0	0	0	2	0	0	0	0	0	0	0	0	0	1	1	0	0	0	0	0	0	0
K19021 cGMP-inhibited 3',5'-cyclic phosphodiesterase A [EC:3.1.4.17]	1836	1341	1741	1884	2001	2108	2078	2135	1976	2280	2295	2587	2285	2153	2321	1726	2165	2152	1898	1967	1878	2008	1799	1951	1969	2155	2306	2086	1717	1911	2089	2047	1991	2194	2330	1102	2344	2242	1968	1834	1817	1358	1701	1945	870	1152	1033	1029	1025
K19572 adenosine deaminase CECR1 [EC:3.5.4.4]	0	1	4	3	3	2	1	0	0	2	0	0	0	1	0	0	0	3	1	0	1	1	0	1	0	2	0	0	1	1	0	0	0	1	1	1	0	0	0	0	0	0	0	0	0	1	0	0	0
K19970 5'-nucleotidase [EC:3.1.3.5]	2	1	3	0	1	2	3	0	0	1	2	1	19	1	0	0	0	1	0	0	0	1	0	0	1	0	0	1	9	5	3	1	1	3	0	0	0	1	0	0	0	0	1	0	1	2	0	1	1
K21053 adenine deaminase [EC:3.5.4.2]	0	0	0	0	0	0	0	0	0	0	0	0	3	0	0	0	0	0	0	0	0	0	0	0	0	0	0	0	0	0	0	0	0	0	0	0	0	0	0	0	0	0	0	0	0	0	0	0	0
K21138 guanosine-3',5'-bis(diphosphate) 3'-pyrophosphohydrolase [EC:3.1.7.2]	169	117	166	155	141	164	149	158	136	189	164	209	190	170	176	110	118	153	147	153	142	167	118	145	125	173	155	162	140	153	172	157	143	164	165	98	159	185	148	143	126	108	141	142	73	93	74	72	100
K21636 ribonucleoside-triphosphate reductase (formate) [EC:1.1.98.6]	1	0	0	0	0	0	0	0	0	0	0	0	0	0	0	0	0	0	0	0	0	0	0	0	0	0	0	0	0	0	0	0	0	0	0	0	0	0	0	0	0	0	0	0	0	0	0	0	0
ko00240 Pyrimidine metabolism	88120	63149	81859	71219	81303	89235	84519	85047	79118	87303	88453	95243	86483	83467	92866	71715	87713	84372	81671	92814	78650	85203	80325	77410	84552	88260	97254	85043	75974	83998	90182	89814	86858	88258	95311	47357	93071	89442	87627	80206	81492	90161	71215	81693	48809	59791	53242	52492	53535
K00207 dihydropyrimidine dehydrogenase (NADP+) [EC:1.3.1.2]	699	540	657	710	771	834	739	825	773	901	840	980	811	843	845	638	778	774	704	860	657	887	641	766	709	885	866	819	683	751	802	842	823	842	873	450	860	816	726	696	704	652	584	721	324	443	363	378	432
K00226 dihydroorotate dehydrogenase (fumarate) [EC:1.3.98.1]	0	0	0	0	0	2	0	0	0	0	0	0	0	0	0	1	0	0	0	0	0	0	0	0	0	0	0	0	0	0	0	2	0	0	0	0	0	1	1	0	0	1	0	0	0	0	0	0	0
K00254 dihydroorotate dehydrogenase [EC:1.3.5.2]	2654	1904	2441	2295	2393	2729	2408	2602	2290	2583	2657	2996	2440	2562	2493	1927	2726	2607	2614	2643	2294	2494	2182	2242	2398	2571	2932	2479	2147	2285	2573	2623	2518	2684	2739	1407	2666	2586	2581	2310	2224	2199	2069	2355	1198	1372	1309	1231	1339
K00560 thymidylate synthase [EC:2.1.1.45]	282	214	243	261	283	280	282	298	252	326	311	370	284	329	324	253	306	306	272	301	255	292	247	221	253	306	309	298	258	288	342	315	300	292	361	165	315	298	284	273	249	269	238	298	171	193	163	149	140
K00609 aspartate carbamoyltransferase catalytic subunit [EC:2.1.3.2]	1	4	9	2	3	6	2	1	1	1	6	1	1	5	2	0	0	2	6	0	1	1	4	2	1	3	6	1	4	1	3	0	3	1	1	0	1	1	1	3	0	1	1	0	0	0	0	0	0
K00757 uridine phosphorylase [EC:2.4.2.3]	4018	2845	3930	3812	4091	4606	3985	4522	3872	4570	4199	5251	3951	4147	4146	3566	4229	4283	4114	4883	3736	4349	3706	4135	4052	4841	4766	4483	3661	4288	4143	4591	4220	4592	4401	2662	4376	4750	4345	4171	3591	4197	3402	4236	2285	3114	2393	2512	2432
K00758 thymidine phosphorylase [EC:2.4.2.4]	0	0	0	2	1	0	0	0	0	0	0	0	14	0	0	0	0	2	0	0	0	0	0	0	0	0	4	1	0	0	1	1	1	0	0	0	0	0	0	0	0	0	0	0	1	0	1	1	1
K00761 uracil phosphoribosyltransferase [EC:2.4.2.9]	179	137	156	190	161	170	163	161	172	187	178	227	179	161	169	127	145	158	166	185	152	159	160	140	176	159	206	159	149	150	187	163	165	168	175	99	150	171	174	134	127	136	110	163	97	90	86	83	92
K00762 orotate phosphoribosyltransferase [EC:2.4.2.10]	1	0	0	0	0	0	0	0	0	0	1	0	0	0	0	0	0	0	0	0	0	0	0	0	0	0	0	0	0	0	0	0	0	0	0	0	0	0	1	0	0	0	0	1	0	0	0	0	0
K00857 thymidine kinase [EC:2.7.1.21]	1616	1087	1345	1197	1353	1432	1379	1383	1368	1347	1495	1589	1375	1406	1623	1290	1367	1449	1337	1507	1346	1324	1233	1239	1410	1463	1629	1458	1294	1335	1495	1423	1401	1397	1548	800	1521	1471	1350	1355	1337	1385	1247	1424	771	906	832	827	749
K00876 uridine kinase [EC:2.7.1.48]	2904	2046	2749	2218	2665	2727	2618	2754	2425	2727	2862	3102	2773	2805	2926	2067	2739	2573	2578	2841	2373	2601	2397	2431	2516	2910	2943	2734	2356	2563	2724	2827	2721	2749	2941	1438	2706	2906	2597	2387	2434	2502	2191	2477	1403	1662	1515	1446	1464
K00943 dTMP kinase [EC:2.7.4.9]	147	85	135	113	135	129	131	125	137	119	110	139	164	119	138	124	125	130	130	123	115	134	101	117	117	148	134	124	130	113	162	110	128	127	159	82	123	141	136	97	114	121	108	124	66	102	79	79	87
K00945 CMP/dCMP kinase [EC:2.7.4.25]	0	1	0	0	0	0	0	0	0	1	0	0	1	0	0	0	0	0	0	0	0	0	0	0	0	1	0	0	0	0	0	0	0	0	0	0	0	0	0	0	1	0	0	0	0	0	0	0	0
K01240 uridine nucleosidase [EC:3.2.2.3]	3	7	9	3	7	13	4	12	7	7	9	7	2	14	7	7	1	6	6	5	8	5	3	5	7	6	7	2	10	9	6	6	5	8	7	5	3	0	0	1	2	2	0	6	0	0	0	0	0
K01431 beta-ureidopropionase [EC:3.5.1.6]	9298	6409	8594	7564	8345	9441	8575	8771	7974	8993	9121	10305	8509	8463	9397	7001	9317	8707	8479	9481	8106	8884	7873	8038	8658	9441	10086	9091	7784	8824	9001	9259	9057	8906	9554	4965	9263	9331	8802	8040	8406	8699	7439	8435	4779	6035	5154	5165	5312
K01464 dihydropyrimidinase [EC:3.5.2.2]	405	303	367	362	454	413	463	420	432	457	481	508	398	463	478	327	474	437	386	413	382	423	391	371	397	430	464	429	382	409	430	413	417	441	429	207	487	445	380	357	369	293	328	433	180	234	256	234	251
K01465 dihydroorotase [EC:3.5.2.3]	7	9	9	5	9	10	4	4	4	8	12	7	0	9	5	8	5	2	4	1	7	8	2	10	11	17	3	4	7	9	5	6	1	11	9	2	0	0	5	0	1	1	2	3	0	1	0	0	0
K01485 cytosine/creatinine deaminase [EC:3.5.4.1 3.5.4.21]	2	0	0	0	0	0	0	0	0	0	0	0	0	0	0	0	0	0	0	2	0	0	0	0	1	0	0	0	0	0	0	0	0	0	0	0	0	0	0	0	0	0	0	0	0	0	0	0	0
K01489 cytidine deaminase [EC:3.5.4.5]	181	161	182	184	218	204	217	239	181	221	226	214	198	200	207	161	205	189	212	242	190	219	197	188	220	234	228	236	206	211	218	213	226	198	227	145	163	216	196	200	184	230	175	229	110	120	111	114	108
K01493 dCMP deaminase [EC:3.5.4.12]	253	141	214	181	213	196	219	233	189	232	239	247	185	203	226	173	218	230	193	252	196	205	176	214	212	237	234	215	193	239	235	215	188	204	212	144	229	241	155	196	219	227	177	225	117	119	119	126	97
K01494 dCTP deaminase [EC:3.5.4.13]	0	0	0	1	0	0	0	0	0	0	0	0	0	0	1	0	0	0	0	0	0	0	0	0	0	0	0	0	0	2	0	1	0	0	0	0	0	0	0	0	0	0	0	1	0	0	0	0	0
K01520 dUTP pyrophosphatase [EC:3.6.1.23]	661	424	628	514	597	638	597	624	547	559	640	664	541	621	656	473	622	573	573	669	496	580	529	501	567	694	720	630	598	640	645	703	590	673	653	337	644	585	594	575	577	693	530	553	368	402	425	406	359
K01591 orotidine-5'-phosphate decarboxylase [EC:4.1.1.23]	1	0	0	0	0	0	0	0	0	0	0	0	0	0	0	0	0	0	0	1	0	0	0	0	0	0	2	0	0	0	0	0	0	0	1	0	0	0	0	0	0	0	0	0	0	0	0	0	0
K01937 CTP synthase [EC:6.3.4.2]	1790	1326	1718	1716	1851	1903	1865	1912	1780	1841	2065	2158	1968	1833	2143	1485	1927	1934	1870	1985	1681	1970	1624	1632	1780	1943	2130	1906	1736	1812	1871	1922	1861	1937	2014	1136	2043	2153	1828	1750	1613	1447	1560	1769	888	1052	922	949	886
K01954 carbamoyl-phosphate synthase [EC:6.3.5.5]	0	0	1	0	0	0	0	0	0	0	0	0	0	2	0	0	0	0	0	0	0	0	0	0	1	0	0	2	0	0	0	0	0	0	0	0	0	1	0	0	0	0	0	0	0	0	0	0	0
K01955 carbamoyl-phosphate synthase large subunit [EC:6.3.5.5]	14	11	30	13	25	35	2	19	11	9	24	10	0	30	25	8	3	11	14	12	13	18	8	19	14	26	16	14	16	17	11	16	5	8	19	2	1	2	0	0	2	7	1	6	0	0	1	0	0
K01956 carbamoyl-phosphate synthase small subunit [EC:6.3.5.5]	5	2	15	13	13	10	7	8	9	8	22	5	5	18	14	4	3	9	15	5	18	17	3	12	8	13	12	5	23	15	9	10	7	12	8	4	2	1	1	2	1	3	0	5	1	0	0	0	0
K02825 pyrimidine operon attenuation protein / uracil phosphoribosyltransferase [EC:2.4.2.9]	0	0	0	0	0	0	0	0	0	0	0	0	0	0	0	0	0	0	0	0	0	0	0	0	0	0	0	0	0	0	0	0	0	0	0	0	0	0	0	0	0	0	0	0	0	0	0	0	0
K06016 beta-ureidopropionase / N-carbamoyl-L-amino-acid hydrolase [EC:3.5.1.6 3.5.1.87]	0	0	0	0	0	0	0	0	0	0	0	0	0	0	0	1	0	0	0	0	0	0	0	0	0	0	0	0	0	0	0	0	0	0	0	0	0	0	0	0	0	0	0	0	0	0	0	0	0
K08722 5'-deoxynucleotidase [EC:3.1.3.89]	0	0	0	0	0	0	0	0	0	0	0	0	0	0	0	0	0	0	0	0	0	0	0	0	0	0	0	0	0	0	0	0	0	0	0	0	0	0	0	0	0	0	0	0	0	0	0	0	0
K09018 pyrimidine oxygenase [EC:1.14.99.46]	0	0	0	0	0	0	0	0	0	0	0	0	0	0	0	0	0	0	0	0	0	0	0	0	0	0	0	0	0	0	0	0	0	0	0	0	0	0	0	0	0	0	0	0	0	0	0	0	0
K09019 3-hydroxypropanoate dehydrogenase [EC:1.1.1.-]	0	2	0	0	5	6	4	2	2	1	2	2	2	7	3	0	4	2	8	1	1	1	1	0	4	0	1	1	0	1	3	5	5	1	6	0	2	1	2	3	2	0	4	1	5	3	1	2	1
K09903 uridylate kinase [EC:2.7.4.22]	2	8	6	6	11	18	3	7	6	5	9	3	2	9	6	5	2	7	7	5	7	1	2	4	5	9	6	1	16	5	6	6	3	7	4	3	0	1	1	0	1	1	0	5	0	0	0	0	0
K11540 carbamoyl-phosphate synthase / aspartate carbamoyltransferase / dihydroorotase [EC:6.3.5.5 2.1.3.2 3.5.2.3]	541	374	493	536	536	624	553	623	522	594	655	664	1768	568	641	418	574	522	529	537	467	504	503	460	487	558	654	619	453	557	605	585	570	530	578	348	602	616	536	479	416	404	454	505	257	311	269	280	239
K11541 carbamoyl-phosphate synthase / aspartate carbamoyltransferase [EC:6.3.5.5 2.1.3.2]	0	0	2	1	0	3	2	3	1	1	0	5	1	0	1	0	0	1	0	0	0	1	2	0	0	0	1	0	0	0	0	0	1	1	2	1	0	1	1	3	0	0	0	1	0	0	0	1	0
K13421 uridine monophosphate synthetase [EC:2.4.2.10 4.1.1.23]	610	428	566	528	540	676	509	529	515	578	558	704	577	545	647	430	591	565	582	586	467	549	479	521	561	591	663	526	584	587	633	599	555	612	640	318	640	632	567	557	541	541	483	530	306	371	322	381	353
K13800 UMP-CMP kinase [EC:2.7.4.14]	970	663	879	854	895	1068	930	1028	881	1039	1038	1062	982	1073	1150	763	967	969	836	1022	900	985	810	870	994	1095	1123	975	855	927	1058	1022	947	1006	1159	488	911	952	1065	890	946	1012	800	890	596	624	585	614	644
K13809 UMP-CMP kinase 2, mitochondrial [EC:2.7.4.14]	0	0	0	0	0	2	0	0	0	0	0	0	0	0	0	0	0	0	0	0	0	0	0	0	0	0	0	0	0	0	0	0	0	0	0	0	0	0	0	0	0	0	0	0	0	1	0	0	0
K13998 dihydrofolate reductase / thymidylate synthase [EC:1.5.1.3 2.1.1.45]	4	6	11	10	10	9	12	3	8	3	16	9	6	11	6	0	1	3	7	3	4	8	4	6	2	11	6	7	9	11	10	3	2	8	5	1	0	0	2	2	1	2	1	3	0	2	0	0	4
K16066 3-hydroxy acid dehydrogenase / malonic semialdehyde reductase [EC:1.1.1.381 1.1.1.-]	1	0	1	0	2	0	0	1	0	1	0	1	1	1	0	0	0	0	0	2	0	0	2	0	0	0	1	0	0	0	0	0	0	0	3	0	0	2	0	0	0	0	0	0	0	0	0	0	1
K16329 pseudouridylate synthase [EC:4.2.1.70]	14	12	26	24	21	27	19	22	11	25	22	25	18	17	25	8	28	33	20	11	15	21	25	17	19	22	11	17	18	15	18	18	28	24	21	15	18	15	21	21	12	6	16	15	9	4	10	10	11
K16330 pseudouridylate synthase / pseudouridine kinase [EC:4.2.1.70 2.7.1.83]	51	44	62	62	63	85	60	61	65	80	72	76	88	51	65	43	52	55	69	87	55	69	66	80	74	61	64	65	59	59	65	71	59	79	79	32	85	69	65	49	68	73	46	58	28	28	34	40	42
K16904 dCTP diphosphatase [EC:3.6.1.12]	3	1	0	1	0	0	1	1	5	3	0	0	58	6	2	0	0	2	1	1	1	1	1	1	1	0	4	2	4	7	6	6	2	1	0	0	0	2	0	0	0	0	0	3	4	1	1	1	2
K17722 dihydropyrimidine dehydrogenase (NAD+) subunit PreT [EC:1.3.1.1]	0	0	0	0	0	0	0	0	0	0	0	0	0	0	0	0	0	0	0	0	0	0	0	0	0	1	0	0	0	0	0	0	0	0	0	0	0	0	0	0	0	0	0	0	0	0	0	0	0
Amino acid metabolism	1869445	1319835	1754229	1600506	1805889	1939913	1846402	1892313	1769703	1928108	1997520	2160718	1839526	1815427	2001553	1486858	1901689	1842130	1803566	1995323	1681493	1822819	1685314	1680832	1774514	1856557	2069884	1842726	1623057	1816725	1920631	1895153	1917322	1877663	2062617	1058152	2054391	2030631	1828501	1690975	1721627	1577117	1587695	1825490	915960	1086410	972094	986269	996883
ko00250 Alanine, aspartate and glutamate metabolism	170375	126733	167081	156886	177820	193142	177835	182670	171888	186377	191079	211166	180065	180496	192753	140558	184952	176650	178542	193384	162363	175705	157394	162521	173042	184265	200991	177074	156358	174843	184116	184404	183228	181416	197475	104968	188960	183516	182771	162236	161855	162324	144663	167341	94275	111480	97796	98580	102249
K00259 alanine dehydrogenase [EC:1.4.1.1]	1	0	0	0	0	0	0	0	0	0	0	0	0	0	0	0	0	1	0	0	0	0	0	0	0	0	0	0	0	0	0	0	0	0	0	0	0	0	0	0	0	0	0	0	0	0	0	0	0
K00272 D-aspartate oxidase [EC:1.4.3.1]	623	472	632	639	662	746	760	715	640	707	791	721	697	641	732	562	693	670	696	769	663	718	677	630	672	718	837	760	577	762	726	723	788	739	822	362	795	678	714	646	634	709	577	691	366	471	384	380	420
K00278 L-aspartate oxidase [EC:1.4.3.16]	1	3	14	11	18	6	3	11	2	17	6	8	0	1	13	4	2	3	5	0	0	1	3	7	5	8	16	1	1	4	1	6	2	3	9	0	0	1	1	0	1	3	1	6	0	0	0	0	0
K00294 1-pyrroline-5-carboxylate dehydrogenase [EC:1.2.1.88]	12503	8655	11437	10433	11316	12889	11797	11934	11301	12082	12235	14435	11173	11969	12747	8999	12378	11531	11885	12892	10705	11818	10163	10495	11341	12119	13349	12114	10679	11792	12661	12593	11967	12096	13592	7036	12771	12837	12338	11344	10736	10420	10157	11363	5969	7292	6661	6930	6860
K00811 aspartate aminotransferase, chloroplastic [EC:2.6.1.1]	13	9	23	15	24	26	16	19	18	14	23	13	4	25	13	11	6	10	8	10	16	14	6	14	11	21	17	11	29	20	11	16	5	11	11	6	0	4	2	3	1	1	5	11	0	0	0	0	0
K00812 aspartate aminotransferase [EC:2.6.1.1]	2	3	2	2	2	1	1	1	4	4	1	0	2	1	3	2	1	1	4	1	0	0	0	1	3	0	3	2	5	0	0	3	2	1	0	1	5	0	2	3	1	0	2	4	2	3	1	2	4
K00813 aspartate aminotransferase [EC:2.6.1.1]	0	0	0	0	0	0	1	0	0	0	0	0	0	0	0	0	0	0	0	0	0	0	0	0	0	0	0	0	0	0	0	0	0	0	0	0	0	1	0	0	0	0	0	0	0	0	0	0	0
K00827 alanine-glyoxylate transaminase / (R)-3-amino-2-methylpropionate-pyruvate transaminase [EC:2.6.1.44 2.6.1.40]	133	78	96	109	123	158	103	107	103	135	104	182	115	145	108	100	104	133	96	129	113	143	90	137	126	150	129	164	103	116	138	154	130	148	121	70	104	149	103	111	86	116	75	121	46	57	41	80	38
K01424 L-asparaginase [EC:3.5.1.1]	0	4	2	6	4	9	8	4	5	3	3	6	2	4	11	1	4	5	2	3	3	4	5	3	7	6	8	6	2	5	6	4	7	3	6	1	2	14	7	2	4	1	5	1	2	1	2	4	6
K01425 glutaminase [EC:3.5.1.2]	4009	2894	3862	3360	3670	4018	3863	3962	3799	4241	4405	4651	3977	3974	4650	3310	4127	3963	3675	4003	3472	3847	3366	3493	3855	4168	4555	4013	3519	3776	3995	3916	3666	3993	4218	2243	4294	4327	3900	3500	3598	3508	3233	3737	2005	2329	2137	2109	2191
K01437 aspartoacylase [EC:3.5.1.15]	0	0	0	0	0	0	0	0	0	0	0	0	43	0	0	0	0	0	0	0	0	0	0	0	0	0	0	0	0	0	0	0	0	0	0	0	0	0	0	0	0	0	0	0	1	0	0	0	0
K01744 aspartate ammonia-lyase [EC:4.3.1.1]	0	0	0	0	1	0	0	0	0	0	0	0	0	0	0	0	0	0	0	0	0	0	0	0	0	0	0	0	0	0	0	0	0	0	0	0	0	0	0	0	0	0	0	0	0	0	1	0	0
K01755 argininosuccinate lyase [EC:4.3.2.1]	0	7	3	4	11	16	4	4	3	3	5	3	216	11	10	4	4	7	5	5	8	6	3	9	3	4	5	9	8	18	12	9	2	3	0	0	5	0	1	1	2	0	3	3	2	2	1	4	1
K01779 aspartate racemase [EC:5.1.1.13]	0	0	0	0	0	0	0	0	0	0	0	0	0	0	0	0	0	0	0	0	1	0	0	0	0	0	0	0	0	0	0	0	0	0	0	0	0	0	0	0	0	0	0	0	0	0	0	0	0
K01940 argininosuccinate synthase [EC:6.3.4.5]	16	9	18	20	36	16	18	21	13	13	21	11	56	24	29	16	8	10	11	16	9	10	10	16	9	16	35	39	41	52	65	30	10	11	4	2	5	3	7	4	3	2	4	9	7	0	0	10	0
K01953 asparagine synthase (glutamine-hydrolysing) [EC:6.3.5.4]	6501	4523	6110	5964	6393	7180	6383	6911	5816	6705	6724	8086	6308	6884	7044	5266	6576	6736	6625	7406	5475	6573	5582	5647	6436	7134	7646	7213	6064	6827	7254	7365	6563	6747	7499	3462	6853	7199	6924	6270	5817	5924	5557	6163	3461	4468	3682	4224	3897
K03334 L-amino-acid oxidase [EC:1.4.3.2]	0	0	0	0	0	0	0	0	0	0	0	0	54	0	0	0	0	0	0	0	0	0	0	0	0	0	0	0	0	0	0	0	0	0	0	0	0	0	0	0	0	0	0	0	0	0	0	0	0
K13051 L-asparaginase / beta-aspartyl-peptidase [EC:3.5.1.1 3.4.19.5]	4	8	8	5	11	12	6	9	8	7	17	3	43	11	8	6	3	7	9	4	9	12	8	18	9	8	16	5	10	14	5	8	3	6	6	1	1	1	0	2	1	0	1	6	0	1	0	1	0
K13566 omega-amidase [EC:3.5.1.3]	8	3	9	4	8	8	5	5	10	3	17	3	51	12	3	5	6	6	4	2	10	4	6	7	10	10	9	9	13	5	8	11	6	7	8	2	0	2	0	3	1	0	3	11	8	3	3	2	1
K13821 RHH-type transcriptional regulator, proline utilization regulon repressor / proline dehydrogenase / delta 1-pyrroline-5-carboxylate dehydrogenase [EC:1.5.5.2 1.2.1.88]	1	2	0	0	0	0	0	0	0	0	0	0	0	0	0	0	0	1	1	0	0	0	0	0	0	0	0	0	0	0	0	0	0	0	0	0	1	0	0	0	0	0	0	0	0	0	0	0	0
K14260 alanine-synthesizing transaminase [EC:2.6.1.66 2.6.1.2]	1	0	1	0	0	1	0	0	0	0	0	0	0	0	1	0	0	1	0	0	0	0	0	0	0	0	1	0	0	1	0	2	0	0	0	0	0	0	0	0	0	0	0	0	1	0	0	0	0
K14592 glutamate carboxypeptidase II (folate hydrolase 1) [EC:3.4.17.21]	1	0	0	0	0	0	0	0	0	0	0	0	37	0	0	0	0	0	0	0	0	0	0	0	0	0	0	1	0	1	0	0	0	0	0	0	0	0	0	0	0	0	0	0	0	0	0	0	0
K18309 aspartate N-acetyltransferase [EC:2.3.1.17]	0	0	0	0	1	0	0	0	0	0	0	0	26	0	0	0	0	0	0	0	0	0	0	0	0	0	0	1	1	1	0	0	0	0	0	0	0	0	0	0	0	0	0	0	1	0	0	1	0
K18310 beta-citrylglutamate/N-acetylaspartylglutamate synthase [EC:6.3.1.17 6.3.2.41]	0	0	0	0	2	0	1	0	0	0	0	1	13	0	0	0	0	0	0	1	0	0	0	0	0	0	7	3	2	4	0	0	0	0	0	1	0	0	0	0	0	0	1	0	0	0	1	0	0
K18311 N-acetylaspartylglutamate/N-acetylaspartylglutamylglutamate synthase [EC:6.3.2.41 6.3.2.42]	0	0	0	0	0	0	0	0	1	0	0	0	0	0	0	0	0	0	0	0	0	0	0	0	0	0	0	0	0	1	0	0	0	0	0	0	0	0	0	0	0	0	0	0	0	0	0	0	0
K19244 alanine dehydrogenase [EC:1.4.1.1]	0	0	0	0	0	0	0	0	0	0	0	0	0	0	0	0	0	0	0	0	0	0	0	1	0	0	0	0	0	0	0	0	0	0	0	0	0	0	0	0	0	0	0	0	0	0	0	0	0
ko00260 Glycine, serine and threonine metabolism	89023	61889	84073	72638	81426	90250	81258	85465	79500	85354	89658	98414	84779	84877	90917	67801	85232	81630	82212	90593	76364	83158	73919	75216	80825	87792	96179	85415	75689	83275	87769	88776	85351	86006	92853	48942	89941	90238	84318	76570	75512	76405	69764	80000	42271	50356	45957	47282	47042
K00003 homoserine dehydrogenase [EC:1.1.1.3]	0	0	1	0	1	2	0	0	0	0	0	0	0	1	0	0	1	0	0	0	1	0	0	0	3	0	1	0	0	1	0	3	0	1	1	0	1	1	1	0	0	0	1	0	0	0	0	0	0
K00060 threonine 3-dehydrogenase [EC:1.1.1.103]	0	0	0	0	0	0	0	0	0	0	0	0	1	0	0	0	0	0	0	0	1	0	0	0	0	0	0	0	0	0	0	0	0	0	0	0	0	0	0	0	0	0	0	0	1	1	0	0	0
K00108 choline dehydrogenase [EC:1.1.99.1]	637	430	536	540	562	666	589	671	663	693	691	799	709	605	695	458	606	628	636	661	587	667	513	588	599	656	732	606	566	557	656	640	640	688	708	364	731	773	594	652	532	416	518	567	289	409	313	322	309
K00130 betaine-aldehyde dehydrogenase [EC:1.2.1.8]	25	26	33	31	43	64	33	36	26	37	42	26	11	56	44	21	11	21	30	23	21	31	27	26	36	47	29	29	52	44	29	36	16	20	33	9	9	12	8	15	3	10	7	18	2	2	2	3	3
K00133 aspartate-semialdehyde dehydrogenase [EC:1.2.1.11]	13	8	16	4	13	27	8	12	5	12	6	7	1	16	9	9	4	8	11	6	9	9	8	15	7	15	14	7	14	11	12	8	5	7	5	3	2	3	0	4	2	0	1	5	0	0	0	0	0
K00273 D-amino-acid oxidase [EC:1.4.3.3]	1	7	5	6	7	3	5	5	4	9	10	9	58	4	5	3	1	4	2	11	6	8	3	7	8	8	3	6	5	4	2	3	8	8	3	5	6	6	4	10	3	7	3	5	1	5	4	0	1
K00274 monoamine oxidase [EC:1.4.3.4]	409	297	383	391	364	450	441	440	387	453	384	382	515	320	394	275	350	373	439	462	393	457	390	413	421	396	535	394	339	415	424	411	405	447	440	224	514	520	370	408	346	383	338	396	191	241	242	232	221
K00276 primary-amine oxidase [EC:1.4.3.21]	34	48	60	44	90	84	44	53	64	41	116	24	397	74	83	35	19	38	37	23	65	66	33	66	42	87	63	29	65	54	37	35	21	39	40	17	7	12	5	11	4	4	7	39	0	0	0	0	1
K00301 sarcosine oxidase [EC:1.5.3.1]	0	0	0	0	0	0	0	0	0	0	0	0	2	0	1	0	0	0	1	0	0	0	0	0	0	0	0	0	0	0	0	0	1	0	0	0	0	0	1	0	0	0	0	0	0	0	0	0	1
K00302 sarcosine oxidase, subunit alpha [EC:1.5.3.1]	0	1	0	1	0	0	0	0	0	0	0	0	0	0	0	0	0	0	0	0	0	0	0	0	0	0	0	0	0	0	0	0	0	0	0	0	0	0	0	0	0	0	0	0	0	0	0	0	0
K00304 sarcosine oxidase, subunit delta [EC:1.5.3.1]	0	0	0	0	0	0	0	0	0	0	0	0	0	0	0	0	0	0	0	0	0	0	0	0	0	0	0	0	0	0	0	0	0	0	0	0	0	0	0	0	0	0	0	0	0	0	0	0	0
K00306 sarcosine oxidase / L-pipecolate oxidase [EC:1.5.3.1 1.5.3.7]	12	7	13	18	13	15	7	14	7	14	12	12	42	17	13	13	8	11	12	13	4	17	10	19	12	16	10	19	24	11	7	14	10	20	13	10	5	16	15	11	5	6	5	20	2	6	2	2	3
K00314 sarcosine dehydrogenase [EC:1.5.8.3]	0	0	2	0	2	1	1	0	0	0	1	0	103	0	0	0	0	0	0	0	0	0	0	0	0	0	0	0	0	0	0	0	0	1	0	0	0	0	0	0	0	0	0	0	0	0	1	0	0
K00315 dimethylglycine dehydrogenase [EC:1.5.8.4]	5106	3639	5179	5745	6093	6607	6221	7035	6383	7270	7606	7988	6857	7092	7482	5366	6595	6604	6158	6581	5746	6294	5576	5769	6025	6670	7011	6448	5466	6163	6489	6424	6559	6538	7131	3803	6971	7029	6136	5835	5878	5967	5094	6116	2904	3721	3132	3137	3266
K00499 choline monooxygenase [EC:1.14.15.7]	1	3	4	1	1	6	1	3	1	1	7	2	2	4	1	0	2	1	0	2	3	3	2	3	4	3	1	3	2	6	3	3	1	0	0	0	0	1	2	1	2	1	1	3	0	0	0	0	0
K00542 guanidinoacetate N-methyltransferase [EC:2.1.1.2]	0	0	0	0	0	0	0	0	0	0	0	0	285	0	0	0	0	0	0	0	1	0	2	0	0	0	0	0	0	0	0	0	1	0	0	0	0	0	1	0	0	0	0	0	0	4	0	0	0
K00544 betaine-homocysteine S-methyltransferase [EC:2.1.1.5]	0	0	0	0	0	0	0	0	0	0	0	0	0	0	0	0	0	0	0	0	0	0	1	0	1	0	2	0	0	0	0	0	0	0	0	0	0	0	0	0	0	0	0	0	0	0	0	0	0
K00552 glycine N-methyltransferase [EC:2.1.1.20]	0	2	22	12	22	18	9	0	0	2	5	6	14	4	0	0	0	3	3	3	1	5	0	0	0	4	7	7	1	6	0	0	0	4	2	1	1	1	0	0	0	0	1	1	0	0	0	0	0
K00613 glycine amidinotransferase [EC:2.1.4.1]	1	1	1	2	3	5	6	0	4	2	4	7	13	0	3	1	1	2	0	0	2	2	1	1	2	4	3	5	2	2	1	3	6	4	4	0	3	3	1	1	0	2	1	0	2	3	0	1	0
K00639 glycine C-acetyltransferase [EC:2.3.1.29]	395	266	341	363	371	389	373	425	358	446	407	523	444	413	472	343	424	413	393	437	370	408	356	387	435	421	442	413	369	432	371	423	417	458	442	229	438	513	405	418	387	411	344	409	227	265	249	264	223
K00643 5-aminolevulinate synthase [EC:2.3.1.37]	1	1	9	6	11	13	5	5	5	6	8	3	649	4	6	4	5	0	5	6	5	9	5	3	5	2	6	6	5	10	11	10	2	3	8	3	6	0	4	3	6	0	3	6	8	7	2	3	0
K00836 diaminobutyrate-2-oxoglutarate transaminase [EC:2.6.1.76]	0	0	0	0	0	0	0	0	0	0	1	0	0	0	0	0	0	0	0	0	0	0	0	0	0	0	0	0	0	0	0	0	0	1	0	0	0	1	0	0	0	0	0	0	1	1	1	0	0
K00872 homoserine kinase [EC:2.7.1.39]	5	1	5	5	16	11	5	5	7	4	10	3	2	10	12	8	2	12	3	3	6	4	6	7	5	8	6	6	13	7	9	6	2	6	5	0	3	1	1	3	0	1	0	2	0	0	0	0	0
K00928 aspartate kinase [EC:2.7.2.4]	10	18	30	21	37	27	10	25	14	18	28	15	3	29	31	10	11	15	20	16	20	23	9	19	16	43	31	11	36	26	28	20	8	21	22	12	6	5	2	6	1	3	4	15	0	0	0	0	0
K01620 threonine aldolase [EC:4.1.2.48]	106	81	99	133	86	102	94	101	101	140	128	147	107	99	120	96	90	104	86	111	96	110	79	124	107	108	118	101	105	88	106	117	111	114	135	83	132	116	107	117	92	101	75	105	43	77	64	69	49
K01694 tryptophan synthase [EC:4.2.1.20]	0	0	0	0	0	0	0	0	0	0	0	0	0	1	0	0	0	0	0	0	0	0	0	0	0	0	0	0	0	0	0	0	0	0	0	0	0	0	2	0	0	0	0	0	0	0	0	0	0
K01695 tryptophan synthase alpha chain [EC:4.2.1.20]	17	22	28	18	14	22	18	17	15	10	34	11	1	17	17	9	9	13	13	11	14	24	15	23	15	29	23	7	20	16	12	18	11	13	20	7	4	2	2	3	5	2	1	12	0	0	0	0	0
K01696 tryptophan synthase beta chain [EC:4.2.1.20]	25	29	30	16	57	47	23	32	16	41	47	24	7	24	38	17	11	16	33	15	16	13	18	28	32	37	33	7	27	26	20	22	12	14	29	6	4	4	6	2	2	4	2	15	0	0	0	0	0
K01697 cystathionine beta-synthase [EC:4.2.1.22]	5198	3690	4817	4197	4703	5294	4824	4906	4716	5162	5250	5742	4700	4842	5157	4054	4887	4706	4681	5234	4513	4866	4334	4412	4961	5271	5668	5021	4542	4818	5225	5113	4983	5183	5578	2896	5411	5485	4945	4627	4494	4358	4170	4622	2465	2921	2651	2762	2791
K01733 threonine synthase [EC:4.2.3.1]	9	9	26	14	31	24	14	17	11	12	15	4	3	9	21	7	7	13	15	11	10	13	0	13	13	24	16	8	18	18	11	17	7	10	9	3	5	1	3	3	3	0	0	11	1	1	3	0	2
K01752 L-serine dehydratase [EC:4.3.1.17]	0	2	0	1	0	0	0	0	0	0	0	0	0	0	0	0	1	0	0	0	0	0	0	0	0	0	0	0	0	0	0	0	0	0	1	0	0	0	0	0	0	0	0	0	0	0	0	0	0
K01754 threonine dehydratase [EC:4.3.1.19]	1555	1243	1769	1882	2074	2145	2063	2102	1966	2134	2198	2502	1966	2018	2089	1737	2129	1924	2033	2328	1939	2049	1867	1881	2052	2178	2396	2028	1733	2127	2100	2214	2241	2142	2259	1359	2239	2095	2136	1882	1882	1983	1641	2002	1151	1252	1160	1196	1197
K01758 cystathionine gamma-lyase [EC:4.4.1.1]	6879	4727	6291	5116	5605	6298	5639	6024	5475	5858	6072	7072	5549	5790	5858	4614	5922	5631	5793	6558	5294	6025	4967	5343	5554	5993	6792	6249	5307	5875	6227	6673	6116	6006	6607	3736	6253	6517	5959	5426	5291	4949	4993	5681	2728	3588	3353	3449	3256
K06001 tryptophan synthase beta chain [EC:4.2.1.20]	6	6	7	5	7	9	2	4	5	3	12	2	0	5	3	4	3	1	7	0	8	9	2	7	2	6	7	3	6	4	4	4	2	8	4	5	0	1	0	2	0	1	0	6	0	0	0	0	0
K12235 serine racemase [EC:5.1.1.18]	48	31	29	34	31	35	34	50	52	37	24	47	83	49	38	49	40	44	45	48	28	38	37	33	46	42	54	44	39	57	32	52	36	57	55	27	53	46	33	42	36	43	33	39	25	34	19	28	31
K12524 bifunctional aspartokinase / homoserine dehydrogenase 1 [EC:2.7.2.4 1.1.1.3]	6	4	16	14	19	15	3	9	6	15	23	8	3	20	20	5	6	10	12	2	7	10	2	9	9	14	14	7	14	18	11	8	2	9	9	4	2	0	3	2	3	0	1	4	0	0	0	0	0
K13745 L-2,4-diaminobutyrate decarboxylase [EC:4.1.1.86]	0	0	0	0	0	0	0	0	0	0	0	0	0	0	0	0	0	0	0	0	0	0	0	0	0	0	0	0	0	0	0	0	0	0	0	0	0	0	1	0	0	0	0	0	0	0	0	0	0
K15786 aspartate-semialdehyde dehydrogenase [EC:1.2.1.-]	56	46	56	58	58	77	75	42	54	41	73	70	53	59	64	46	69	53	53	65	63	61	73	66	58	53	69	58	47	59	44	65	69	56	50	31	77	57	51	64	49	40	49	50	46	38	36	27	44
K15789 threonine 3-dehydrogenase [EC:1.1.1.103]	1534	1000	1279	1290	1373	1492	1460	1622	1374	1637	1471	1905	1400	1504	1433	1199	1396	1489	1321	1555	1214	1566	1299	1296	1369	1493	1562	1537	1299	1487	1456	1531	1356	1446	1469	844	1522	1805	1332	1320	1204	1259	1196	1497	661	827	661	716	677
K17989 L-serine/L-threonine ammonia-lyase [EC:4.3.1.17 4.3.1.19]	0	0	0	1	0	0	0	0	0	0	0	0	23	0	0	0	0	0	0	0	0	0	1	0	0	1	2	1	0	0	0	0	0	0	0	1	0	0	0	0	0	0	0	1	0	0	0	0	0
ko00270 Cysteine and methionine metabolism	215644	155193	205508	179374	201684	220421	203451	208637	192841	213654	214949	240896	207175	200837	212792	165265	209051	203329	201354	227700	185431	204633	184545	187971	196343	213437	232167	207639	182283	205728	212949	215947	212513	211924	224297	118402	218795	218251	203609	189226	185613	194294	168312	198694	106924	130271	114566	115226	116896
K00456 cysteine dioxygenase [EC:1.13.11.20]	4288	2799	3746	3373	3562	4267	3811	3901	3838	4128	3946	4330	5341	3573	4022	3235	3736	3860	3666	4410	3384	3892	3687	3429	3761	4117	4259	3940	3455	4156	4049	4099	4116	4076	4223	2441	4036	4512	3525	3731	3480	4279	3298	3831	2225	2687	2338	2449	2390
K00547 homocysteine S-methyltransferase [EC:2.1.1.10]	26	18	23	24	39	35	26	29	25	21	33	24	25	28	23	19	24	25	18	23	17	31	25	24	29	29	37	26	26	22	25	33	26	27	20	8	24	24	26	17	27	22	15	21	14	22	16	12	14
K00548 5-methyltetrahydrofolate--homocysteine methyltransferase [EC:2.1.1.13]	236	165	215	236	229	276	221	272	277	275	253	269	293	255	265	188	232	235	228	253	223	215	170	206	208	263	242	250	221	232	261	223	239	243	233	162	242	254	238	206	189	179	179	239	112	142	111	105	101
K00549 5-methyltetrahydropteroyltriglutamate--homocysteine methyltransferase [EC:2.1.1.14]	234	173	366	230	602	487	208	294	259	246	588	151	50	390	377	217	157	354	383	200	336	290	241	295	221	455	371	182	407	313	212	267	156	238	238	84	39	35	41	52	21	43	36	222	0	0	0	0	0
K00558 DNA (cytosine-5)-methyltransferase 1 [EC:2.1.1.37]	12	5	8	11	13	11	3	16	8	9	8	3	79	21	18	10	5	11	7	6	4	11	5	11	10	16	18	14	39	24	45	47	12	5	5	2	3	4	1	5	4	2	3	8	8	13	3	1	2
K00772 5'-methylthioadenosine phosphorylase [EC:2.4.2.28]	2036	1493	2018	1667	1887	2051	1934	2059	1809	2006	2030	2328	1874	1861	1977	1534	1986	1932	1898	2196	1807	1937	1719	1680	1860	2041	2189	1935	1676	1948	1958	1997	2081	1959	2189	1164	2012	2022	2012	1769	1778	1848	1595	1896	1078	1176	1059	1036	1060
K00789 S-adenosylmethionine synthetase [EC:2.5.1.6]	8652	6760	8964	8270	9129	9915	9095	9793	8745	9924	10253	11013	9233	9388	9764	7446	9442	9393	9071	9635	8513	9192	8144	8516	8829	10033	10590	9432	8146	9396	9400	9550	9273	9768	10270	5285	9904	9868	8659	8459	8035	8566	7538	9059	4648	5795	5001	5181	5079
K00797 spermidine synthase [EC:2.5.1.16]	277	175	230	249	300	309	257	267	254	253	295	309	354	244	309	210	283	231	251	247	279	299	223	244	280	292	338	260	276	317	299	296	268	299	305	152	290	236	273	237	199	220	224	241	155	187	147	173	151
K00802 spermine synthase [EC:2.5.1.22]	3	2	2	5	3	18	2	3	5	1	0	0	30	6	5	3	1	0	2	0	1	7	2	3	7	0	4	5	24	10	27	30	5	0	3	0	1	3	0	3	3	0	2	4	4	5	2	0	1
K00815 tyrosine aminotransferase [EC:2.6.1.5]	11057	8984	11315	9872	10774	11558	10736	11156	10147	11455	11241	12748	10391	10574	10785	8407	10948	10950	10759	11906	9800	10795	9533	9840	9987	10508	11874	10818	9080	10628	10854	11282	11391	11513	11866	6187	11908	12016	10520	10172	9698	9521	8641	10632	5321	6631	5542	5775	5686
K00816 kynurenine---oxoglutarate transaminase / cysteine-S-conjugate beta-lyase / glutamine---phenylpyruvate transaminase [EC:2.6.1.7 4.4.1.13 2.6.1.64]	5	1	7	8	11	13	5	3	3	4	2	8	176	2	1	2	6	5	3	5	7	2	3	4	3	3	4	3	14	5	6	9	6	8	2	2	3	6	3	2	2	0	1	6	5	0	3	2	1
K00826 branched-chain amino acid aminotransferase [EC:2.6.1.42]	5596	4076	5185	4375	4870	5059	4931	5093	4744	5218	5578	5992	5570	5097	5769	4135	5029	5020	4454	5368	4415	4818	4358	4600	4907	5417	5631	5235	4689	5035	5291	5202	4848	5014	5509	2976	5380	5470	4599	4526	4477	4163	4285	4792	2294	2911	2510	2649	2636
K00832 aromatic-amino-acid transaminase [EC:2.6.1.57]	0	0	1	0	0	1	0	1	0	1	1	0	0	0	0	1	0	0	3	0	0	0	0	0	0	0	0	0	0	0	2	0	0	0	0	0	0	0	0	1	0	0	0	0	0	0	0	0	0
K00838 aromatic amino acid aminotransferase I / 2-aminoadipate transaminase [EC:2.6.1.57 2.6.1.39 2.6.1.27 2.6.1.5]	0	0	0	0	0	0	0	0	0	0	0	0	0	0	0	0	0	0	0	1	0	0	0	0	0	0	0	0	0	0	0	0	1	0	0	0	0	0	0	0	0	0	0	0	0	0	0	0	0
K00899 5-methylthioribose kinase [EC:2.7.1.100]	4	6	7	8	4	5	6	4	1	4	6	7	0	12	6	1	3	1	8	4	3	9	5	3	5	5	5	3	5	5	9	5	0	10	5	6	2	1	2	0	2	0	1	5	0	0	1	0	0
K01243 adenosylhomocysteine nucleosidase [EC:3.2.2.9]	0	0	0	0	0	0	0	0	0	0	0	0	0	0	0	0	0	0	0	0	0	0	0	0	0	0	0	0	0	0	0	0	0	0	0	0	0	0	0	0	0	0	0	0	0	0	0	0	0
K01244 5'-methylthioadenosine nucleosidase [EC:3.2.2.16]	13	16	43	25	22	40	30	21	16	19	42	15	4	30	35	10	9	15	13	14	32	20	16	29	29	36	22	17	26	37	16	21	10	21	16	11	2	5	2	6	3	5	4	19	0	0	0	0	0
K01251 adenosylhomocysteinase [EC:3.3.1.1]	8587	6322	8263	7236	8485	8978	8441	8560	7693	8647	8707	9439	8138	7847	8770	6840	8066	8288	7684	9076	7504	8089	7494	7473	7869	8303	9144	8240	7518	8254	8572	8722	8575	8041	8981	4583	8904	8729	7625	7379	7255	7496	6678	8081	3773	4784	4198	4149	4306
K01611 S-adenosylmethionine decarboxylase [EC:4.1.1.50]	2848	1939	2740	2082	2587	2606	2267	2381	2304	2463	2878	2515	2316	2645	2737	1883	2518	2362	2356	2301	2134	2206	2088	2054	2317	2601	2783	2229	2115	2290	2526	2453	2301	2307	2675	1137	2386	2223	2119	1874	2018	1997	1903	2222	1168	1322	1202	1232	1196
K01740 O-acetylhomoserine (thiol)-lyase [EC:2.5.1.49]	9	10	12	11	10	8	9	7	9	14	9	10	10	10	4	7	4	15	9	9	16	14	9	12	12	12	9	11	9	9	5	11	12	17	12	7	21	14	12	10	12	13	4	9	6	4	5	5	6
K01760 cysteine-S-conjugate beta-lyase [EC:4.4.1.13]	15	10	18	9	22	25	12	17	17	8	22	15	5	30	19	3	4	7	31	18	18	11	6	17	17	24	26	11	20	13	9	21	10	16	14	2	4	7	1	5	7	4	5	12	5	1	2	5	1
K01761 methionine-gamma-lyase [EC:4.4.1.11]	74	46	69	74	66	77	77	78	72	63	68	74	45	55	62	54	64	70	62	82	90	71	57	55	82	62	99	86	75	91	55	89	82	68	84	40	83	92	69	68	60	60	60	78	23	36	31	29	35
K01762 1-aminocyclopropane-1-carboxylate synthase [EC:4.4.1.14]	3	2	5	1	2	4	2	2	5	2	5	0	1	4	4	0	2	2	3	1	4	1	3	5	1	5	1	1	5	3	1	2	0	1	6	0	1	0	1	0	0	0	1	2	0	0	0	0	0
K01919 glutamate--cysteine ligase [EC:6.3.2.2]	47	32	66	30	52	68	32	46	34	41	75	16	3	64	54	19	11	41	25	12	39	42	24	42	38	68	51	17	44	44	30	37	20	34	22	10	3	11	7	5	2	6	1	32	0	0	0	0	0
K01920 glutathione synthase [EC:6.3.2.3]	0	0	0	0	0	0	0	0	0	0	0	0	0	0	0	0	0	0	0	0	0	0	0	0	0	0	0	0	0	0	0	0	0	0	0	0	0	0	0	0	0	0	0	0	0	0	0	0	0
K05396 D-cysteine desulfhydrase [EC:4.4.1.15]	11	8	11	6	8	10	8	13	12	9	16	5	4	17	12	8	1	7	2	8	10	9	8	10	11	8	11	6	11	14	14	9	8	12	8	2	2	3	1	5	1	1	0	7	0	0	0	0	1
K05933 aminocyclopropanecarboxylate oxidase [EC:1.14.17.4]	84	76	161	94	156	179	66	116	67	79	146	66	17	154	162	79	42	91	101	53	99	130	61	91	134	195	155	89	129	105	94	108	54	91	84	35	16	22	15	18	13	11	17	53	0	0	0	0	0
K08963 methylthioribose-1-phosphate isomerase [EC:5.3.1.23]	10	16	29	19	36	33	31	26	22	37	29	22	79	33	33	19	29	28	25	23	31	17	21	27	21	43	34	16	20	26	27	27	29	30	13	17	20	16	19	19	22	11	13	19	5	14	6	8	12
K08964 methylthioribulose-1-phosphate dehydratase [EC:4.2.1.109]	114	86	95	135	144	156	131	166	162	166	149	197	250	166	212	117	147	157	141	153	136	181	128	161	145	162	177	176	142	171	170	181	140	164	154	79	152	182	142	152	160	172	124	150	77	100	96	80	76
K08967 1,2-dihydroxy-3-keto-5-methylthiopentene dioxygenase [EC:1.13.11.53 1.13.11.54]	2849	1883	2535	2350	2354	2972	2369	2750	2279	2853	2458	2858	2297	2398	2455	2076	2396	2726	2558	3033	2184	2720	2255	2420	2512	2933	3052	2986	2517	2842	2554	2998	2534	2972	2750	1455	2787	3227	2428	2560	2325	2974	1958	2605	1254	1724	1401	1598	1371
K08968 L-methionine (R)-S-oxide reductase [EC:1.8.4.14]	0	0	0	1	0	0	0	0	0	0	0	0	0	0	0	0	0	0	0	0	0	0	0	0	0	0	0	0	0	0	0	0	0	0	0	0	0	0	0	0	0	0	0	0	0	0	0	0	0
K09880 enolase-phosphatase E1 [EC:3.1.3.77]	56	48	65	40	54	58	57	51	61	72	46	53	89	58	55	63	56	49	58	60	63	57	54	56	55	48	71	75	51	52	83	69	42	56	76	25	58	60	67	59	52	49	43	61	32	35	25	42	39
K11204 glutamate--cysteine ligase catalytic subunit [EC:6.3.2.2]	486	352	419	491	491	525	474	482	506	531	544	623	567	544	521	369	528	513	476	557	468	529	405	435	478	510	549	515	424	499	532	547	473	504	533	308	581	574	453	471	405	305	395	455	225	326	249	259	300
K11205 glutamate--cysteine ligase regulatory subunit	1350	975	1170	1126	1216	1348	1179	1243	1170	1349	1213	1344	1304	1110	1131	985	1236	1195	1317	1455	1090	1295	1201	1177	1207	1294	1531	1279	1118	1289	1215	1384	1333	1324	1415	767	1344	1471	1201	1246	1108	1233	1081	1214	614	888	795	765	771
K12339 S-sulfo-L-cysteine synthase (O-acetyl-L-serine-dependent) [EC:2.5.1.144]	0	0	1	0	0	0	0	1	0	0	0	1	0	0	0	0	0	0	0	1	0	0	0	1	0	0	0	0	1	0	0	0	0	0	0	0	0	0	0	0	0	0	0	0	0	1	0	0	0
K12960 5-methylthioadenosine/S-adenosylhomocysteine deaminase [EC:3.5.4.31 3.5.4.28]	0	0	0	0	1	0	1	4	0	2	1	0	0	0	1	0	0	0	0	1	1	0	0	0	0	0	0	0	0	1	0	0	0	1	0	0	1	1	1	0	0	0	1	0	0	0	0	0	0
K14155 cysteine-S-conjugate beta-lyase [EC:4.4.1.13]	2	0	0	0	0	0	2	0	0	0	0	0	0	1	0	0	0	0	0	0	0	0	0	0	0	0	0	0	0	0	0	0	0	0	0	0	0	0	0	0	0	0	0	0	0	0	0	0	0
K16054 methylthioribulose 1-phosphate dehydratase / enolase-phosphatase E1 [EC:4.2.1.109 3.1.3.77]	10	15	16	12	6	17	12	19	11	10	17	6	0	14	11	4	2	11	9	5	11	11	7	8	9	14	12	4	12	10	15	12	6	7	11	5	2	1	3	1	2	0	0	7	0	0	0	0	0
K17216 cystathionine beta-synthase (O-acetyl-L-serine) [EC:2.5.1.134]	0	0	0	0	0	0	0	0	0	0	0	0	0	0	0	0	0	0	0	0	0	0	0	1	0	0	0	0	0	0	0	0	0	0	0	0	0	0	0	0	0	0	0	0	0	0	0	0	0
K17398 DNA (cytosine-5)-methyltransferase 3A [EC:2.1.1.37]	2	3	2	5	3	5	2	3	1	5	8	2	16	5	6	1	2	3	3	0	4	5	5	4	7	11	11	2	8	5	3	4	1	2	3	1	2	0	2	1	1	0	0	4	1	3	0	0	0
K17399 DNA (cytosine-5)-methyltransferase 3B [EC:2.1.1.37]	0	0	0	0	0	0	0	0	0	0	0	0	3	0	0	0	0	0	0	0	0	0	0	0	0	0	0	1	0	0	0	1	0	0	0	0	0	0	0	0	0	0	0	0	0	1	1	1	0
K20772 1-aminocyclopropane-1-carboxylate synthase 1/2/6 [EC:4.4.1.14]	4	1	4	6	6	10	4	4	4	3	7	1	2	5	4	6	1	1	0	2	3	6	2	5	6	6	5	2	11	19	8	5	5	5	19	3	2	1	1	3	0	1	0	4	0	0	0	0	0
K21456 glutathione synthase [EC:6.3.2.3]	677	495	604	592	670	761	701	706	671	757	783	846	788	725	817	619	755	753	699	746	631	775	637	655	708	843	781	793	709	722	810	803	748	773	872	431	773	801	690	674	669	770	613	745	423	480	385	407	377
K21623 L-cystine beta-lyase [EC:4.4.1.35]	2	0	1	1	1	7	0	2	1	2	2	0	0	1	1	2	1	1	1	1	0	0	0	0	0	0	2	0	2	1	1	1	0	1	0	0	0	0	0	0	0	1	0	0	0	0	0	0	0
K22207 L-cysteine desulfhydrase [EC:4.4.1.28]	8	6	17	6	16	13	8	7	7	4	9	8	3	21	10	4	5	8	6	4	8	9	8	9	8	18	6	7	8	4	8	7	5	10	7	1	1	0	0	3	0	4	2	11	0	0	1	0	0
ko00280 Valine, leucine and isoleucine degradation	1300858	911296	1216235	1114033	1255620	1338531	1293345	1323369	1238904	1346166	1406011	1505650	1264982	1262637	1404038	1040287	1331718	1287845	1256648	1387882	1180915	1271192	1187235	1179253	1232256	1278186	1433683	1277622	1123601	1258114	1341876	1311363	1345210	1308144	1446716	739688	1459892	1434523	1273881	1180033	1216513	1064876	1128329	1294372	627492	740398	666064	674001	683274
K00020 3-hydroxyisobutyrate dehydrogenase [EC:1.1.1.31]	1691	1036	1426	1158	1278	1411	1319	1216	1273	1393	1356	1570	1501	1330	1521	1132	1373	1254	1212	1415	1167	1388	1150	1164	1316	1362	1611	1426	1192	1298	1422	1374	1319	1335	1370	758	1445	1474	1451	1268	1261	1266	1240	1310	741	912	888	850	828
K00157 aldehyde oxidase [EC:1.2.3.1]	8	5	7	8	5	4	5	5	3	9	6	6	186	4	7	1	5	6	4	6	4	3	2	8	5	3	8	8	3	4	2	6	2	10	4	5	6	4	8	1	7	5	6	2	2	2	1	8	3
K00253 isovaleryl-CoA dehydrogenase [EC:1.3.8.4]	6364	4348	6002	4496	4945	5494	5188	5129	4928	5160	5485	6077	5136	5285	5523	4330	5350	5270	4929	5782	4486	5246	4447	4527	5025	5488	5897	5406	4728	5280	5487	5665	5150	5544	5751	3149	5469	5811	5324	4850	4707	5246	4496	5090	2657	3359	2987	3194	3038
K00263 leucine dehydrogenase [EC:1.4.1.9]	0	0	0	0	0	0	0	0	0	0	0	0	0	0	0	0	0	0	0	0	0	0	0	0	0	0	0	0	0	0	1	0	0	0	0	0	0	0	0	0	0	0	0	0	0	0	0	0	0
K01968 3-methylcrotonyl-CoA carboxylase alpha subunit [EC:6.4.1.4]	1991	1492	2001	1793	1908	2071	1912	1979	1726	2082	1905	2309	2211	1919	2122	1507	1971	1989	1876	2115	1770	2023	1698	1721	1825	2110	2179	2047	1797	1900	1973	1983	1959	1919	2070	1189	2092	2219	1957	1795	1677	1476	1637	1832	985	1228	1033	1127	1110
K01969 3-methylcrotonyl-CoA carboxylase beta subunit [EC:6.4.1.4]	1984	1355	1810	1655	1797	1963	1723	1850	1759	1899	1977	2133	1929	1920	2060	1513	1938	1823	1776	2004	1723	1897	1625	1690	1871	1997	2212	2033	1563	1907	2066	2011	1876	2039	2084	1048	2049	2088	1913	1796	1685	1845	1554	1746	1094	1212	1057	1138	1093
K05607 methylglutaconyl-CoA hydratase [EC:4.2.1.18]	914	644	868	827	891	950	888	949	888	964	957	1069	961	893	975	718	899	1009	907	1001	788	882	832	791	915	1000	1018	955	795	925	924	919	934	982	1003	477	988	1110	933	952	842	983	751	886	521	620	518	612	538
K08683 3-hydroxyacyl-CoA dehydrogenase / 3-hydroxy-2-methylbutyryl-CoA dehydrogenase [EC:1.1.1.35 1.1.1.178]	6332	4226	5526	4543	5123	5648	5444	5201	5168	5392	5501	6153	5252	4855	5463	4334	5409	5323	5154	5921	4629	5113	4820	4569	5160	5729	6312	5470	4849	5147	5372	5513	5640	5655	5690	3165	5633	5811	5294	4997	4999	5501	4487	5113	2968	3586	3130	3237	3218
K11538 isobutyryl-CoA dehydrogenase [EC:1.3.99.-]	565	396	530	462	458	563	488	531	478	514	530	659	571	542	613	460	523	528	525	591	502	545	459	480	545	550	600	556	471	533	553	569	502	537	540	269	573	618	496	504	485	528	450	524	251	287	298	282	334
K13766 methylglutaconyl-CoA hydratase [EC:4.2.1.18]	1	0	0	0	0	1	0	0	0	0	0	0	0	0	1	0	0	0	0	0	0	0	0	0	0	0	0	0	0	0	0	0	0	0	0	0	0	0	1	0	0	0	0	1	0	0	0	1	1
K18661 malonyl-CoA/methylmalonyl-CoA synthetase [EC:6.2.1.-]	285	210	316	226	247	318	272	291	293	315	286	288	275	292	289	219	271	285	288	302	270	305	272	298	308	303	315	307	256	285	317	281	262	323	313	217	311	321	279	284	264	301	256	294	144	189	160	153	187
ko00290 Valine, leucine and isoleucine biosynthesis	7355	5497	7313	6479	7414	7661	7147	7495	6853	7615	8218	8689	7608	7501	8226	6053	7275	7181	6763	7855	6585	7054	6369	6727	7192	7985	8390	7447	6758	7415	7601	7685	7206	7343	7995	4406	7661	7611	6755	6438	6388	6189	5953	6937	3449	4164	3671	3845	3835
K00053 ketol-acid reductoisomerase [EC:1.1.1.86]	45	54	109	88	171	114	38	85	41	116	156	87	15	112	120	47	35	81	95	47	65	40	42	64	67	118	129	55	86	61	48	73	29	50	67	23	9	10	7	5	6	16	7	38	1	0	0	0	0
K01687 dihydroxy-acid dehydratase [EC:4.2.1.9]	10	1	16	8	21	30	7	13	8	10	9	4	2	17	13	12	1	3	8	3	6	8	3	12	10	11	10	6	8	8	8	9	2	5	11	1	3	5	0	1	0	3	1	7	0	0	0	0	0
K01702 3-isopropylmalate dehydratase [EC:4.2.1.33]	0	0	0	0	0	0	0	1	0	1	0	0	0	1	0	0	0	0	0	0	0	1	0	0	1	0	0	0	0	0	0	0	0	0	1	0	0	0	0	0	3	2	0	0	0	0	0	0	1
K21359 3-isopropylmalate/methylthioalkylmalate dehydratase small subunit [EC:4.2.1.33 4.2.1.170]	3	5	13	7	26	11	5	5	8	10	17	15	1	14	28	4	10	12	17	11	19	6	4	16	11	13	14	6	15	7	6	13	8	14	18	4	2	0	1	0	3	1	1	9	0	0	0	0	0
K21360 3-isopropylmalate/methylthioalkylmalate dehydrogenase [EC:1.1.1.85 1.1.1.-]	10	11	12	8	11	18	10	14	5	13	15	6	3	14	23	7	4	11	9	2	16	9	5	15	12	15	16	6	24	12	13	11	11	9	16	5	3	1	0	1	1	0	1	9	0	0	0	0	0
ko00300 Lysine biosynthesis	85	76	128	87	151	168	67	99	69	94	152	64	32	159	157	54	60	64	114	53	107	99	63	104	97	168	130	61	146	120	98	100	40	93	81	44	23	23	16	27	27	18	17	55	6	6	7	6	3
K00215 4-hydroxy-tetrahydrodipicolinate reductase [EC:1.17.1.8]	6	6	8	5	5	2	1	1	3	4	9	3	1	7	10	2	0	2	2	2	3	5	0	3	4	9	3	3	7	1	6	3	0	4	1	3	0	2	1	0	0	1	0	1	0	0	0	0	0
K00290 saccharopine dehydrogenase (NAD+, L-lysine forming) [EC:1.5.1.7]	0	0	0	1	0	0	0	0	1	1	0	0	0	0	1	0	1	0	2	1	0	0	0	1	0	0	0	0	1	0	0	0	0	0	0	0	0	0	0	0	0	2	0	1	0	0	0	0	0
K00293 saccharopine dehydrogenase (NADP+, L-glutamate forming) [EC:1.5.1.10]	0	0	1	0	0	0	0	0	0	1	0	1	0	0	1	0	0	0	0	0	0	0	0	0	0	1	0	0	1	1	0	0	0	0	0	0	0	1	0	0	1	0	0	0	0	0	0	0	0
K00674 2,3,4,5-tetrahydropyridine-2,6-dicarboxylate N-succinyltransferase [EC:2.3.1.117]	0	0	0	1	0	0	0	0	0	1	0	0	0	0	0	0	0	0	0	0	0	0	0	0	0	0	0	0	0	0	0	0	0	0	0	0	0	0	0	0	0	0	0	0	0	0	0	0	0
K00821 acetylornithine/N-succinyldiaminopimelate aminotransferase [EC:2.6.1.11 2.6.1.17]	1	0	0	1	0	0	1	0	0	0	0	1	0	0	0	0	0	0	0	1	0	0	0	0	0	0	0	0	0	0	0	0	0	0	1	0	0	0	0	0	0	0	1	0	0	0	0	0	0
K00825 kynurenine/2-aminoadipate aminotransferase [EC:2.6.1.7 2.6.1.39]	0	0	0	0	1	2	1	1	0	1	0	0	1	0	1	0	0	0	1	1	2	1	1	0	1	0	4	1	0	0	1	1	0	1	1	0	0	2	0	0	1	0	0	0	1	1	0	0	0
K00841 aminotransferase [EC:2.6.1.-]	0	0	0	0	0	0	0	0	0	0	0	0	0	0	0	0	0	0	0	0	0	0	0	0	0	0	0	0	0	0	0	0	0	0	0	0	0	0	0	0	0	0	0	0	0	0	0	0	0
K01439 succinyl-diaminopimelate desuccinylase [EC:3.5.1.18]	0	0	0	0	0	0	0	0	0	0	0	0	0	0	0	0	1	0	0	0	0	0	0	0	0	0	0	0	0	0	0	0	0	0	0	0	0	0	0	0	0	0	0	0	0	0	0	0	0
K01586 diaminopimelate decarboxylase [EC:4.1.1.20]	14	16	15	13	35	25	9	18	18	11	29	6	7	23	23	9	13	10	27	4	23	17	14	18	18	26	16	11	21	19	10	18	5	15	12	6	5	1	1	3	8	6	2	9	0	0	3	1	0
K01705 homoaconitate hydratase [EC:4.2.1.36]	0	0	0	0	0	0	0	0	0	0	0	0	0	0	0	0	0	0	0	0	0	0	1	0	0	0	0	0	0	0	0	0	0	0	0	0	0	1	0	1	0	0	1	0	0	0	0	0	0
K01714 4-hydroxy-tetrahydrodipicolinate synthase [EC:4.3.3.7]	11	5	12	3	10	20	10	8	5	6	14	7	0	15	16	1	2	5	8	7	7	6	8	9	5	12	8	4	7	10	9	7	2	8	5	3	1	1	3	4	1	0	0	6	0	0	0	1	0
K01778 diaminopimelate epimerase [EC:5.1.1.7]	13	11	16	15	13	21	9	10	5	9	23	6	7	25	16	10	11	6	13	3	20	14	12	16	15	32	18	5	16	11	4	15	7	13	15	4	0	5	2	3	1	4	2	8	0	1	1	0	0
K01928 UDP-N-acetylmuramoyl-L-alanyl-D-glutamate--2,6-diaminopimelate ligase [EC:6.3.2.13]	0	0	0	0	0	0	0	0	0	0	0	0	1	0	0	0	0	0	0	0	0	0	0	0	0	0	0	0	0	0	0	0	0	0	0	0	0	0	0	0	0	0	0	0	0	0	0	0	0
K01929 UDP-N-acetylmuramoyl-tripeptide--D-alanyl-D-alanine ligase [EC:6.3.2.10]	1	0	1	0	0	0	0	0	0	0	0	0	0	0	0	0	0	0	0	0	0	0	0	0	0	0	0	0	0	0	0	0	0	0	0	0	0	0	0	0	0	0	0	0	0	0	0	0	0
K05824 homoisocitrate dehydrogenase [EC:1.1.1.87]	0	0	0	1	0	2	0	0	2	1	0	0	0	0	0	0	1	0	1	1	1	0	1	0	1	0	0	1	1	0	1	0	0	3	0	0	0	0	0	0	2	0	2	0	0	0	1	0	0
K05830 LysW-gamma-L-lysine/LysW-L-ornithine aminotransferase [EC:2.6.1.118 2.6.1.-]	0	0	0	0	0	1	0	0	0	0	0	0	0	0	0	0	0	0	0	0	0	0	0	0	0	0	0	0	0	0	0	0	0	0	0	0	0	0	0	0	0	0	0	0	0	0	0	0	0
K10206 LL-diaminopimelate aminotransferase [EC:2.6.1.83]	6	7	9	6	11	21	7	11	3	6	17	5	1	19	27	6	5	8	13	7	12	12	4	11	10	8	14	6	22	17	10	10	2	10	5	2	0	0	0	1	1	1	0	3	0	0	0	0	0
K14267 N-succinyldiaminopimelate aminotransferase [EC:2.6.1.17]	0	1	0	0	0	0	0	0	0	0	0	0	0	0	0	0	0	0	0	0	0	0	0	0	1	0	0	0	1	2	0	0	0	0	0	1	0	0	0	0	1	0	0	0	0	0	0	0	0
K17450 homoaconitase [EC:4.2.1.-]	1	0	3	2	5	3	8	3	7	5	2	5	6	4	2	2	3	0	4	1	2	2	2	3	6	7	7	4	5	2	6	7	8	1	4	6	6	1	3	3	5	1	2	2	5	4	2	4	3
ko00310 Lysine degradation	103231	72456	96397	87664	95198	105901	96843	101835	94936	103569	106008	119580	105294	101233	110383	81502	102273	99303	96859	108289	90296	100052	87641	90614	96852	105044	113359	103368	89976	98970	104207	104777	100450	104156	111654	57882	107908	109407	100952	93026	91288	92566	84095	96500	51528	62983	55784	57970	57489
K00137 aminobutyraldehyde dehydrogenase [EC:1.2.1.19]	0	0	0	1	0	0	0	0	0	0	0	0	1	0	0	0	0	0	0	0	0	0	0	0	0	0	0	0	0	0	0	0	0	0	0	0	0	0	0	0	0	0	0	0	0	0	0	0	0
K00471 gamma-butyrobetaine dioxygenase [EC:1.14.11.1]	4038	2799	3677	3352	3924	4323	4026	3814	3635	3940	4065	4495	3708	3882	4421	3050	4158	3921	3943	4207	3397	3876	3408	3362	3962	3898	4593	3953	3558	3945	4126	4270	3898	3969	4543	1887	4028	4238	4162	3596	3618	3576	3253	3500	1988	2360	2082	2306	2239
K00473 procollagen-lysine,2-oxoglutarate 5-dioxygenase 1 [EC:1.14.11.4]	3	0	1	2	2	5	1	7	0	0	0	0	111	2	2	2	3	0	0	0	1	1	2	2	5	0	7	7	16	7	11	14	1	0	0	0	0	1	2	0	1	0	0	1	9	7	1	1	4
K00474 trimethyllysine dioxygenase [EC:1.14.11.8]	91	63	62	66	81	84	64	82	72	82	95	103	77	59	80	67	77	60	65	88	93	80	65	74	93	92	94	84	92	81	76	63	79	84	103	34	79	112	63	72	80	76	52	66	34	39	52	48	41
K00824 D-alanine transaminase [EC:2.6.1.21]	1	0	0	0	1	1	1	1	0	0	0	1	1	1	1	1	0	0	0	1	1	1	1	0	0	1	2	0	0	2	4	1	0	2	1	0	0	2	0	1	0	1	2	0	1	0	0	0	0
K01582 lysine decarboxylase [EC:4.1.1.18]	0	0	0	0	0	0	0	0	0	0	0	0	0	0	0	0	0	0	0	0	0	0	0	0	0	0	0	0	0	0	0	0	0	0	0	0	0	0	2	0	0	0	0	0	1	0	0	0	0
K03897 lysine N6-hydroxylase [EC:1.14.13.59]	0	0	0	0	0	0	0	0	0	0	0	0	0	0	0	0	0	1	0	0	0	0	0	0	0	0	0	0	0	0	0	0	0	0	0	0	0	0	0	0	0	0	0	0	0	0	0	0	0
K06101 [histone H3]-lysine4 N-trimethyltransferase ASH1L [EC:2.1.1.354]	876	657	934	909	1020	1105	1097	1127	1065	1149	1279	1301	1148	1115	1259	866	1064	1094	1037	1086	1053	1036	964	994	997	1055	1259	1089	980	987	1136	1030	1084	1094	1201	619	1232	1243	1029	965	887	610	951	985	492	601	494	480	541
K09186 [histone H3]-lysine4 N-trimethyltransferase MLL1 [EC:2.1.1.354]	284	178	253	201	213	223	226	212	186	216	169	208	218	179	167	164	192	176	268	274	202	226	222	194	232	235	320	222	209	212	206	229	226	258	237	82	245	267	191	248	184	225	157	187	133	173	159	148	151
K09187 [histone H3]-lysine4 N-trimethyltransferase MLL2 [EC:2.1.1.354]	3	0	0	3	9	5	9	1	1	0	0	4	78	1	14	3	0	0	0	1	3	2	2	1	2	0	33	31	15	27	26	14	2	0	0	0	0	1	2	0	1	0	0	6	7	13	1	6	2
K09188 [histone H3]-lysine4 N-trimethyltransferase MLL3 [EC:2.1.1.354]	1053	755	1051	1036	1081	1141	1128	1231	1100	1191	1368	1473	1324	1145	1348	950	1063	1168	1076	1153	1057	1141	975	958	1050	1048	1254	1209	1025	1117	1114	1057	1102	1116	1207	585	1298	1307	942	958	907	582	959	1007	491	619	533	590	533
K09189 [histone H3]-lysine4 N-trimethyltransferase MLL5 [EC:2.1.1.354]	1407	1047	1222	1446	1451	1568	1486	1604	1551	1728	1761	1971	1732	1590	1749	1193	1622	1516	1399	1496	1449	1481	1348	1261	1479	1519	1765	1594	1362	1507	1452	1377	1434	1621	1663	846	1725	1706	1432	1357	1302	722	1309	1345	723	858	761	802	838
K09251 putrescine aminotransferase [EC:2.6.1.82]	0	0	0	0	0	0	0	0	0	0	0	0	0	0	0	0	0	0	0	0	0	0	0	0	0	0	0	1	1	0	0	0	0	0	0	0	0	0	0	0	0	0	2	0	1	0	0	0	0
K11419 [histone H3]-lysine9 N-trimethyltransferase SUV39H [EC:2.1.1.355]	120	76	81	83	99	106	117	103	87	117	105	102	101	80	109	105	89	105	95	101	83	101	75	85	92	110	102	89	77	108	93	99	88	106	129	46	109	139	92	90	97	77	86	93	60	55	58	62	46
K11420 [histone H3]-lysine9 N-trimethyltransferase EHMT [EC:2.1.1.355]	91	74	66	75	71	89	77	80	70	99	78	84	649	79	117	69	107	77	69	79	74	77	88	84	86	96	115	99	91	100	100	96	76	90	83	36	71	80	55	71	56	67	61	65	45	52	29	36	44
K11421 [histone H3]-lysine9 N-trimethyltransferase SETDB1 [EC:2.1.1.355]	35	26	38	35	35	53	31	52	28	46	33	43	107	34	35	27	33	37	38	40	32	39	37	35	43	42	41	49	45	50	43	47	28	46	33	25	64	62	33	32	27	32	32	43	21	25	18	17	22
K11422 [histone H3]-lysine4 N-trimethyltransferase SETD1 [EC:2.1.1.354]	566	423	548	541	620	658	636	672	603	670	721	765	810	664	756	570	622	669	590	660	535	688	597	554	667	626	745	666	612	677	680	601	587	566	701	384	715	729	567	538	645	537	550	629	291	364	339	323	290
K11423 [histone H3]-dimethyl-L-lysine36 N-methyltransferase [EC:2.1.1.358]	109	57	96	86	84	96	72	99	112	115	118	122	218	88	129	91	80	108	89	98	100	95	86	78	92	107	98	109	90	118	99	100	74	104	98	60	131	108	84	92	70	50	111	98	57	43	27	48	34
K11424 [histone H3]-lysine36 N-dimethyltransferase NSD2 [EC:2.1.1.357]	315	262	299	354	354	380	373	405	412	389	438	478	404	379	403	315	328	366	370	423	352	381	327	315	347	367	470	396	352	392	380	369	333	384	426	222	462	432	341	364	333	311	290	354	176	256	217	185	180
K11425 [histone H3]-lysine36 N-dimethyltransferase NSD3 [EC:2.1.1.357]	1	0	0	1	1	1	3	0	0	0	0	0	44	1	1	0	3	0	0	0	0	1	0	0	0	1	8	4	8	4	4	1	0	0	0	0	0	0	1	0	1	0	0	1	1	3	1	0	1
K11426 [histone H3]-lysine4/36 N-trimethyltransferase SMYD [EC:2.1.1.354 2.1.1.357]	826	640	775	769	749	844	813	852	788	790	861	1025	917	815	1010	670	792	902	838	847	789	853	731	746	811	905	904	827	688	781	848	803	791	836	909	461	784	891	858	810	745	775	645	803	400	486	450	408	409
K11427 [histone H3]-lysine79 N-trimethyltransferase [EC:2.1.1.360]	2189	1698	2143	2064	2153	2383	2204	2264	2148	2402	2614	2732	2373	2220	2520	1694	2200	2268	2137	2280	2111	2179	1962	1907	2168	2439	2537	2294	1909	2044	2380	2214	2129	2367	2471	1362	2495	2605	2074	2010	1962	1375	1895	2075	1065	1358	1162	1077	1115
K11428 [histone H4]-lysine20 N-methyltransferase SETD8 [EC:2.1.1.361]	365	241	351	285	300	307	308	293	312	297	329	363	365	332	373	234	285	265	277	326	324	323	248	289	324	333	356	312	335	279	292	356	293	289	348	171	289	313	303	272	281	267	281	292	127	196	163	180	171
K11429 [histone H4]-N-methyl-L-lysine20 N-methyltransferase [EC:2.1.1.362]	137	96	140	158	184	190	152	140	163	164	160	191	271	154	160	111	178	153	150	145	132	127	141	125	162	151	175	189	126	166	153	177	149	183	132	117	156	176	157	143	155	119	137	157	71	75	89	71	85
K11430 [histone H3]-lysine27 N-trimethyltransferase EZH2 [EC:2.1.1.356]	269	214	293	356	392	396	380	389	397	439	423	477	424	369	436	298	376	430	369	375	406	338	360	330	351	388	373	399	325	415	397	390	341	403	400	218	450	423	326	365	340	285	297	346	170	200	183	144	172
K11431 [histone H3]-lysine4 N-trimethyltransferase SETD7 [EC:2.1.1.354]	0	0	0	0	0	0	0	0	0	0	0	0	1	0	1	0	0	0	0	0	0	1	1	0	0	0	4	1	5	1	5	2	1	0	0	0	0	0	0	0	0	0	0	0	0	0	1	1	0
K11432 [histone H3]-lysine9 N-trimethyltransferase PRDM2 [EC:2.1.1.355]	0	0	0	1	1	2	0	0	1	0	0	0	58	0	1	1	0	0	0	0	0	0	0	2	0	0	0	2	3	1	6	5	0	0	0	0	1	0	0	0	0	0	0	0	1	0	0	0	0
K11433 [histone H3]-lysine36 N-dimethyltransferase SETMAR [EC:2.1.1.357]	2641	2034	2524	2578	2715	2970	2757	2943	2822	3149	3200	3158	2920	2834	3118	2190	2790	2797	2848	3017	2663	2942	2589	2541	2771	3030	3504	2963	2498	2892	2878	2788	2762	3008	3213	1552	3300	3247	2682	2698	2473	2351	2435	2612	1338	1663	1461	1502	1635
K11703 collagen beta-1,O-galactosyltransferase [EC:2.4.1.50]	203	148	184	196	217	231	227	188	218	217	229	234	337	246	261	192	237	235	208	241	177	203	186	185	178	227	230	236	182	217	240	239	219	198	254	117	250	239	216	190	182	203	183	199	126	130	109	112	145
K13645 procollagen-lysine,2-oxoglutarate 5-dioxygenase 2 [EC:1.14.11.4]	0	0	0	0	0	0	0	0	0	0	0	0	6	1	0	0	0	0	0	0	0	0	0	0	0	0	0	0	1	0	0	2	0	0	0	0	0	0	0	0	0	0	0	0	1	2	0	2	0
K13646 lysyl hydroxylase/galactosyltransferase/glucosyltransferase [EC:1.14.11.4 2.4.1.50 2.4.1.66]	1	0	0	1	5	3	2	1	2	1	2	0	217	5	1	0	0	0	0	2	2	4	3	1	0	0	15	14	8	15	13	13	0	0	1	1	0	0	1	0	2	0	1	2	5	3	0	1	2
K13647 procollagen-lysine,2-oxoglutarate 5-dioxygenase, invertebrate [EC:1.14.11.4]	106	90	124	112	132	157	120	152	158	161	144	168	126	167	160	140	131	162	141	145	140	157	114	149	156	169	152	149	146	130	130	154	132	164	181	98	133	192	124	123	116	128	99	144	64	80	86	73	72
K14157 alpha-aminoadipic semialdehyde synthase [EC:1.5.1.8 1.5.1.9]	3058	2327	2917	2769	3049	3187	3006	3286	3169	3414	3601	3829	3345	3390	3731	2488	3334	3099	2952	3061	2807	3011	2592	2718	3083	3140	3424	3088	2656	3010	3243	3126	2983	3158	3478	1806	3463	3420	3075	2785	2793	2321	2630	2914	1583	1838	1681	1629	1783
K14959 [histone H3]-lysine4 N-trimethyltransferase MLL4 [EC:2.1.1.354]	3	0	0	1	6	0	0	0	3	0	0	0	176	2	4	1	2	0	0	3	2	1	2	0	1	0	5	8	12	8	8	8	0	0	0	0	1	0	0	0	0	0	0	2	1	9	1	1	0
K15588 [histone H3]-lysine36 N-dimethyltransferase NSD1 [EC:2.1.1.357]	6	0	3	6	4	4	3	8	4	2	5	5	93	9	9	6	7	2	7	2	4	8	7	5	7	3	9	13	10	17	20	16	4	2	3	2	3	7	2	3	5	3	2	8	5	3	1	2	5
K15736 (S)-2-hydroxyglutarate dehydrogenase [EC:1.1.5.13]	0	0	1	0	0	0	0	0	0	0	0	0	0	0	0	0	0	0	0	0	0	0	0	0	0	0	0	0	0	0	0	0	1	0	0	0	0	1	0	1	0	0	0	2	0	0	1	1	0
K15791 probable 2-oxoglutarate dehydrogenase E1 component DHKTD1 [EC:1.2.4.2]	914	650	829	923	977	1090	970	1084	959	1063	1124	1295	1044	1059	1222	780	977	1088	924	1090	840	1085	871	938	925	1075	1152	1080	953	958	1033	1027	1062	1127	1132	590	1168	1178	1063	933	912	913	824	1004	481	673	580	592	540
K17451 [histone H3]-lysine27 N-trimethyltransferase EZH1 [EC:2.1.1.356]	0	1	2	0	4	4	7	1	4	1	4	9	53	2	0	4	1	1	2	3	3	2	10	1	2	4	6	5	5	7	6	3	6	2	0	1	2	3	5	6	2	5	1	3	2	5	4	2	3
K18201 hydroxylysine kinase [EC:2.7.1.81]	94	57	96	93	88	123	80	98	97	87	102	117	87	86	105	83	68	94	83	87	69	81	76	63	86	103	97	83	91	99	87	77	98	97	110	53	101	111	110	86	85	79	71	65	39	59	40	57	54
K18202 5-phosphonooxy-L-lysine phospho-lyase [EC:4.2.3.134]	25	16	29	25	41	29	32	29	34	31	39	47	53	34	34	20	23	28	25	30	19	28	23	20	31	30	46	38	25	37	33	34	25	21	30	14	32	30	29	32	19	14	29	37	12	18	22	11	9
K18494 [histone H3]-lysine9 N-trimethyltransferase SETDB2 [EC:2.1.1.355]	0	0	0	0	0	0	0	0	0	0	0	0	46	1	0	0	0	0	0	0	0	0	0	0	0	0	1	2	1	0	0	1	1	0	0	0	0	0	0	0	0	0	0	0	2	1	1	1	0
K18826 calmodulin-lysine N-methyltransferase [EC:2.1.1.60]	804	558	748	654	707	830	728	699	801	734	823	962	786	840	873	619	776	727	759	814	671	727	682	641	759	798	874	791	652	707	776	745	736	756	768	411	831	813	754	646	737	694	611	737	342	446	429	417	447
K20795 [histone H4]-lysine20 N-methyltransferase PRDM6 [EC:2.1.1.361]	0	0	0	0	0	0	0	0	0	0	0	0	0	0	0	0	0	0	0	0	0	0	0	0	0	0	0	0	0	0	0	0	0	0	0	0	0	0	0	0	0	0	0	0	0	0	0	0	1
K20796 [histone H3]-lysine4 N-trimethyltransferase PRDM7/9 [EC:2.1.1.354]	70	48	86	64	76	83	73	90	64	73	61	86	89	63	72	65	75	50	92	84	56	90	75	74	67	88	84	71	75	81	82	71	78	80	85	36	85	91	95	73	79	74	64	61	28	39	43	45	31
K21672 2,4-diaminopentanoate dehydrogenase [EC:1.4.1.12 1.4.1.26]	0	0	0	0	0	1	0	0	2	0	0	1	1	2	1	1	1	0	3	1	1	2	2	0	0	0	11	1	3	1	5	3	3	3	1	2	1	0	1	0	1	2	0	1	0	1	0	0	1
ko00220 Arginine biosynthesis	135218	101893	133726	124628	142589	154511	142857	145772	138313	148871	152743	167832	143848	143161	153091	112651	148653	140745	143119	155090	130740	140297	126849	130897	138681	146068	160224	139953	124132	139128	146399	146209	147980	144775	157397	84692	150887	144428	146710	128937	130427	131881	114681	133574	76402	89548	78841	78228	82696
K00145 N-acetyl-gamma-glutamyl-phosphate reductase [EC:1.2.1.38]	6	8	7	4	7	5	0	11	0	5	4	5	0	9	12	5	2	8	7	3	8	2	4	3	3	3	5	3	9	5	5	5	1	7	4	1	2	0	1	0	0	0	0	3	0	0	0	0	0
K00611 ornithine carbamoyltransferase [EC:2.1.3.3]	17	10	18	20	38	27	8	17	12	12	20	10	4	28	16	13	7	14	16	6	9	13	13	11	20	23	32	13	22	15	16	11	7	18	13	4	2	5	6	2	3	2	0	5	0	0	0	1	0
K00618 amino-acid N-acetyltransferase [EC:2.3.1.1]	0	0	0	0	0	0	0	0	0	0	0	0	0	0	0	0	0	0	0	0	0	0	0	0	0	0	0	0	0	0	0	0	0	0	0	0	0	0	0	0	0	0	0	0	0	0	0	0	0
K00620 glutamate N-acetyltransferase / amino-acid N-acetyltransferase [EC:2.3.1.35 2.3.1.1]	1	3	5	6	4	7	1	4	1	2	8	2	2	7	5	1	2	4	1	2	2	4	3	5	4	1	10	3	2	3	5	1	3	3	6	0	1	0	1	1	1	1	3	3	0	0	0	0	0
K00818 acetylornithine aminotransferase [EC:2.6.1.11]	13	12	24	15	19	17	8	15	8	7	21	2	2	20	16	3	8	7	8	11	8	9	12	11	8	22	13	13	10	10	13	10	4	17	7	6	4	2	0	0	1	2	1	8	0	0	0	1	0
K00930 acetylglutamate kinase [EC:2.7.2.8]	6	2	9	3	6	6	5	7	4	2	2	0	0	11	8	4	1	7	7	4	2	0	2	2	1	9	8	2	7	6	3	5	2	1	3	1	1	3	2	0	0	1	0	1	0	0	0	0	0
K01438 acetylornithine deacetylase [EC:3.5.1.16]	39	38	35	41	57	59	40	47	40	58	45	65	32	52	35	49	57	55	36	47	46	52	45	67	40	64	49	52	44	49	41	43	49	61	34	29	43	46	40	50	35	30	32	60	22	28	23	25	20
K01476 arginase [EC:3.5.3.1]	570	354	582	476	578	591	513	559	545	583	584	608	517	505	573	432	517	515	589	638	514	571	545	528	545	562	638	579	520	525	527	536	583	614	588	342	589	586	542	529	492	513	422	545	299	367	294	342	368
K01478 arginine deiminase [EC:3.5.3.6]	0	0	0	0	0	0	0	0	0	0	1	0	0	0	0	0	0	0	0	0	0	0	0	0	0	0	0	0	0	0	0	0	0	0	0	0	0	0	0	0	0	0	0	0	0	0	0	0	0
K01941 urea carboxylase [EC:6.3.4.6]	2	1	1	1	0	0	0	0	1	1	0	0	0	0	0	0	2	0	2	0	0	0	1	0	0	1	0	2	0	2	1	2	0	0	0	0	0	0	1	0	0	1	0	2	2	0	0	0	1
K11067 N-acetylglutamate synthase [EC:2.3.1.1]	0	0	0	0	0	0	0	0	0	0	0	0	3	0	0	0	0	0	0	0	0	0	0	0	0	0	0	0	0	0	0	1	0	0	0	0	0	0	0	0	0	0	0	0	0	0	0	0	0
K12659 N-acetyl-gamma-glutamyl-phosphate reductase / acetylglutamate kinase [EC:1.2.1.38 2.7.2.8]	0	0	0	0	0	4	1	0	0	0	0	0	0	0	1	2	1	1	0	0	0	1	0	1	0	1	0	1	0	0	0	0	0	2	0	0	0	0	2	0	0	0	0	0	0	0	0	0	0
K13240 nitric-oxide synthase, brain [EC:1.14.13.39]	0	1	4	1	4	5	4	0	1	1	0	0	0	0	0	0	0	1	2	1	0	0	0	0	1	2	0	0	1	0	0	1	1	2	0	0	1	0	1	0	0	0	0	1	0	0	0	2	0
K13241 nitric-oxide synthase, inducible [EC:1.14.13.39]	1	0	0	0	0	0	0	0	0	0	1	0	12	0	1	1	0	2	0	0	0	0	0	0	1	0	0	0	1	0	0	1	1	0	0	0	0	0	1	0	1	0	1	0	0	0	0	0	2
K13242 nitric-oxide synthase, endothelial [EC:1.14.13.39]	0	0	0	0	0	0	1	0	0	0	0	0	119	0	0	0	0	0	0	1	0	0	4	0	0	0	5	3	1	1	2	0	0	0	0	0	1	0	1	1	0	0	0	0	0	0	0	0	0
K13427 nitric-oxide synthase, plant [EC:1.14.13.39]	1	0	0	3	4	3	1	4	2	0	2	2	1	6	1	4	0	0	4	0	2	2	1	6	1	2	2	2	3	2	4	3	0	4	3	0	0	0	0	0	0	0	0	0	0	0	0	0	0
K14677 aminoacylase [EC:3.5.1.14]	1922	1304	1671	1413	1663	1849	1730	1771	1691	1800	1850	1976	1720	1634	2015	1491	1771	1871	1719	1880	1558	1651	1547	1540	1678	1805	2095	1854	1518	1715	1792	1789	1861	1718	1973	1035	1857	1891	1706	1550	1662	1757	1519	1694	808	1066	961	920	932
K14682 amino-acid N-acetyltransferase [EC:2.3.1.1]	1	2	2	5	3	3	1	3	4	2	5	3	0	4	4	4	0	2	2	2	4	7	2	3	3	3	2	2	7	1	5	1	1	2	4	2	0	1	0	1	0	1	0	2	0	0	0	0	0
ko00330 Arginine and proline metabolism	104919	76999	102429	95993	105633	117048	107188	111995	102770	113847	113982	129838	119751	109460	115362	86961	110945	107344	106666	119424	96860	108635	95081	99941	103896	111839	120613	108872	95002	106122	111760	112991	110385	111462	118596	64043	114045	113721	109163	100963	96986	99715	87668	103646	56422	69350	59545	61317	62214
K00147 glutamate-5-semialdehyde dehydrogenase [EC:1.2.1.41]	0	0	0	0	1	0	0	0	0	0	0	0	0	1	0	0	0	0	1	0	1	0	0	0	0	0	0	0	3	1	0	0	0	0	0	0	0	0	0	0	0	0	0	0	0	0	0	0	0
K00286 pyrroline-5-carboxylate reductase [EC:1.5.1.2]	99	56	87	99	79	88	103	118	74	78	111	86	252	87	120	64	80	84	90	77	64	80	83	82	85	108	121	113	85	127	94	102	96	98	103	47	59	99	76	63	80	65	54	73	40	76	31	55	42
K00316 spermidine dehydrogenase [EC:1.5.99.6]	0	0	0	0	0	0	0	0	0	0	0	0	0	0	0	0	0	0	0	0	0	0	0	0	0	0	0	0	0	0	0	0	0	0	0	0	0	0	0	0	0	0	0	0	0	0	0	0	0
K00318 proline dehydrogenase [EC:1.5.5.2]	1313	924	1230	1091	1208	1307	1144	1276	1141	1180	1383	1368	1279	1354	1417	1031	1206	1247	1233	1189	1051	1169	974	1046	1216	1356	1401	1226	1017	1223	1189	1249	1076	1233	1355	653	1199	1307	1134	1087	1130	1041	957	1092	484	648	543	636	604
K00472 prolyl 4-hydroxylase [EC:1.14.11.2]	1994	1502	1791	2114	2023	2369	2032	2321	2038	2490	2296	2711	2369	2239	2481	1802	2081	2274	2022	2403	1738	2267	1924	2105	2074	2493	2473	2319	1977	2287	2166	2356	2158	2333	2327	1231	2319	2620	2017	2138	1859	2146	1716	2312	1058	1338	1125	1190	1087
K00657 diamine N-acetyltransferase [EC:2.3.1.57]	2	0	0	2	5	3	1	0	2	0	0	1	402	1	2	0	0	0	0	1	1	1	2	0	0	0	6	6	8	13	5	3	1	0	0	1	3	0	1	0	0	0	0	5	7	5	0	1	5
K00819 ornithine--oxo-acid transaminase [EC:2.6.1.13]	1804	1294	1638	1627	1823	2019	1841	1812	1703	1828	1910	2190	2079	1805	2088	1470	1877	1766	1748	1944	1686	1748	1567	1559	1777	1799	2069	1954	1649	1785	2004	1993	1851	1879	2077	1105	1976	1917	1912	1797	1688	1489	1558	1787	982	1103	1016	1030	1010
K00840 succinylornithine aminotransferase [EC:2.6.1.81]	0	0	1	0	0	0	0	0	0	0	0	0	0	0	0	0	0	0	0	0	1	0	0	0	0	0	0	0	0	0	0	0	0	0	0	0	0	0	0	0	0	0	0	0	0	0	0	0	0
K00931 glutamate 5-kinase [EC:2.7.2.11]	1	1	0	0	0	0	1	0	2	1	0	0	0	0	0	0	0	1	0	0	0	1	1	0	0	0	0	0	0	0	0	0	0	1	0	0	0	0	0	0	0	0	0	0	0	0	0	0	0
K00933 creatine kinase [EC:2.7.3.2]	3629	2470	3184	2994	3190	3498	3389	3876	3325	3805	3706	4142	10990	3451	3953	3255	3472	3738	3053	4006	2964	3687	3210	3390	3495	3815	3890	3737	3312	3666	3669	3758	3364	3865	3835	2218	3738	4281	3363	3405	3244	3857	2952	3699	1711	2309	1845	2138	1815
K00934 arginine kinase [EC:2.7.3.3]	3284	2225	3024	2784	3001	3457	3063	3083	2860	3117	3309	3793	2905	3181	3268	2607	3262	3117	3052	3441	2775	3097	2718	2662	3105	3442	3704	3194	2874	3238	3389	3354	3299	3259	3565	1826	3286	3317	3286	2893	2889	3179	2661	3145	1723	2074	1785	1900	1935
K01259 proline iminopeptidase [EC:3.4.11.5]	8	7	12	6	11	20	8	9	5	7	9	4	8	14	9	8	6	7	7	5	7	7	6	5	3	10	15	4	10	12	6	17	4	2	3	2	1	1	1	2	2	2	2	2	1	1	0	0	2
K01426 amidase [EC:3.5.1.4]	13	8	8	12	21	22	7	15	8	9	18	7	3	23	20	5	7	17	6	9	10	9	14	11	8	23	15	11	9	12	9	11	7	13	5	3	2	1	2	0	2	5	2	10	0	0	0	0	0
K01470 creatinine amidohydrolase [EC:3.5.2.10]	0	0	0	0	0	0	0	0	0	0	0	0	0	0	0	0	0	0	0	0	0	0	0	0	0	0	0	0	0	0	0	0	0	0	0	0	0	0	0	0	0	0	0	0	0	0	0	0	0
K01473 N-methylhydantoinase A [EC:3.5.2.14]	0	1	0	0	0	0	1	0	0	0	0	0	0	0	0	0	0	0	0	0	0	0	0	0	0	0	0	0	0	0	0	0	0	0	0	0	0	0	0	0	0	0	0	0	0	0	0	0	0
K01480 agmatinase [EC:3.5.3.11]	0	0	0	1	3	1	0	0	2	0	0	0	0	0	1	0	1	0	0	0	0	0	0	0	0	1	1	1	2	3	3	2	0	0	0	0	0	0	1	2	1	1	0	0	0	0	1	0	0
K01581 ornithine decarboxylase [EC:4.1.1.17]	7450	5734	7491	7552	8500	8822	8539	9334	8444	9486	9835	10900	9590	8456	9254	7040	8825	8776	8153	9084	7760	8605	7706	7851	7910	8579	9547	8895	7355	8124	8707	8496	9174	9125	9434	5243	10214	9622	7846	8029	7669	7062	7329	8543	3889	4896	4053	4193	4223
K01583 arginine decarboxylase [EC:4.1.1.19]	43	41	82	49	57	62	31	41	40	51	82	18	63	94	72	27	18	37	45	15	38	34	26	46	38	75	75	30	38	46	29	33	20	24	35	13	1	7	4	5	2	9	10	47	0	1	0	0	1
K01584 arginine decarboxylase [EC:4.1.1.19]	1	0	1	0	0	0	0	0	0	1	0	0	0	0	0	0	0	0	0	0	0	0	0	1	0	1	0	0	0	0	0	0	0	0	0	0	0	0	0	0	0	0	0	0	0	0	0	0	0
K01585 arginine decarboxylase [EC:4.1.1.19]	0	0	1	1	0	0	0	0	1	4	1	2	0	4	4	0	3	6	0	4	1	1	3	0	0	4	1	3	0	1	0	3	3	1	3	0	5	1	2	2	2	0	4	1	1	0	1	1	1
K01750 ornithine cyclodeaminase [EC:4.3.1.12]	0	0	0	0	0	1	0	0	0	0	0	0	0	0	0	1	0	0	0	0	0	0	0	0	0	0	0	0	0	0	0	0	0	0	0	0	0	0	0	0	0	0	0	0	0	0	0	0	0
K03343 putrescine oxidase [EC:1.4.3.10]	0	0	0	0	0	0	0	0	0	0	0	0	0	1	0	0	0	0	0	0	0	0	0	0	0	0	0	0	0	0	0	0	0	0	0	0	0	0	0	0	0	0	0	0	0	0	0	0	0
K05526 succinylglutamate desuccinylase [EC:3.5.1.96]	0	0	0	0	0	0	0	0	0	2	0	0	0	0	0	0	0	0	0	0	0	0	0	0	0	0	0	0	0	0	0	0	0	0	0	0	0	0	0	0	0	0	0	0	0	0	0	0	0
K05604 beta-Ala-His dipeptidase [EC:3.4.13.20]	0	0	0	0	0	0	0	0	0	0	1	0	22	0	0	0	1	1	0	0	0	0	0	0	0	1	0	1	0	0	0	0	0	0	0	0	1	0	0	1	0	2	0	0	0	0	0	0	0
K06447 succinylglutamic semialdehyde dehydrogenase [EC:1.2.1.71]	0	0	0	0	0	0	0	0	0	0	0	0	0	0	0	0	0	0	0	0	0	0	0	0	0	0	1	0	0	0	0	0	0	0	0	0	0	0	0	0	0	0	0	0	0	0	0	0	0
K08660 cytosolic nonspecific dipeptidase [EC:3.4.13.18]	524	359	508	570	619	722	553	757	581	751	627	856	1108	700	645	579	602	711	503	692	548	776	503	676	601	729	682	692	563	638	654	729	654	670	646	412	673	743	598	657	522	660	486	717	327	477	326	378	314
K09471 gamma-glutamylputrescine oxidase [EC:1.4.3.-]	0	0	0	0	0	0	0	0	0	0	0	0	1	0	0	0	0	0	0	0	0	0	0	0	0	0	0	0	0	0	0	0	0	0	0	0	0	0	0	0	0	0	0	0	0	0	0	0	0
K09472 4-(gamma-glutamylamino)butanal dehydrogenase [EC:1.2.1.99]	0	0	0	0	0	0	0	0	1	0	1	0	0	0	0	0	0	0	0	0	0	0	0	0	0	0	0	0	0	0	0	0	0	1	0	0	0	0	0	1	0	0	0	0	0	0	0	0	0
K10536 agmatine deiminase [EC:3.5.3.12]	4	11	6	6	9	9	4	4	7	5	14	4	1	7	4	2	3	2	4	4	11	8	5	14	5	10	5	2	9	8	4	6	7	4	3	3	1	4	1	0	0	2	0	2	0	0	0	0	0
K11142 cytosol aminopeptidase [EC:3.4.11.1 3.4.11.5]	1	0	1	0	1	5	0	1	2	0	0	1	1048	1	1	0	1	1	0	0	0	0	0	0	2	1	5	6	12	8	7	4	0	0	0	0	0	1	0	1	1	0	0	3	4	9	1	0	3
K11182 diamine oxidase [EC:1.4.3.22]	0	0	0	1	0	0	0	0	0	0	0	0	8	0	0	0	0	0	0	0	2	0	0	0	0	0	0	0	0	0	0	0	0	0	0	0	0	0	0	0	0	0	0	0	0	0	0	0	0
K11394 hydroxyproline dehydrogenase [EC:1.5.5.3]	0	0	0	0	0	0	0	0	0	0	0	0	0	0	0	0	0	0	0	0	0	0	0	0	0	0	0	0	0	0	0	0	0	0	0	0	0	0	0	0	0	0	0	0	0	0	0	0	0
K12251 N-carbamoylputrescine amidase [EC:3.5.1.53]	6	8	3	7	4	14	7	4	5	7	12	4	3	15	9	5	1	3	7	0	6	9	4	9	5	11	9	3	7	6	5	5	1	6	1	5	1	1	0	1	0	1	0	0	0	1	0	0	0
K12259 spermine oxidase [EC:1.5.3.16 1.5.3.-]	5	3	5	5	9	8	5	4	6	8	8	4	116	9	6	5	5	3	4	7	5	4	1	7	3	18	4	6	7	6	4	9	6	3	3	1	0	6	2	1	0	1	0	6	3	2	3	1	2
K12657 delta-1-pyrroline-5-carboxylate synthetase [EC:2.7.2.11 1.2.1.41]	314	204	304	359	362	442	363	372	333	395	424	439	380	437	425	350	354	394	338	387	345	370	298	334	369	371	422	392	397	413	394	364	322	381	373	222	365	396	320	302	313	302	272	360	170	222	183	192	174
K13366 polyamine oxidase [EC:1.5.3.14 1.5.3.16 1.5.3.-]	2	2	1	3	1	2	2	2	1	2	3	8	2	1	1	3	2	1	1	4	1	3	0	3	1	3	3	1	3	1	3	1	2	3	0	1	5	2	2	0	0	0	0	1	0	0	3	4	3
K13367 polyamine oxidase [EC:1.5.3.17]	0	0	0	0	0	0	0	0	0	0	0	0	0	0	0	0	0	0	0	0	0	0	0	0	0	0	0	0	0	0	1	1	0	0	0	0	0	0	0	0	0	0	0	0	0	0	0	0	0
K13747 carboxynorspermidine decarboxylase [EC:4.1.1.96]	0	0	0	0	0	0	0	0	0	0	0	0	0	0	0	0	0	0	0	0	0	0	0	0	0	0	0	0	0	1	0	0	0	0	0	0	0	0	0	0	0	0	0	0	0	0	0	0	0
K14329 agmatine coumaroyltransferase [EC:2.3.1.64 2.3.1.-]	1	3	1	1	0	1	2	3	1	0	4	0	0	3	1	0	1	1	1	0	0	0	1	1	1	0	1	0	1	0	0	0	0	2	0	0	0	0	0	0	0	1	0	1	0	0	0	0	0
K14755 carnosine synthase [EC:6.3.2.11]	0	0	0	0	0	0	0	0	0	0	0	0	17	0	0	0	0	0	0	0	0	0	0	0	0	0	0	0	0	0	0	0	0	0	0	0	0	0	0	0	1	0	0	0	0	1	0	0	0
K17839 polyamine oxidase [EC:1.5.3.17 1.5.3.-]	15	21	34	18	36	14	14	21	34	32	50	34	1	21	38	11	6	13	24	9	34	25	16	27	18	42	29	12	23	9	31	26	13	26	24	9	1	4	4	2	3	7	5	18	0	0	0	0	0
K18384 trans-L-3-hydroxyproline dehydratase [EC:4.2.1.77]	0	0	0	0	0	0	0	0	0	0	0	1	28	0	0	0	0	0	0	0	1	0	0	0	1	0	0	0	0	0	0	0	0	0	0	0	0	0	0	0	0	0	0	2	0	0	0	0	0
K21062 1-pyrroline-4-hydroxy-2-carboxylate deaminase [EC:3.5.4.22]	0	0	0	0	0	0	0	0	0	1	0	0	0	0	0	0	0	0	0	0	0	0	0	0	0	0	0	0	0	0	0	0	0	0	0	0	0	0	0	0	0	0	0	0	0	0	0	0	0
K21624 cis-L-3-hydroxyproline dehydratase [EC:4.2.1.171]	0	1	5	0	1	2	0	1	1	0	0	0	0	1	2	2	0	1	0	1	1	1	0	1	0	0	2	0	0	0	0	0	0	0	0	0	0	0	0	0	0	0	2	0	0	0	0	0	0
ko00340 Histidine metabolism	16878	12089	16070	16024	17819	19431	18104	19164	17300	19652	19734	21680	21831	18432	20259	14798	18494	18576	17523	19508	16139	18401	16250	16508	17421	18739	20568	18260	16339	17792	18757	18669	18533	18879	20391	9965	19936	19950	17575	16586	16434	15941	14918	17628	8931	10912	9587	10007	9677
K00013 histidinol dehydrogenase [EC:1.1.1.23]	5	2	11	5	11	15	5	8	7	5	7	3	0	11	9	4	6	7	2	3	8	7	3	5	3	6	9	4	4	6	4	5	5	2	7	1	2	0	0	0	0	1	0	4	0	0	0	0	0
K00546 histamine N-methyltransferase [EC:2.1.1.8]	0	0	0	0	1	0	0	0	0	0	0	0	30	0	0	0	0	0	0	0	0	0	0	0	0	0	2	3	1	2	0	0	0	0	0	0	0	0	0	0	0	0	0	0	1	0	0	0	0
K00765 ATP phosphoribosyltransferase [EC:2.4.2.17]	11	6	18	14	28	19	11	17	7	14	18	6	2	32	19	17	10	19	20	11	15	23	9	8	15	29	24	10	32	11	20	14	7	17	8	3	3	2	1	0	1	1	5	4	0	0	1	0	0
K00817 histidinol-phosphate aminotransferase [EC:2.6.1.9]	8	4	12	7	6	10	5	6	1	9	6	6	0	7	7	1	1	4	4	0	3	3	3	5	5	4	5	2	8	6	2	5	3	3	3	1	0	2	0	0	1	2	0	4	0	0	0	0	0
K01089 imidazoleglycerol-phosphate dehydratase / histidinol-phosphatase [EC:4.2.1.19 3.1.3.15]	0	0	0	0	0	0	0	0	0	0	0	0	0	0	0	0	0	0	0	0	0	0	0	0	0	0	0	0	0	0	0	0	0	0	0	0	0	0	0	0	0	0	0	0	0	0	0	0	0
K01468 imidazolonepropionase [EC:3.5.2.7]	300	198	278	283	301	312	293	360	283	331	343	378	287	315	340	225	306	327	297	332	273	300	254	290	306	305	347	303	271	336	336	316	326	340	324	182	360	323	361	294	302	276	251	274	156	212	176	178	157
K01496 phosphoribosyl-AMP cyclohydrolase [EC:3.5.4.19]	0	0	0	0	0	0	0	0	0	0	0	0	0	0	0	0	0	0	0	0	0	0	0	0	0	0	0	0	0	0	0	0	0	0	0	0	0	0	0	0	0	0	0	0	0	0	0	0	0
K01523 phosphoribosyl-ATP pyrophosphohydrolase [EC:3.6.1.31]	0	2	0	0	0	0	0	0	0	0	0	0	0	0	0	0	0	0	0	0	0	0	0	0	0	0	0	1	0	0	0	0	0	0	0	0	0	0	0	0	0	1	0	0	0	0	0	0	0
K01590 histidine decarboxylase [EC:4.1.1.22]	12	23	52	53	68	31	31	37	19	82	45	29	50	28	58	22	10	15	35	7	22	30	16	33	34	31	36	12	35	19	26	24	12	20	36	10	6	10	14	6	5	8	1	11	4	4	1	7	1
K01663 imidazole glycerol-phosphate synthase [EC:4.3.2.10]	0	2	8	3	12	7	1	10	4	5	10	7	1	20	9	2	3	6	7	8	4	5	6	9	6	7	11	6	10	7	2	5	4	3	3	6	3	1	3	2	0	1	1	6	0	0	1	0	0
K01693 imidazoleglycerol-phosphate dehydratase [EC:4.2.1.19]	4	4	8	4	10	12	2	12	6	3	8	2	2	8	11	2	3	7	4	4	11	12	5	7	8	8	6	3	8	9	6	6	5	5	4	2	2	2	0	0	1	2	2	7	0	0	0	0	0
K01712 urocanate hydratase [EC:4.2.1.49]	5113	3723	4612	4650	5500	5795	5742	5779	5264	5957	6102	6381	5721	5264	5904	4236	5630	5343	5312	5839	4871	5276	5116	4723	5190	5369	6075	5243	4766	5252	5515	5358	5754	5500	6148	2745	6198	5992	5046	4716	5120	4470	4675	5197	2551	2921	2670	2671	2763
K01745 histidine ammonia-lyase [EC:4.3.1.3]	414	272	371	353	384	441	382	490	416	460	462	538	473	462	512	394	478	506	372	448	400	462	398	417	401	465	467	465	403	440	480	474	461	481	485	253	581	509	432	415	420	462	327	414	207	274	237	236	216
K01814 phosphoribosylformimino-5-aminoimidazole carboxamide ribotide isomerase [EC:5.3.1.16]	0	2	0	2	1	2	3	2	1	1	2	2	0	1	1	0	1	0	1	2	1	0	0	1	0	4	1	0	4	3	2	0	1	2	0	0	0	0	0	0	0	0	0	0	0	0	0	0	0
K02500 imidazole glycerol-phosphate synthase subunit HisF [EC:4.3.2.10]	0	0	1	0	0	0	0	0	0	0	0	1	1	0	0	0	0	0	0	0	0	0	0	0	0	0	0	0	1	0	0	0	0	0	0	0	0	0	0	0	0	0	0	0	0	0	0	1	0
K02501 imidazole glycerol-phosphate synthase subunit HisH [EC:4.3.2.10]	0	0	0	0	0	0	0	0	0	0	0	2	0	0	0	0	0	0	0	0	0	0	0	0	0	0	0	0	0	0	0	0	0	0	0	0	0	0	0	0	0	0	0	0	0	0	0	0	0
K02502 ATP phosphoribosyltransferase regulatory subunit	2	1	0	0	0	0	0	0	0	0	0	0	0	0	0	0	0	0	0	0	0	0	0	1	0	0	0	0	0	1	0	0	0	0	0	0	0	0	1	0	0	0	0	0	0	0	0	0	0
K04486 histidinol-phosphatase (PHP family) [EC:3.1.3.15]	0	0	0	0	0	0	0	0	0	0	0	0	1	0	0	0	0	0	1	0	0	0	0	0	0	0	0	0	0	0	0	0	0	0	0	0	0	0	0	0	0	0	0	0	0	0	0	0	0
K05602 histidinol-phosphatase [EC:3.1.3.15]	0	0	0	0	0	0	0	0	0	0	0	0	0	0	0	0	0	0	0	0	0	0	0	0	0	0	0	0	0	0	0	0	0	0	0	0	0	0	0	0	0	0	0	0	0	0	0	0	0
K05603 formimidoylglutamate deiminase [EC:3.5.3.13]	0	0	0	0	0	0	0	0	0	0	0	0	0	0	0	0	0	0	0	0	0	0	0	0	0	0	0	0	0	0	0	0	0	0	0	0	0	0	0	0	0	0	0	0	0	0	0	0	0
K11755 phosphoribosyl-AMP cyclohydrolase / phosphoribosyl-ATP pyrophosphohydrolase [EC:3.5.4.19 3.6.1.31]	1	0	4	4	2	6	3	5	1	4	4	1	0	5	4	0	0	2	4	1	2	2	2	2	3	5	4	1	6	5	6	1	1	1	3	0	0	0	1	1	0	0	0	1	0	0	0	0	0
K13990 glutamate formiminotransferase / formiminotetrahydrofolate cyclodeaminase [EC:2.1.2.5 4.3.1.4]	0	0	0	0	0	0	0	0	0	0	0	0	4	0	0	0	0	0	0	0	0	0	0	0	0	0	0	0	0	0	0	0	0	0	0	0	0	0	0	0	0	0	0	0	0	0	0	0	0
K14152 phosphoribosyl-ATP pyrophosphohydrolase / phosphoribosyl-AMP cyclohydrolase / histidinol dehydrogenase [EC:3.6.1.31 3.5.4.19 1.1.1.23]	0	0	0	0	0	1	0	0	0	0	0	0	0	0	0	0	0	0	0	1	0	0	1	0	0	0	0	0	0	0	0	0	0	0	1	1	0	0	0	0	0	0	0	0	0	0	0	0	0
K19787 carnosine N-methyltransferase [EC:2.1.1.22]	175	114	165	145	151	188	164	196	154	190	209	175	229	185	205	147	173	164	211	196	184	173	162	156	173	179	217	186	161	172	198	190	161	189	200	119	208	190	165	168	158	192	131	164	62	94	99	92	95
K20247 hercynylcysteine S-oxide lyase [EC:4.4.1.36]	0	0	0	0	0	0	0	0	0	0	0	0	0	0	0	0	0	0	2	0	0	0	0	1	1	0	1	0	0	0	0	0	0	0	0	0	0	0	0	0	0	0	0	0	0	0	0	0	0
ko00350 Tyrosine metabolism	166335	121058	157809	138834	155922	172606	159222	162209	150000	166120	163811	186150	154868	155090	166035	126613	162631	157138	155970	177187	141111	156731	142679	143938	155766	161850	179307	161359	140939	159562	164425	166872	164091	160983	174487	91547	167442	169694	159436	147618	144333	150101	129709	149885	84879	102204	89581	92038	92257
K00055 aryl-alcohol dehydrogenase [EC:1.1.1.90]	0	0	0	0	0	0	0	0	0	0	0	0	0	0	0	0	0	0	0	0	0	0	0	0	0	0	1	0	0	0	0	0	0	0	0	0	0	0	0	0	0	1	0	0	0	0	0	0	0
K00151 5-carboxymethyl-2-hydroxymuconic-semialdehyde dehydrogenase [EC:1.2.1.60]	0	0	0	0	0	0	1	0	0	0	0	2	1	0	0	0	0	0	0	0	0	0	0	0	0	0	0	0	0	0	0	0	0	0	0	0	0	0	0	0	0	0	0	0	0	0	0	0	0
K00422 polyphenol oxidase [EC:1.10.3.1]	0	0	0	0	0	0	0	0	0	0	0	0	0	0	0	0	0	0	0	0	0	0	0	0	0	0	0	0	0	0	0	0	0	0	0	0	0	0	0	0	0	0	0	0	0	0	0	0	0
K00451 homogentisate 1,2-dioxygenase [EC:1.13.11.5]	6943	4814	6229	5930	6867	7252	6885	7319	6544	7425	7193	7980	6820	6615	7543	5547	6940	7024	6703	7459	5911	6620	6325	6109	6713	6915	7600	6899	6086	6719	7062	7245	7242	6908	7599	3581	7277	7604	6709	6395	6216	6464	5724	6493	3293	4208	3591	3734	3706
K00457 4-hydroxyphenylpyruvate dioxygenase [EC:1.13.11.27]	67447	48341	61863	52439	60320	66342	61586	61685	57990	63563	63055	70846	58346	58876	66033	49229	63145	61661	58619	67424	53735	59558	55078	53894	61699	63063	69484	62718	55236	62796	63985	64420	63346	61013	68592	33718	64897	67789	61501	56436	56841	57163	50855	57700	31945	37507	33481	35152	34496
K00501 tyrosine 3-monooxygenase [EC:1.14.16.2]	147	103	129	155	140	178	166	173	170	166	191	197	155	168	181	152	154	149	162	166	123	146	145	146	178	166	213	168	140	150	171	163	171	154	193	91	169	185	157	137	149	166	144	170	96	97	86	96	81
K00503 dopamine beta-monooxygenase [EC:1.14.17.1]	162	108	146	198	161	170	177	187	173	191	195	203	199	169	196	130	178	174	183	188	156	184	172	170	173	184	201	183	161	160	157	190	179	170	205	85	198	195	154	148	160	155	148	164	85	103	104	89	112
K00505 tyrosinase [EC:1.14.18.1]	625	461	607	666	644	744	718	770	701	818	770	912	704	697	679	588	647	663	674	754	615	748	667	723	644	705	764	751	622	705	691	778	738	677	766	443	743	836	579	636	582	587	613	762	310	386	341	368	362
K00506 tyrosinase-related protein 1 [EC:1.14.18.-]	0	0	0	0	0	0	0	0	0	0	0	0	0	0	0	0	0	0	0	0	0	0	0	0	0	0	0	0	1	0	0	0	0	0	0	0	0	0	0	0	0	0	0	0	0	0	0	0	0
K00553 phenylethanolamine N-methyltransferase [EC:2.1.1.28]	0	0	0	0	0	0	0	0	0	0	0	0	14	0	0	0	0	0	0	0	0	0	0	0	0	0	0	0	0	0	0	0	0	0	0	0	0	0	0	0	0	0	0	0	0	0	0	0	0
K01555 fumarylacetoacetase [EC:3.7.1.2]	321	190	221	321	300	346	314	380	315	366	301	522	616	370	343	293	305	362	262	422	290	383	296	345	351	400	363	363	301	381	325	407	294	405	343	192	328	380	341	346	279	311	263	372	184	254	180	231	181
K01557 acylpyruvate hydrolase [EC:3.7.1.5]	633	386	569	532	549	614	566	596	568	606	569	676	565	584	584	450	539	603	592	619	545	517	498	519	490	616	615	614	525	546	597	563	555	600	633	336	591	591	668	495	481	514	451	539	295	359	310	360	342
K01592 tyrosine decarboxylase [EC:4.1.1.25]	2	7	5	8	7	7	6	4	0	1	9	2	2	3	3	2	3	8	6	2	3	4	2	7	5	2	4	5	6	7	2	3	2	5	2	2	5	5	0	2	1	5	6	4	2	2	2	3	2
K01593 aromatic-L-amino-acid/L-tryptophan decarboxylase [EC:4.1.1.28 4.1.1.105]	481	349	427	431	465	510	492	542	479	566	579	622	507	565	587	399	567	518	473	510	470	505	472	460	472	538	534	505	449	482	558	471	519	528	557	296	539	522	509	458	473	427	400	437	257	252	269	262	291
K01800 maleylacetoacetate isomerase [EC:5.2.1.2]	68	47	77	63	48	94	62	82	68	106	63	109	477	71	71	51	36	75	45	92	44	109	51	95	66	94	76	90	92	72	66	95	49	92	69	40	43	76	43	65	36	77	41	93	35	37	36	46	22
K01801 maleylpyruvate isomerase [EC:5.2.1.4]	4	1	6	6	5	4	2	4	2	10	3	7	1	4	1	4	2	4	1	4	1	4	0	5	1	5	3	1	6	7	2	5	3	6	3	3	4	4	3	6	4	5	2	6	0	4	1	0	3
K01827 dopachrome tautomerase [EC:5.3.3.12]	0	0	0	0	0	0	0	0	0	0	0	0	6	0	0	0	0	0	0	0	0	0	0	0	0	0	0	0	0	0	0	0	0	0	0	0	0	0	0	0	0	0	0	0	0	0	0	0	0
K02509 2-oxo-hept-3-ene-1,7-dioate hydratase [EC:4.2.1.-]	0	0	0	0	0	0	0	0	0	0	0	0	0	0	0	0	0	0	1	0	0	0	0	0	0	0	0	0	0	0	0	0	0	0	0	0	0	0	0	0	0	0	0	0	0	0	0	0	0
K05921 5-oxopent-3-ene-1,2,5-tricarboxylate decarboxylase / 2-hydroxyhepta-2,4-diene-1,7-dioate isomerase [EC:4.1.1.68 5.3.3.-]	0	0	0	0	0	0	0	0	0	0	0	0	0	0	0	0	0	0	0	0	0	0	0	0	0	0	0	0	1	0	0	0	0	0	0	0	0	0	0	0	0	0	0	0	0	0	0	0	0
K07253 phenylpyruvate tautomerase [EC:5.3.2.1]	18043	11519	15775	12332	13816	15265	14261	14258	13463	14592	14625	16413	13491	12630	13591	11534	14822	13476	14761	17079	12966	14125	14109	12525	14371	14194	18466	16013	14044	15688	15658	15715	15306	14950	16103	9122	16063	15686	13790	13900	13219	15683	12719	13445	9176	10904	10193	10234	9516
K15849 bifunctional aspartate aminotransferase and glutamate/aspartate-prephenate aminotransferase [EC:2.6.1.1 2.6.1.78 2.6.1.79]	6	5	5	5	8	9	5	4	9	3	11	1	1	10	6	3	1	4	6	5	6	11	2	7	7	7	10	6	11	3	4	6	1	4	6	0	1	1	1	1	0	1	0	7	0	0	0	0	0
K16165 fumarylpyruvate hydrolase [EC:3.7.1.20]	0	0	0	0	0	0	0	0	0	0	0	0	0	0	0	0	1	0	0	0	0	0	0	0	1	0	0	0	0	0	0	0	0	0	0	0	0	0	0	0	0	0	0	0	0	0	0	0	0
K18606 hydroxyphenylpyruvate reductase [EC:1.1.1.237]	0	0	0	0	0	0	0	0	0	0	0	0	0	0	0	0	0	0	0	0	0	0	0	0	0	0	0	0	0	0	0	0	0	0	0	0	0	0	0	0	0	0	0	0	0	0	0	0	0
K22203 dopachrome tautomerase [EC:5.3.3.12]	0	0	4	2	2	2	2	0	0	0	1	1	0	2	0	0	0	0	0	0	2	1	0	0	0	0	1	1	0	1	0	0	0	3	1	0	0	0	0	0	0	0	0	0	0	0	0	0	0
ko00360 Phenylalanine metabolism	173844	126392	165563	147576	165494	182790	168553	171352	159713	175918	173547	197764	161967	164911	176835	134363	173679	166852	166129	187953	149805	166819	150726	152140	165778	171818	191247	171509	150295	169832	175294	178003	174087	170846	185753	97522	177327	180453	170415	157114	153872	158276	137996	158813	91529	109380	96066	98913	99059
K00146 phenylacetaldehyde dehydrogenase [EC:1.2.1.39]	3	2	2	7	2	4	3	2	4	4	4	2	0	3	6	4	7	4	1	3	3	6	2	3	0	6	2	4	5	2	2	3	2	2	4	2	7	3	4	3	5	0	1	4	2	0	1	2	2
K00285 D-amino-acid dehydrogenase [EC:1.4.5.1]	0	0	0	0	0	0	0	0	0	0	1	0	0	0	1	0	0	0	0	0	0	0	0	1	0	1	0	0	1	0	0	0	0	0	0	0	0	0	0	0	1	0	0	0	0	1	0	0	0
K00500 phenylalanine-4-hydroxylase [EC:1.14.16.1]	18195	13047	17413	18267	20098	22320	20314	20548	19704	21557	20796	24277	19488	20677	22338	16265	21369	20470	20158	22112	17663	20435	17591	18007	20437	20780	23537	20941	18763	20696	21631	22257	20744	20468	22749	11629	20920	22358	21106	19213	18811	17977	16969	19207	11705	13617	11951	12624	12429
K00628 glycine N-acyltransferase / glycine N-benzoyltransferase [EC:2.3.1.13 2.3.1.71]	0	0	0	0	0	0	0	0	0	0	0	0	2	0	0	0	0	0	0	0	0	0	0	0	0	0	0	0	0	0	0	0	0	0	0	0	0	0	0	0	0	0	0	0	0	0	0	0	0
K01451 hippurate hydrolase [EC:3.5.1.32]	0	0	0	1	0	0	0	0	0	0	0	0	0	0	0	0	0	0	0	0	0	1	0	0	0	0	0	0	0	2	1	0	0	1	0	0	0	0	0	0	0	0	0	0	0	0	0	0	0
K01912 phenylacetate-CoA ligase [EC:6.2.1.30]	0	0	0	0	0	0	0	0	1	0	0	0	0	0	0	0	0	0	0	0	0	0	0	0	0	0	0	0	0	0	0	0	0	0	0	0	0	0	0	0	0	0	0	0	0	0	0	0	0
K02609 ring-1,2-phenylacetyl-CoA epoxidase subunit PaaA [EC:1.14.13.149]	0	0	1	0	0	0	0	0	0	0	0	0	0	0	0	0	0	0	0	0	0	0	0	0	0	0	0	0	0	0	0	0	0	0	0	0	0	0	0	0	0	0	0	0	0	0	0	0	0
K02610 ring-1,2-phenylacetyl-CoA epoxidase subunit PaaB	0	0	0	0	0	0	0	1	0	0	0	0	0	0	0	0	0	0	0	0	0	0	0	0	0	0	0	0	0	0	0	0	0	0	0	0	0	0	0	0	0	0	0	0	0	0	0	0	0
K02612 ring-1,2-phenylacetyl-CoA epoxidase subunit PaaD	0	1	0	0	0	0	0	0	0	0	0	0	0	0	0	0	0	0	0	0	0	0	0	0	0	0	0	1	0	0	0	0	0	0	0	0	0	0	0	0	0	0	0	0	0	0	0	0	0
K02613 ring-1,2-phenylacetyl-CoA epoxidase subunit PaaE	0	0	0	0	1	0	0	0	0	0	0	0	0	0	0	0	1	0	0	0	0	1	0	0	3	0	0	0	0	0	0	0	0	0	0	0	0	0	0	0	0	0	0	0	0	0	0	0	0
K03782 catalase-peroxidase [EC:1.11.1.21]	1	0	0	0	0	0	0	0	0	0	0	0	0	0	0	0	0	1	0	0	0	1	0	1	0	1	0	0	0	0	0	0	1	1	0	1	0	0	0	0	0	0	0	0	0	0	0	0	0
K05708 3-phenylpropionate/trans-cinnamate dioxygenase subunit alpha [EC:1.14.12.19]	0	0	1	0	0	0	0	0	0	0	0	0	0	0	0	0	0	0	0	0	0	0	0	0	0	0	0	0	0	0	0	0	0	0	0	0	0	0	0	0	0	0	0	0	0	0	0	0	0
K05710 3-phenylpropionate/trans-cinnamate dioxygenase ferredoxin component	5	3	7	3	1	2	6	6	6	5	6	5	2	1	5	2	5	4	1	3	5	5	3	1	8	0	1	1	2	1	3	8	5	9	4	1	8	9	2	3	4	8	5	3	3	7	4	2	3
K05712 3-(3-hydroxy-phenyl)propionate hydroxylase [EC:1.14.13.127]	0	0	0	0	0	0	0	0	0	0	0	0	0	0	0	0	0	1	0	0	0	0	0	0	0	0	0	0	0	0	0	0	0	0	0	0	0	0	0	0	0	0	0	0	0	0	0	0	0
K10775 phenylalanine ammonia-lyase [EC:4.3.1.24]	68	57	137	66	130	94	83	104	109	78	204	60	20	108	144	54	39	68	83	39	100	109	54	100	86	177	113	39	90	77	64	91	56	65	65	21	9	18	17	13	12	26	12	100	0	0	0	0	0
K13064 phenylalanine/tyrosine ammonia-lyase [EC:4.3.1.25]	0	0	0	0	0	0	0	0	0	0	0	0	0	0	0	0	0	0	0	0	0	0	0	0	0	0	0	0	0	0	0	0	0	0	0	0	0	0	0	0	0	0	0	0	0	0	0	0	0
K15866 2-(1,2-epoxy-1,2-dihydrophenyl)acetyl-CoA isomerase [EC:5.3.3.18]	1	0	1	0	0	0	0	0	0	0	0	0	0	0	0	0	0	0	0	0	0	0	1	0	0	0	0	0	0	0	0	0	0	0	0	0	0	0	0	0	0	0	0	0	0	0	0	1	0
ko00380 Tryptophan metabolism	118523	82571	110241	99488	109404	122653	110485	116392	107793	118215	119741	135662	116200	115037	124676	93082	116907	113300	111225	125132	102379	114590	100543	104114	111328	121316	129744	117660	103572	113734	119398	121395	116023	118929	127116	65479	121638	123612	115773	106536	104655	108848	95236	110435	59717	72643	64184	67029	66026
K00452 3-hydroxyanthranilate 3,4-dioxygenase [EC:1.13.11.6]	652	469	600	604	610	742	638	669	671	743	722	831	661	679	714	522	663	699	698	745	567	684	615	588	624	761	801	721	632	664	683	766	726	723	768	354	716	792	681	649	626	715	642	630	403	451	427	459	448
K00453 tryptophan 2,3-dioxygenase [EC:1.13.11.11]	11022	7321	9727	8076	9082	10215	9177	9431	8706	9724	9259	10889	8558	9010	9857	7519	9274	9277	9084	10825	8045	9271	8359	8446	9352	9966	10467	9749	8910	9469	9752	10373	9305	9553	10123	4937	9629	10486	9390	8812	8564	9181	7868	8952	4832	6109	5557	5779	5490
K00463 indoleamine 2,3-dioxygenase [EC:1.13.11.52]	211	175	208	221	237	236	246	246	214	235	257	270	764	257	254	180	221	255	232	274	195	249	219	231	235	236	271	249	207	237	262	277	264	259	275	150	224	276	193	247	215	269	199	225	142	153	130	140	115
K00466 tryptophan 2-monooxygenase [EC:1.13.12.3]	0	0	0	0	0	0	0	0	0	0	0	0	0	0	0	0	0	0	0	0	0	0	0	0	0	0	0	0	0	0	0	0	0	0	0	0	0	0	0	0	0	0	0	0	0	0	0	0	0
K00486 kynurenine 3-monooxygenase [EC:1.14.13.9]	4428	2969	3925	3606	4008	4726	4141	4283	4078	4215	4587	5077	4044	4037	4767	3428	4437	4029	4189	4563	3841	4219	3761	3674	4290	4638	5049	4337	3911	4430	4562	4423	4484	4375	4848	2396	4495	4569	4324	4073	4110	4089	3745	4109	2419	2764	2542	2608	2602
K00502 tryptophan 5-monooxygenase [EC:1.14.16.4]	17	22	27	24	22	41	22	18	28	28	30	31	29	21	23	15	18	25	30	33	27	33	10	23	21	31	32	32	22	17	33	28	26	28	37	14	33	24	25	27	20	28	19	28	9	15	10	9	8
K00562 methyltransferase [EC:2.1.1.49 2.1.1.96]	0	0	0	0	1	0	0	0	0	0	0	0	245	0	0	0	0	0	0	0	0	0	0	0	0	0	0	0	0	0	0	0	0	0	0	0	0	0	0	0	0	0	0	0	0	0	0	0	0
K00669 arylalkylamine N-acetyltransferase [EC:2.3.1.87]	0	1	5	6	2	4	2	0	0	4	1	0	0	0	0	0	0	0	0	0	0	0	0	0	0	0	3	0	1	0	0	0	0	0	1	0	0	0	0	0	0	0	0	1	0	0	0	0	0
K01237 myrosinase [EC:3.2.1.147]	96	62	140	119	213	265	44	208	55	74	98	28	27	267	160	125	92	206	127	123	75	112	54	68	103	222	198	169	211	215	145	118	52	79	102	17	22	28	18	19	10	29	16	49	0	0	0	0	0
K01556 kynureninase [EC:3.7.1.3]	2526	1830	2308	1881	1982	2366	2030	2295	1926	2309	2011	2599	1939	2201	2199	1834	2043	2156	1857	2475	1659	2220	1738	1947	2089	2407	2320	2368	2014	2081	2134	2448	1953	2300	2135	1230	2252	2440	2087	2058	1909	2151	1590	2203	963	1330	1092	1273	1067
K01667 tryptophanase [EC:4.1.99.1]	0	0	0	0	0	0	0	0	0	0	0	0	0	0	0	0	0	0	0	0	1	0	0	0	0	0	0	0	0	0	0	0	0	0	0	0	0	0	0	0	0	0	0	0	0	0	0	0	0
K01721 nitrile hydratase subunit alpha [EC:4.2.1.84]	0	0	0	0	0	0	0	0	0	1	0	0	0	0	0	0	0	0	0	0	0	0	0	0	0	0	0	0	0	0	0	0	0	0	0	0	0	0	0	0	0	0	0	1	0	0	0	0	0
K03392 aminocarboxymuconate-semialdehyde decarboxylase [EC:4.1.1.45]	1444	1114	1317	1153	1345	1447	1375	1447	1421	1435	1359	1704	1331	1272	1457	1237	1481	1374	1432	1683	1248	1486	1371	1246	1399	1475	1688	1505	1260	1434	1469	1589	1483	1463	1405	834	1501	1506	1381	1359	1255	1413	1181	1358	737	928	803	821	737
K10217 aminomuconate-semialdehyde/2-hydroxymuconate-6-semialdehyde dehydrogenase [EC:1.2.1.32 1.2.1.85]	11	11	7	14	7	11	13	8	12	18	10	13	23	9	10	6	17	12	14	14	11	18	9	8	18	10	18	13	12	6	4	13	16	16	25	8	18	17	15	18	11	9	10	17	9	8	4	6	5
K11812 tryptophan N-monooxygenase [EC:1.14.14.156]	15	14	20	22	26	43	22	17	11	10	35	17	5	14	25	7	5	13	10	9	11	6	8	18	20	24	15	8	10	8	13	7	4	15	16	5	1	4	1	6	4	2	1	11	0	0	0	0	0
K11813 tryptophan N-monooxygenase [EC:1.14.14.156]	11	3	12	6	13	10	10	6	1	8	8	3	1	15	8	12	2	4	7	2	3	2	0	9	3	9	8	4	10	6	6	7	3	1	4	6	2	1	2	0	1	2	1	5	0	0	0	0	0
K11816 indole-3-pyruvate monooxygenase [EC:1.14.13.168]	4	4	6	2	4	9	7	6	7	2	8	3	1	5	5	0	3	3	1	2	5	2	3	3	4	12	4	4	3	1	3	1	4	7	3	4	0	0	0	0	1	0	0	2	0	0	0	0	0
K11817 indole-3-acetaldehyde oxidase [EC:1.2.3.7]	24	26	41	24	35	48	30	31	29	21	66	22	5	40	33	9	12	10	32	16	30	63	23	31	37	46	27	16	33	26	17	28	23	26	16	9	2	5	8	7	2	7	4	20	0	0	0	0	0
K11818 aromatic aldoxime N-monooxygenase [EC:1.14.14.45]	15	17	31	19	44	33	16	41	21	22	60	18	4	34	27	10	10	22	23	3	20	12	22	19	16	36	31	8	25	21	14	13	7	18	31	6	3	1	3	4	3	6	2	17	0	0	0	0	0
K11819 S-alkyl-thiohydroximate lyase SUR1 [EC:4.4.1.-]	11	4	9	10	15	20	6	11	13	8	29	11	1	8	20	11	2	11	16	9	16	14	4	11	11	15	19	7	12	9	9	11	5	7	19	1	1	1	2	1	3	3	1	7	0	0	0	0	0
K11820 N-hydroxythioamide S-beta-glucosyltransferase [EC:2.4.1.195]	6	7	9	14	19	8	6	7	10	10	17	9	3	7	15	5	7	11	10	5	5	7	5	11	7	10	9	0	11	4	10	6	4	7	11	1	0	1	0	0	0	1	1	9	0	0	0	0	0
K11821 aromatic desulfoglucosinolate sulfotransferase [EC:2.8.2.24]	13	12	17	8	22	19	10	16	10	9	26	12	7	12	16	5	4	4	13	6	15	18	3	15	9	21	18	14	13	11	14	10	6	16	18	5	1	1	1	2	1	1	3	7	0	0	0	0	0
K11868 indoleacetaldoxime dehydratase [EC:4.99.1.6]	18	15	13	12	26	18	14	7	7	9	31	5	2	20	12	2	8	6	4	6	15	11	9	17	19	25	15	5	11	12	6	8	5	13	11	4	4	1	4	2	1	4	1	5	0	0	0	0	0
K14264 kynurenine aminotransferase [EC:2.6.1.7]	0	0	0	0	1	0	0	0	0	0	2	2	0	0	0	0	0	0	2	0	1	0	0	0	0	0	0	0	0	0	0	1	0	0	0	0	0	0	0	0	0	0	0	0	0	0	0	0	0
K15067 2-aminomuconate deaminase [EC:3.5.99.5]	1	0	0	0	0	0	0	0	0	0	0	0	0	0	0	0	0	0	0	0	0	0	0	1	0	0	0	0	0	1	0	0	0	0	1	0	0	0	0	0	0	1	0	0	0	0	0	0	0
K16903 L-tryptophan---pyruvate aminotransferase [EC:2.6.1.99]	3	3	6	7	10	6	6	2	3	6	11	3	1	9	10	0	2	6	7	1	2	6	1	1	3	14	7	2	10	4	4	2	2	7	3	2	1	1	1	1	0	2	1	2	0	0	0	0	0
ko00400 Phenylalanine, tyrosine and tryptophan biosynthesis	87441	65898	87166	81913	90537	100233	91681	94362	87341	96675	94947	109366	88480	92468	96188	72873	94690	90752	91796	102334	82193	92067	80628	84819	88784	93603	102136	91731	80220	90354	94601	96888	94384	93843	100007	54098	95176	95778	94084	85730	82836	84467	73577	86741	49862	60359	51773	52919	54420
K00014 shikimate dehydrogenase [EC:1.1.1.25]	0	0	1	1	0	0	1	1	0	0	0	2	2	0	0	0	0	1	0	1	0	0	1	0	0	0	3	0	0	0	0	0	0	0	0	0	0	0	0	0	0	0	0	0	0	0	1	0	1
K00766 anthranilate phosphoribosyltransferase [EC:2.4.2.18]	2	4	9	2	7	1	2	8	0	4	10	2	1	10	5	4	3	5	8	2	2	4	3	2	7	7	6	4	4	6	8	4	1	2	5	2	0	0	0	0	0	1	1	1	0	0	0	0	0
K00800 3-phosphoshikimate 1-carboxyvinyltransferase [EC:2.5.1.19]	12	10	28	21	24	34	18	12	17	12	42	12	1	24	22	8	12	25	19	22	23	18	21	20	19	38	25	12	22	17	15	20	9	16	14	5	3	1	1	4	2	5	4	16	0	1	0	1	0
K00891 shikimate kinase [EC:2.7.1.71]	7	12	11	11	17	12	5	19	6	6	8	5	5	24	17	10	4	7	11	6	16	15	9	5	15	20	12	8	21	12	6	10	6	13	8	6	2	3	2	2	4	2	1	7	0	0	0	0	0
K01609 indole-3-glycerol phosphate synthase [EC:4.1.1.48]	11	6	15	8	11	9	5	7	2	6	19	5	1	16	7	7	6	8	10	5	6	9	11	15	12	11	7	7	12	11	8	8	7	5	7	1	0	2	3	0	3	4	1	4	0	0	0	0	0
K01626 3-deoxy-7-phosphoheptulonate synthase [EC:2.5.1.54]	47	42	81	36	115	94	48	55	59	53	141	39	13	67	99	49	28	53	60	33	63	59	52	69	71	117	84	44	82	62	56	58	33	47	63	25	11	7	7	11	13	15	9	52	0	0	0	3	0
K01656 anthranilate synthase / indole-3-glycerol phosphate synthase [EC:4.1.3.27 4.1.1.48]	0	0	0	0	0	0	0	0	0	0	0	0	0	0	0	0	0	0	0	0	0	0	0	0	0	0	0	0	0	0	0	0	0	0	0	0	0	0	0	0	0	0	0	0	0	0	0	0	0
K01657 anthranilate synthase component I [EC:4.1.3.27]	11	9	6	13	11	25	9	7	6	5	20	3	2	9	9	2	9	8	11	8	6	7	7	6	17	16	14	3	13	7	5	10	3	5	12	2	2	0	3	3	0	0	2	5	0	0	0	0	0
K01658 anthranilate synthase component II [EC:4.1.3.27]	11	7	9	8	13	10	5	11	9	3	19	0	2	13	14	2	5	6	7	6	7	8	5	9	3	16	6	3	9	10	4	7	5	6	11	4	0	0	1	1	0	2	3	7	0	0	0	0	0
K01735 3-dehydroquinate synthase [EC:4.2.3.4]	11	6	29	14	31	20	14	16	18	17	28	10	3	20	19	13	10	19	25	7	27	13	16	20	21	27	30	8	23	10	12	16	3	14	13	5	1	3	2	2	0	3	2	16	0	0	0	0	0
K01736 chorismate synthase [EC:4.2.3.5]	15	7	25	6	28	27	11	16	19	10	30	16	2	20	34	13	6	12	14	9	8	17	11	21	9	28	14	8	17	19	12	15	8	18	12	2	2	0	3	0	2	2	1	10	0	0	0	0	0
K01817 phosphoribosylanthranilate isomerase [EC:5.3.1.24]	3	2	9	4	2	11	5	7	2	1	3	2	1	12	6	1	0	1	3	1	3	5	1	4	5	11	2	2	8	4	1	1	4	4	1	0	2	0	0	1	2	1	0	2	0	0	0	0	0
K01850 chorismate mutase [EC:5.4.99.5]	10	6	11	9	13	9	10	16	18	8	19	2	1	17	19	8	4	10	7	2	11	10	12	7	3	14	10	5	10	6	15	12	6	14	3	6	3	6	0	0	1	0	1	9	0	0	0	0	0
K03786 3-dehydroquinate dehydratase II [EC:4.2.1.10]	0	0	1	0	0	0	0	0	0	0	0	1	0	0	0	0	0	0	0	0	0	0	0	0	0	0	0	0	0	0	0	0	0	0	0	0	0	0	0	0	0	0	0	0	0	0	0	0	0
K04517 prephenate dehydrogenase [EC:1.3.1.12]	0	0	1	0	0	0	0	0	0	0	0	0	0	0	0	0	0	0	0	0	0	0	0	0	0	0	0	0	0	0	0	0	0	0	0	0	0	0	0	0	0	0	0	0	0	0	0	0	0
K05358 quinate dehydrogenase (quinone) [EC:1.1.5.8]	0	0	0	0	0	0	0	0	0	0	0	0	0	0	0	0	0	0	0	0	0	0	0	0	0	0	0	0	0	0	0	0	0	0	1	0	0	0	0	0	0	0	0	0	0	0	0	0	0
K05359 arogenate/prephenate dehydratase [EC:4.2.1.91 4.2.1.51]	44	43	68	29	71	51	55	52	61	42	100	33	8	61	56	18	24	28	33	22	69	50	35	55	48	79	36	20	45	43	22	34	20	51	28	12	9	13	2	8	6	14	5	48	0	0	0	0	0
[truncated: 11,932 more rows]
[truncated: 50 more columns]
